# Supplementary material for: Spectroscopy of a mesospheric ghost reveals iron emissions
Source: Nat Commun. 2023 Dec 12;14:7810. doi: 10.1038/s41467-023-42892-1 (PMC10716262; doi:10.1038/s41467-023-42892-1)
Supplement: Supplementary file 2 — Source Data [file 41467_2023_42892_MOESM2_ESM.xlsx]

## Sheet: Source Data
Wavelength(nm)	Frame_00	Frame_01	Frame_02	Frame_03	Frame_04	Frame_05	Frame_06	Frame_07	Frame_08	Frame_09	Frame_10	Frame_11	Frame_12	Frame_13	Frame_14	Frame_15	Frame_16	Frame_17	Frame_18	Frame_19	Frame_20	Frame_21	Frame_22	Frame_23	Frame_24	Frame_25	Frame_26	Frame_27	Frame_28	Frame_29	Frame_30	Frame_31	Frame_32	Frame_33	Frame_34	Frame_35	Frame_36	Frame_37	Frame_38	Frame_39	Frame_40	Frame_41	Frame_42	Frame_43	Frame_44
500	0	0.3022	0	0	0	0	0	0	0	0	0	0.2278	0	0	0	0	0	0	0	0	0	0	0	0	0	0	0	0	0	0	0	0	0	0	0	0	0	0	0	0	0	0	0	0	0
500.01	0	0.3454	0	0	0	0	0	0	0	0	0	0.3265	0	0	0	0	0	0	0	0	0	0	0	0	0	0	0	0	0	0	0	0	0	0	0	0	0	0	0	0	0	0	0	0	0
500.02	0	0.3886	0	0	0	0	0	0	0	0	0	0.4251	0	0	0	0	0	0	0	0	0	0	0	0	0	0	0	0	0	0	0	0	0	0	0	0	0	0	0	0	0	0	0	0	0
500.03	0	0.4318	0	0	0	0	0	0	0	0	0	0.5237	0	0	0	0	0	0	0	0	0	0	0	0	0	0	0	0	0	0	0	0	0	0	0	0	0	0	0	0	0	0	0	0	0
500.04	0	0.4606	0	0	0	0	0	0	0	0	0	0.6224	0	0	0	0	0	0	0	0	0	0	0	0	0	0	0	0	0	0	0	0	0	0	0	0	0	0	0	0	0	0	0	0	0
500.05	0	0.4174	0	0	0	0	0	0	0	0	0	0.721	0	0	0	0	0	0	0	0	0	0	0	0	0	0	0	0	0	0	0	0	0	0	0	0	0	0	0	0	0	0	0	0	0
500.06	0	0.3742	0	0	0	0	0	0	0	0	0	0.8197	0	0	0	0	0	0	0	0	0	0	0	0	0	0	0	0	0	0	0	0	0	0	0	0	0	0	0	0	0	0	0	0	0
500.07	0	0.3309	0	0	0	0	0	0	0	0	0	0.9183	0	0	0	0	0	0	0	0	0	0	0	0	0	0	0	0	0	0	0	0	0	0	0	0	0	0	0	0	0	0	0	0	0
500.08	0	0.2877	0	0	0	0	0	0	0	0	0	1.017	0	0	0	0	0	0	0	0	0	0	0	0	0	0	0	0	0	0	0	0	0	0	0	0	0	0	0	0	0	0	0	0	0
500.09	0	0.2445	0	0	0	0	0	0	0	0	0	1.0264	0	0	0	0	0	0	0	0	0	0	0	0	0	0	0	0	0	0	0	0	0	0	0	0	0	0	0	0	0	0	0	0	0
500.1	0	0.2013	0	0	0	0	0	0	0	0	0	0.9277	0	0	0	0	0	0	0	0	0	0	0	0	0	0	0	0	0	0	0	0	0	0	0	0	0	0	0	0	0	0	0	0	0
500.11	0	0.1581	0	0	0	0	0	0	0	0	0	0.8291	0	0	0	0	0	0	0	0	0	0	0	0	0	0	0	0	0	0	0	0	0	0	0	0	0	0	0	0	0	0	0	0	0
500.12	0	0.1149	0	0	0	0	0.0278	0	0	0	0	0.7305	0	0	0	0	0	0	0	0	0	0	0	0	0	0	0	0	0	0	0	0	0	0	0	0	0	0	0	0	0	0	0	0	0
500.13	0	0.0717	0	0	0	0	0.1246	0	0	0	0	0.6318	0	0	0	0	0	0	0	0	0	0	0	0	0	0	0	0	0	0	0	0	0	0	0	0	0	0	0	0	0	0	0	0	0
500.14	0	0.0285	0	0	0	0	0.2214	0	0	0	0	0.5332	0	0	0	0	0	0	0	0	0	0	0	0	0	0	0	0	0	0	0	0	0	0	0	0	0	0	0	0	0	0	0	0	0
500.15	0	0	0	0	0	0	0.3183	0	0	0	0	0.4345	0	0	0	0	0	0	0	0	0	0	0	0	0	0	0	0	0	0	0	0	0	0	0	0	0	0	0	0	0	0	0	0	0
500.16	0	0	0	0	0	0	0.4151	0	0	0	0	0.3358	0	0	0	0	0	0	0	0	0	0	0	0	0	0	0	0	0	0	0	0	0	0	0	0	0	0	0	0	0	0	0	0	0
500.17	0	0	0	0	0	0	0.512	0	0	0	0	0.2372	0	0	0	0	0	0	0	0	0	0	0	0	0	0	0	0	0	0	0	0	0	0	0	0	0	0	0	0	0	0	0	0	0
500.18	0	0	0	0	0	0	0.6088	0	0	0	0	0.1385	0	0	0	0	0	0	0	0	0	0	0	0	0	0	0	0	0	0	0	0	0	0	0	0	0	0	0	0	0	0	0	0	0
500.19	0	0	0	0	0	0	0.7057	0	0	0	0	0.0398	0	0	0	0	0	0	0	0	0	0	0	0	0	0	0	0	0	0	0	0	0	0	0	0	0	0	0	0	0	0	0	0	0
500.2	0	0	0	0	0	0	0.8025	0	0	0	0	0	0	0	0	0	0	0	0	0	0	0	0	0	0	0	0	0	0	0	0	0	0	0	0	0	0	0	0	0	0	0	0	0	0
500.21	0	0	0	0	0	0	0.8994	0	0	0	0	0	0	0	0	0	0	0	0	0	0	0	0	0	0	0	0	0	0	0	0	0	0	0	0	0	0	0	0	0	0	0	0	0	0
500.22	0	0.3022	0	0	0	0	0	0	0	0	0	0.2278	0	0	0	0	0	0	0	0	0	0	0	0	0	0	0	0	0	0	0	0	0	0	0	0	0	0	0	0	0	0	0	0	0
500.23	0	0.3454	0	0	0	0	0	0	0	0	0	0.3265	0	0	0	0	0	0	0	0	0	0	0	0	0	0	0	0	0	0	0	0	0	0	0	0	0	0	0	0	0	0	0	0	0
500.24	0	0.3886	0	0	0	0	0	0	0	0	0	0.4251	0	0	0	0	0	0	0	0	0	0	0	0	0	0	0	0	0	0	0	0	0	0	0	0	0	0	0	0	0	0	0	0	0
500.25	0	0.4318	0	0	0	0	0	0	0	0	0	0.5237	0	0	0	0	0	0	0	0	0	0	0	0	0	0	0	0	0	0	0	0	0	0	0	0	0	0	0	0	0	0	0	0	0
500.26	0	0.4606	0	0	0	0	0	0	0	0	0	0.6224	0	0	0	0	0	0	0	0	0	0	0	0	0	0	0	0	0	0	0	0	0	0	0	0	0	0	0	0	0	0	0	0	0
500.27	0	0.4174	0	0	0	0	0	0	0	0	0	0.721	0	0	0	0	0	0	0	0	0	0	0	0	0	0	0	0	0	0	0	0	0	0	0	0	0	0	0	0	0	0	0	0	0
500.28	0	0.3742	0	0	0	0	0	0	0	0	0	0.8197	0	0	0	0	0	0	0	0	0	0	0	0	0	0	0	0	0	0	0	0	0	0	0	0	0	0	0	0	0	0	0	0	0
500.29	0	0.3309	0	0	0	0	0	0	0	0	0	0.9183	0	0	0	0	0	0	0	0	0	0	0	0	0	0	0	0	0	0	0	0	0	0	0	0	0	0	0	0	0	0	0	0	0
500.3	0	0.2877	0	0	0	0	0	0	0	0	0	1.017	0	0	0	0	0	0	0	0	0	0	0	0	0	0	0	0	0	0	0	0	0	0	0	0	0	0	0	0	0	0	0	0	0
500.31	0	0.2445	0	0	0	0	0	0	0	0	0	1.0264	0	0	0	0	0	0	0	0	0	0	0	0	0	0	0	0	0	0	0	0	0	0	0	0	0	0	0	0	0	0	0	0	0
500.32	0	0.2013	0	0	0	0	0	0	0	0	0	0.9277	0	0	0	0	0	0	0	0	0	0	0	0	0	0	0	0	0	0	0	0	0	0	0	0	0	0	0	0	0	0	0	0	0
500.33	0	0.1581	0	0	0	0	0	0	0	0	0	0.8291	0	0	0	0	0	0	0	0	0	0	0	0	0	0	0	0	0	0	0	0	0	0	0	0	0	0	0	0	0	0	0	0	0
500.34	0	0.1149	0	0	0	0	0.0278	0	0	0	0	0.7305	0	0	0	0	0	0	0	0	0	0	0	0	0	0	0	0	0	0	0	0	0	0	0	0	0	0	0	0	0	0	0	0	0
500.35	0	0.0717	0	0	0	0	0.1246	0	0	0	0	0.6318	0	0	0	0	0	0	0	0	0	0	0	0	0	0	0	0	0	0	0	0	0	0	0	0	0	0	0	0	0	0	0	0	0
500.36	0	0.0285	0	0	0	0	0.2214	0	0	0	0	0.5332	0	0	0	0	0	0	0	0	0	0	0	0	0	0	0	0	0	0	0	0	0	0	0	0	0	0	0	0	0	0	0	0	0
500.37	0	0	0	0	0	0	0.3183	0	0	0	0	0.4345	0	0	0	0	0	0	0	0	0	0	0	0	0	0	0	0	0	0	0	0	0	0	0	0	0	0	0	0	0	0	0	0	0
500.38	0	0	0	0	0	0	0.4151	0	0	0	0	0.3358	0	0	0	0	0	0	0	0	0	0	0	0	0	0	0	0	0	0	0	0	0	0	0	0	0	0	0	0	0	0	0	0	0
500.39	0	0	0	0	0	0	0.512	0	0	0	0	0.2372	0	0	0	0	0	0	0	0	0	0	0	0	0	0	0	0	0	0	0	0	0	0	0	0	0	0	0	0	0	0	0	0	0
500.4	0	0	0	0	0	0	0.6088	0	0	0	0	0.1385	0	0	0	0	0	0	0	0	0	0	0	0	0	0	0	0	0	0	0	0	0	0	0	0	0	0	0	0	0	0	0	0	0
500.41	0	0	0	0	0	0	0.7057	0	0	0	0	0.0398	0	0	0	0	0	0	0	0	0	0	0	0	0	0	0	0	0	0	0	0	0	0	0	0	0	0	0	0	0	0	0	0	0
500.42	0	0	0	0	0	0	0.8025	0	0	0	0	0	0	0	0	0	0	0	0	0	0	0	0	0	0	0	0	0	0	0	0	0	0	0	0	0	0	0	0	0	0	0	0	0	0
500.43	0	0	0	0	0	0	0.8994	0	0	0	0	0	0	0	0	0	0	0	0	0	0	0	0	0	0	0	0	0	0	0	0	0	0	0	0	0	0	0	0	0	0	0	0	0	0
500.44	0	0	0	0	0	0	0.9963	0	0	0	0	0	0	0	0	0	0	0	0	0	0	0	0	0	0	0	0	0	0	0	0	0	0	0	0	0	0	0	0	0	0	0	0	0	0
500.45	0	0	0	0	0	0	1.0067	0	0	0	0	0	0	0	0	0	0	0	0	0	0	0	0	0	0	0	0	0	0	0	0	0	0	0	0	0	0	0	0	0	0	0	0	0	0
500.46	0	0	0	0	0	0	0.9099	0	0	0.0296	0	0	0	0	0	0	0	0	0	0	0	0	0	0	0	0	0	0	0	0	0	0	0	0	0	0	0	0	0	0	0	0	0	0	0
500.47	0	0	0	0	0	0	0.813	0	0	0.067	0	0	0	0	0	0	0	0	0	0	0	0	0	0	0	0	0	0	0	0	0	0	0	0	0	0	0	0	0	0	0	0	0	0	0
500.48	0	0	0	0	0	0	0.7162	0	0	0.1044	0	0	0	0	0	0	0	0	0	0	0	0	0	0	0	0	0	0	0	0	0	0	0	0	0	0	0	0	0	0	0	0	0	0	0
500.49	0	0	0	0	0	0	0.6193	0	0	0.1418	0	0	0	0	0	0	0	0	0	0	0	0	0	0	0	0	0	0	0	0	0	0	0	0	0	0	0	0	0	0	0	0	0	0	0
500.5	0	0	0	0	0	0	0.5225	0	0	0.1792	0	0	0	0	0	0	0	0	0	0	0	0	0	0	0	0	0	0	0	0	0	0	0	0	0	0	0	0	0	0	0	0	0	0	0
500.51	0	0	0	0	0	0	0.4256	0	0	0.2166	0	0	0	0	0	0	0	0	0	0	0	0	0	0	0	0	0	0	0	0	0	0	0	0	0	0	0	0	0	0	0	0	0	0	0
500.52	0	0	0	0	0	0	0.3287	0	0	0.254	0	0	0	0	0	0	0	0	0	0	0	0	0	0	0	0	0	0	0	0	0	0	0	0	0	0	0	0	0	0	0	0	0	0	0
500.53	0	0	0	0	0	0	0.2318	0	0	0.2914	0	0	0	0	0	0	0	0	0	0	0	0	0	0	0	0	0	0	0	0	0	0	0	0	0	0	0	0	0	0	0	0	0	0	0
500.54	0	0	0	0	0	0	0.1349	0	0	0.3288	0	0	0	0	0	0	0	0	0	0	0	0	0	0	0	0	0	0	0	0	0	0	0	0	0	0	0	0	0	0	0	0	0	0	0
500.55	0	0	0	0	0	0	0.038	0	0	0.3662	0	0	0	0	0	0	0	0	0	0	0	0	0	0	0	0	0	0	0	0	0	0	0	0	0	0	0	0	0	0	0	0	0	0	0
500.56	0	0	0	0	0	0	0	0	0	0.4022	0	0	0	0	0	0	0	0	0	0	0	0	0	0	0.0014	0	0	0	0	0	0	0	0	0	0	0.0007	0.0007	0	0	0.0035	0	0	0	0	0
500.57	0	0	0	0	0	0	0	0	0	0.3648	0	0	0	0	0	0	0	0	0	0	0	0	0	0	0.0762	0	0	0	0	0	0	0	0	0	0	0.0381	0.0381	0	0	0.1905	0	0	0	0	0
500.58	0	0	0	0	0	0	0	0	0	0.3274	0	0	0	0	0	0	0	0	0	0	0	0	0	0	0.151	0	0	0	0	0	0	0	0	0	0	0.0755	0.0755	0	0	0.3775	0	0	0	0	0
500.59	0	0	0	0	0	0	0	0	0	0.29	0	0	0	0	0	0	0	0	0	0	0	0	0	0	0.2258	0	0	0	0	0	0	0	0	0	0	0.1129	0.1129	0	0	0.5645	0	0	0	0	0
500.6	0	0	0	0	0	0	0	0	0	0.2526	0	0	0	0	0	0	0	0	0	0	0	0	0	0	0.3006	0	0	0	0	0	0	0	0	0	0	0.1503	0.1503	0	0	0.7515	0	0	0	0	0
500.61	0	0	0	0	0	0	0	0	0	0.2152	0	0	0	0	0	0	0	0	0	0	0	0	0	0	0.3754	0	0	0	0	0	0	0	0	0	0	0.1877	0.1877	0	0	0.9385	0	0	0	0	0
500.62	0	0	0	0	0	0	0	0	0	0.1778	0	0	0	0	0	0	0	0	0	0	0	0	0	0	0.4502	0	0	0	0	0	0	0	0	0	0	0.2251	0.2251	0	0	1.1255	0	0	0	0	0
500.63	0	0	0	0	0	0	0	0	0	0.1404	0	0	0	0	0	0	0	0	0	0	0	0	0	0	0.525	0	0	0	0	0	0	0	0	0	0	0.2625	0.2625	0	0	1.3125	0	0	0	0	0
500.64	0	0	0	0	0	0	0	0	0	0.103	0	0	0	0	0	0	0	0	0	0	0	0	0	0	0.5998	0	0	0	0	0	0	0	0	0	0	0.2999	0.2999	0	0	1.4994	0	0	0	0	0
500.65	0	0	0	0	0	0	0	0	0	0.0656	0	0	0	0	0	0	0	0	0	0	0	0	0	0	0.6746	0	0	0	0	0	0	0	0	0	0	0.3373	0.3373	0	0	1.6864	0	0	0	0	0
500.66	0	0	0	0	0	0	0	0	0	0.0282	0	0	0	0	0	0	0	0	0	0	0	0	0	0	0.7493	0	0	0	0	0	0	0	0	0.4486	0.1682	0.4027	0.3747	0	0	1.8733	0	0	0	0	0
500.67	0	0	0	0	0	0	0	0	0	0	0	0	0	0	0	0	0	0	0	0	0	0	0	0	0.7872	0	0	0	0	0	0	0	0	1.312	0.492	0.4756	0.3936	0	0	1.9679	0	0	0	0	0
500.68	0	0	0	0	0	0	0	0	0	0	0	0	0	0	0	0	0	0	0	0	0	0	0	0	0.7124	0	0	0	0	0	0	0	0	2.1756	0.8158	0.4922	0.3562	0	0	1.7809	0	0	0	0	0
500.69	0	0	0	0	0	0	0	0	0	0	0	0	0	0	0	0	0	0	0	0	0	0	0	0	0.6375	0	0	0	0	0	0	0	0	3.0394	1.1398	0.5087	0.3188	0	0	1.5938	0	0	0	0	0
500.7	0	0	0	0	0	0	0	0	0	0	0	0	0	0	0	0	0	0	0	0	0	0	0	0	0.5627	0	0	0	0	0	0	0	0	3.9033	1.4637	0.5253	0.2814	0	0	1.4068	0	0	0	0	0
500.71	0	0	0	0	0	0	0	0	0	0	0	0	0	0	0	0	0	0	0	0	0	0	0	0	0.4879	0	0	0	0	0	0	0	0	4.7673	1.7878	0.5419	0.2439	0	0	1.2197	0	0	0	0	0
500.72	0	0	0	0.0072	0	0	0	0	0	0	0	0	0	0	0.0072	0	0	0	0	0.0143	0	0	0	0	0.4131	0	0	0	0	0.0143	0	0	0	5.6316	2.1118	0.5585	0.2065	0	0	1.0327	0	0	0	0	0
500.73	0	0	0	0.0511	0	0	0	0	0	0	0	0	0	0	0.0511	0	0	0	0	0.1021	0	0	0	0	0.3383	0	0	0	0	0.1021	0	0	0	6.496	2.436	0.5751	0.1691	0	0	0.8457	0	0	0	0	0
500.74	0	0	0	0.095	0	0	0	0	0	0	0	0	0	0	0.095	0	0	0	0	0.1899	0	0	0	0	0.2635	0	0	0	0	0.1899	0	0	0	7.3605	2.7602	0.5918	0.1317	0	0	0.6587	0	0	0	0	0
500.75	0	0	0	0.1389	0	0	0	0	0	0	0	0	0	0	0.1389	0	0	0	0	0.2777	0	0	0	0	0.1887	0	0	0	0	0.2777	0	0	0	8.2252	3.0845	0.6084	0.0943	0	0	0.4717	0	0	0	0	0
500.76	0	0	0	0.1828	0	0	0	0	0	0	0	0	0	0	0.1828	0	0	0	0	0.3656	0	0	0	0	0.1139	0	0	0	0	0.3656	0	0	0	9.0901	3.4088	0.6251	0.0569	0	0	0.2847	0	0	0	0	0
500.77	0	0	0	0.2267	0	0	0	0	0	0	0	0	0	0	0.2267	0	0	0	0	0.4534	0	0	0	0	0.0391	0	0	0	0	0.4534	0	0	0	8.8761	3.3286	0.5743	0.0195	0	0	0.0977	0	0	0	0	0
500.78	0	0	0	0.2706	0	0	0	0	0	0	0	0	0	0	0.2706	0	0	0	0	0.5412	0	0	0	0	0	0	0	0	0	0.5412	0	0	0	8.0125	3.0047	0.5008	0	0	0	0	0	0	0	0	0
500.79	0	0	0	0.3145	0	0	0	0	0	0	0	0	0	0	0.3145	0	0	0	0	0.629	0	0	0	0	0	0	0	0	0	0.629	0	0	0	7.1487	2.6808	0.4468	0	0	0	0	0	0	0	0	0
500.8	0	0	0	0.3584	0	0	0	0	0	0	0	0	0	0	0.3584	0	0	0	0	0.7168	0	0	0	0	0	0	0	0	0	0.7168	0	0	0	6.2847	2.3568	0.3928	0	0	0	0	0	0	0	0	0
500.81	0	0	0	0.4023	0	0	0	0	0	0	0	0	0	0	0.4023	0	0	0	0	0.8046	0	0	0	0	0	0	0	0	0	0.8046	0	0	0	5.4206	2.0327	0.3388	0	0	0	0	0	0	0	0	0
500.82	0	0	0	0.4462	0	0	0	0	0	0	0	0	0	0	0.4462	0	0	0	0	0.8924	0	0	0	0	0	0	0	0	0	0.8924	0	0	0	4.5563	1.7086	0.2848	0	0	0	0	0	0	0	0	0
500.83	0	0	0	0.4578	0	0	0	0	0	0	0	0	0	0	0.4578	0	0	0	0	0.9156	0	0	0	0	0	0	0	0	0	0.9156	0	0	0	3.6919	1.3844	0.2307	0	0	0	0	0	0	0	0	0
500.84	0	0	0	0.4139	0	0	0	0	0	0	0	0	0	0	0.4139	0	0	0	0	0.8277	0	0	0	0	0	0	0	0	0	0.8277	0	0	0	2.8273	1.0602	0.1767	0	0	0	0	0	0	0	0	0
500.85	0	0	0	0.3699	0	0	0	0	0	0	0	0	0	0	0.3699	0	0	0	0	0.7399	0	0	0	0	0	0	0	0	0	0.7399	0	0	0	1.9625	0.7359	0.1227	0	0	0	0	0	0	0	0	0
500.86	0	0	0	0.326	0	0	0	0	0	0	0	0	0	0	0.326	0	0	0	0	0.6521	0	0	0	0	0	0	0	0	0	0.6521	0	0	0	1.0976	0.4116	0.0686	0	0	0	0	0	0	0	0	0
500.87	0	0	0	0.2821	0	0	0	0	0	0	0	0	0	0	0.2821	0	0	0	0	0.5642	0	0	0	0	0	0	0	0	0	0.5642	0	0	0	0.2325	0.0872	0.0145	0	0	0	0	0	0	0	0	0
500.88	0	0	0	0.2382	0	0	0	0	0	0	0	0	0	0	0.2382	0	0	0	0	0.4764	0	0	0	0	0	0	0	0	0	0.4764	0	0	0	0	0	0	0	0	0	0	0	0	0	0	0
500.89	0	0	0	0.1943	0	0	0	0	0	0	0	0	0	0	0.1943	0	0	0	0	0.3886	0	0	0	0	0	0	0	0	0	0.3886	0	0	0	0	0	0	0	0	0	0	0	0	0	0	0
500.9	0	0	0	0.1504	0	0	0	0	0	0	0	0	0	0	0.1504	0.0211	0	0	0	0.3008	0	0	0	0	0	0	0	0	0	0.3008	0	0	0	0	0	0	0	0	0	0	0	0	0	0	0
500.91	0	0	0	0.1065	0	0	0	0	0	0	0	0	0	0	0.1065	0.075	0	0	0	0.213	0	0	0	0	0	0	0	0	0	0.213	0	0	0	0	0	0	0	0	0	0	0	0	0	0	0
500.92	0	0	0	0.0626	0	0	0	0	0	0	0	0	0	0	0.0626	0.129	0	0	0	0.1251	0	0	0	0	0	0	0	0	0	0.1251	0	0	0	0	0	0	0	0	0	0	0	0	0	0	0
500.93	0	0	0	0.0187	0	0	0	0	0	0	0	0	0	0	0.0187	0.183	0	0	0	0.0373	0	0	0	0	0	0	0	0	0	0.0373	0	0	0	0	0	0	0	0	0	0	0	0	0	0	0
500.94	0	0	0	0	0	0	0	0	0	0	0	0	0	0	0	0.237	0	0	0	0	0	0	0	0	0	0	0	0	0	0	0	0	0	0	0	0	0	0	0	0	0	0	0	0	0
500.95	0	0	0	0	0	0	0	0	0	0	0	0	0	0	0	0.291	0	0	0	0	0	0	0	0	0	0	0	0	0	0	0	0	0	0	0	0	0	0	0	0	0	0	0	0	0
500.96	0	0	0	0	0	0	0	0	0	0	0	0	0	0	0	0.345	0	0	0	0	0	0	0	0	0	0	0	0	0	0	0	0	0	0	0	0	0	0	0	0	0	0	0	0	0
500.97	0	0	0	0	0	0	0	0	0	0	0	0	0	0	0	0.3991	0	0	0	0	0	0	0	0	0	0	0	0	0	0	0	0	0	0	0	0	0	0	0	0	0	0	0	0	0
500.98	0	0	0	0	0	0	0	0	0	0	0	0	0	0	0	0.4531	0	0	0	0	0	0	0	0	0	0	0	0	0	0	0	0	0	0	0	0	0	0	0	0	0	0	0	0	0
500.99	0	0	0	0	0	0	0	0	0	0	0	0	0	0	0	0.5071	0	0	0	0	0	0	0	0	0	0	0	0	0	0	0	0	0	0	0	0	0	0	0	0	0	0	0	0	0
501	0	0	0	0	0	0	0	0	0	0	0	0	0	0	0	0.5612	0	0	0	0	0	0	0	0	0	0	0	0	0	0	0	0	0	0	0	0	0	0	0	0	0	0	0	0	0
501.01	0	0	0	0	0	0	0	0	0	0	0	0	0	0.0072	0	0.5597	0	0	0	0	0	0	0	0	0	0	0	0	0	0	0	0	0	0	0	0	0	0	0	0	0	0	0	0	0
501.02	0	0	0	0	0	0	0	0	0	0	0	0	0	0.1099	0	0.5057	0	0	0	0	0	0	0	0	0	0	0	0	0	0	0	0	0	0	0	0	0	0	0	0	0	0	0	0	0
501.03	0	0	0	0	0	0	0	0	0	0	0	0	0	0.2126	0	0.4517	0	0	0	0	0	0	0	0	0	0	0	0	0	0	0	0	0	0	0	0	0	0	0	0	0	0	0	0	0
501.04	0	0	0	0	0	0	0	0	0	0	0	0	0	0.3154	0	0.3977	0	0	0	0	0	0	0	0	0	0	0	0	0	0	0	0	0	0	0	0	0	0	0	0	0	0	0	0	0
501.05	0	0	0	0	0	0	0	0	0	0	0	0	0	0.4181	0	0.3437	0	0	0	0	0	0	0	0	0	0	0	0	0	0	0	0	0	0	0	0	0	0	0	0	0	0	0	0	0
501.06	0	0	0	0	0	0	0	0	0	0	0	0	0	0.5209	0	0.2897	0	0	0	0	0	0	0	0	0	0	0	0	0	0	0	0	0	0	0	0	0	0	0	0	0	0	0	0	0
501.07	0	0	0	0	0	0	0	0	0	0	0	0	0	0.6236	0	0.2357	0	0	0	0	0	0	0	0	0	0	0	0	0	0	0	0	0	0	0	0	0	0	0	0	0	0	0	0	0
501.08	0	0	0	0	0	0	0	0	0	0	0	0	0	0.7264	0	0.1816	0	0	0	0	0	0	0	0	0	0	0	0	0	0	0	0	0	0	0	0	0	0	0	0	0	0	0	0	0
501.09	0	0	0	0	0	0	0	0	0	0	0	0	0	0.8292	0	0.1276	0	0	0	0	0	0	0	0	0	0	0	0	0	0	0	0	0	0	0	0	0	0	0	0	0	0	0	0	0
501.1	0	0	0	0	0	0	0	0	0	0	0	0	0	0.932	0	0.0735	0	0	0	0	0	0	0	0	0	0	0	0	0	0	0	0	0	0	0	0	0	0	0	0	0	0	0	0	0
501.11	0.2353	0.0261	0	0	0	0	0	0	0	0	0	0	0.0261	1.0348	0	0.0195	0	0	0	0	0	0	0	0	0	0	0	0	0	0	0	0	0	0	0	0	0	0	0	0	0	0	0	0	0
501.12	0.5858	0.0651	0	0	0	0	0	0	0	0	0	0	0.0651	1.0966	0	0	0	0	0	0	0	0	0	0	0	0	0	0	0	0	0	0	0	0	0	0	0	0	0	0	0	0	0	0	0
501.13	0.9362	0.104	0	0	0	0	0	0	0	0	0	0	0.104	0.9939	0	0	0	0	0	0	0	0	0	0	0	0	0	0	0	0	0	0	0	0	0	0	0	0	0	0	0	0	0	0	0
501.14	1.2866	0.143	0	0	0	0	0	0	0	0	0	0	0.143	0.8912	0	0	0	0	0	0	0	0	0	0	0	0	0	0	0	0	0	0	0	0	0	0	0	0	0	0	0	0	0	0	0
501.15	1.637	0.1819	0	0	0	0	0	0	0	0	0	0	0.1819	0.7884	0	0	0	0	0	0	0	0	0	0	0	0	0	0	0	0	0	0	0	0	0	0	0	0	0	0	0	0	0	0	0
501.16	1.9874	0.2208	0	0	0	0	0	0	0	0	0	0	0.2208	0.6856	0	0	0	0	0	0	0	0	0	0	0	0	0	0	0	0	0	0	0	0	0	0	0	0	0	0	0	0	0	0	0
501.17	2.3378	0.2598	0	0	0	0	0	0	0	0	0	0	0.2598	0.5829	0	0	0	0	0	0	0	0	0	0	0	0	0	0	0	0	0	0	0	0	0	0	0	0	0	0	0	0	0	0	0
501.18	2.6881	0.2987	0	0	0	0	0	0	0	0	0	0	0.2987	0.4801	0	0	0	0	0	0	0	0	0	0	0	0	0	0	0	0	0	0	0	0	0	0	0	0	0	0	0	0	0	0	0
501.19	3.0384	0.3376	0	0	0	0	0	0	0	0	0	0	0.3376	0.3773	0	0	0	0	0	0	0	0	0	0	0	0	0	0	0	0	0	0	0	0	0	0	0	0	0	0	0	0	0	0	0
501.2	3.3887	0.3765	0	0	0	0	0	0	0	0	0	0	0.3765	0.2745	0	0	0	0	0	0	0	0	0	0	0	0	0	0	0	0	0	0	0	0	0	0	0	0	0	0	0	0	0	0	0
501.21	3.739	0.4154	0	0	0	0	0	0	0	0	0	0	0.4154	0.1716	0	0	0	0	0	0	0	0	0	0	0	0	0	0	0	0	0	0	0	0	0	0	0	0	0	0	0	0	0	0	0
501.22	3.4458	0.3829	0	0	0	0	0	0	0	0	0	0	0.3829	0.0688	0	0	0	0	0	0	0	0	0	0	0	0	0	0	0	0	0	0.0339	0	0	0	0	0	0	0	0	0	0.1693	0.1354	0.0339	0
501.23	3.0953	0.3439	0	0	0	0	0	0	0	0	0	0	0.3439	0	0	0	0	0	0	0	0	0	0	0	0	0	0	0	0	0	0	0.0707	0	0	0	0	0	0	0	0	0	0.3537	0.283	0.0707	0
501.24	2.7447	0.305	0	0	0	0	0	0	0	0	0	0	0.305	0	0	0	0	0	0	0	0	0	0	0	0	0	0	0	0	0	0	0.1076	0	0	0	0	0	0	0	0	0	0.5381	0.4305	0.1076	0
501.25	2.3943	0.266	0	0	0	0	0	0	0	0	0	0	0.266	0	0	0	0	0	0	0	0	0	0	0	0	0	0	0	0	0	0	0.1445	0	0	0	0	0	0	0	0	0	0.7224	0.5779	0.1445	0
501.26	2.0438	0.2271	0	0	0	0	0	0	0	0	0	0	0.2271	0	0	0	0	0	0	0	0	0	0	0	0	0	0	0	0	0	0	0.1814	0	0	0	0	0	0	0	0	0	0.9068	0.7254	0.1814	0
501.27	1.6933	0.1881	0	0	0	0	0	0	0	0	0	0	0.1881	0	0	0	0	0	0	0	0	0	0	0	0	0	0	0	0	0	0	0.2505	0	0	0	0	0	0	0	0	0	1.0911	0.8729	0.2182	0
501.28	1.3429	0.1492	0	0	0	0	0	0	0	0	0	0	0.1492	0	0	0	0	0	0	0	0	0	0	0	0	0	0	0	0	0	0	0.3204	0	0	0	0	0	0	0	0	0	1.2755	1.0204	0.2551	0
501.29	0.9925	0.1103	0	0	0	0	0	0	0	0	0	0	0.1103	0	0	0	0	0	0	0	0	0	0	0	0	0	0	0	0	0	0	0.3903	0	0	0	0	0	0	0	0	0	1.4598	1.1678	0.292	0
501.3	0.6421	0.0713	0	0	0	0	0	0	0	0	0	0	0.0713	0	0	0	0	0	0	0	0	0	0	0	0	0	0	0	0	0	0	0.4602	0.0221	0	0	0	0	0	0	0	0	1.6441	1.3153	0.3288	0
501.31	0.2918	0.0324	0	0	0	0	0	0	0	0	0	0	0.0324	0	0	0	0	0	0	0	0	0	0	0	0	0	0	0	0	0	0	0.5301	0.0645	0	0	0	0	0	0	0	0	1.8284	1.4628	0.3657	0
501.32	0	0	0	0.0288	0	0	0.0144	0.0288	0	0	0	0	0	0	0	0	0	0	0	0.0288	0.0288	0	0	0	0	0	0	0	0	0	0	0.5876	0.1069	0	0	0.0144	0	0	0	0	0	1.9511	1.5609	0.3902	0
501.33	0	0	0	0.1381	0	0	0.069	0.1381	0	0	0	0	0	0	0	0	0	0	0	0.1381	0.1381	0	0	0	0	0	0	0	0	0	0	0.5838	0.1492	0	0	0.069	0	0	0	0	0	1.7667	1.4133	0.3533	0
501.34	0	0	0	0.2473	0	0	0.1237	0.2473	0	0	0	0	0	0	0	0	0	0	0	0.2473	0.2473	0	0	0	0	0	0	0	0	0	0	0.5799	0.1916	0	0	0.1237	0	0	0	0	0	1.5822	1.2658	0.3164	0
501.35	0	0	0	0.3566	0	0	0.1783	0.3566	0	0	0	0	0	0	0	0	0	0	0	0.3566	0.3566	0	0	0	0	0	0	0	0	0	0	0.576	0.2339	0	0	0.1783	0	0	0	0	0	1.3978	1.1183	0.2796	0
501.36	0	0	0	0.4659	0	0	0.2329	0.4659	0	0	0	0	0	0	0	0	0	0	0	0.4659	0.4659	0	0	0	0	0	0	0	0	0	0	0.5722	0.2763	0	0	0.2329	0	0	0	0	0	1.2134	0.9707	0.2427	0
501.37	0	0	0	0.5752	0	0	0.2876	0.5752	0	0	0	0	0	0	0	0	0	0	0	0.5752	0.5752	0	0	0	0	0	0	0	0	0	0	0.552	0.3186	0	0	0.2876	0	0	0	0	0	1.029	0.8232	0.2058	0
501.38	0	0	0	0.6845	0	0	0.3422	0.6845	0	0	0	0	0	0	0	0	0	0	0	0.6845	0.6845	0	0	0	0	0	0	0	0	0	0	0.482	0.361	0	0	0.3422	0	0	0	0	0	0.8446	0.6757	0.1689	0
501.39	0	0	0	0.7938	0	0	0.3969	0.7938	0	0	0	0	0	0	0	0	0	0	0	0.7938	0.7938	0	0	0	0	0	0	0	0	0	0	0.4121	0.4033	0	0	0.3969	0	0	0	0	0	0.6603	0.5282	0.1321	0
501.4	0	0	0	0.9032	0	0	0.4516	0.9032	0	0	0	0	0	0	0	0	0	0	0	0.9032	0.9032	0	0	0	0	0	0	0	0	0	0	0.3422	0.4456	0	0	0.4516	0	0	0	0	0	0.4759	0.3807	0.0952	0
501.41	0	0	0	1.0126	0	0	0.5063	1.0126	0	0	0	0	0	0	0	0	0	0	0	1.0126	1.0126	0	0	0	0	0	0	0	0	0	0	0.2723	0.4236	0	0	0.5063	0	0	0	0	0	0.2916	0.2332	0.0583	0
501.42	0	0	0	1.122	0	0	0.561	1.122	0	0	0	0	0	0	0	0	0	0	0	1.122	1.122	0	0	0	0	0	0	0	0	0	0	0.2024	0.3813	0	0	0.561	0	0	0	0	0	0.1072	0.0858	0.0214	0
501.43	0	0	0	1.1491	0	0	0.5745	1.192	0	0	0	0	0	0.3429	0	0	0	0	0	1.1491	1.1491	0	0	0	0	0	0	0	0	0	0	0.1479	0.3389	0	0	0.5745	0	0	0	0	0	0.1286	0	0	0
501.44	0	0	0	1.0398	0	0	0.5199	1.132	0	0	0	0	0	0.7376	0	0	0	0	0	1.0398	1.0398	0	0	0	0	0	0	0	0	0	0	0.1149	0.2965	0	0	0.5199	0	0	0	0	0	0.2766	0	0	0
501.45	0	0	0	0.9306	0	0	0.4653	1.0721	0	0	0	0	0	1.1323	0	0	0	0	0	0.9306	0.9306	0	0	0	0	0	0	0	0	0	0	0.0819	0.2542	0	0	0.4653	0	0	0	0	0	0.4246	0	0	0
501.46	0	0	0	0.8213	0	0	0.4106	1.0121	0	0	0	0	0	1.527	0	0	0	0	0	0.8213	0.8213	0	0	0	0	0	0	0	0	0	0	0.0489	0.2118	0	0	0.4106	0	0	0	0	0	0.5726	0	0	0
501.47	0	0	0	0.712	0	0	0.356	0.9522	0	0	0	0	0	1.9217	0	0	0	0	0	0.712	0.712	0	0	0	0	0	0	0	0	0	0	0.0159	0.1695	0	0	0.356	0	0	0	0	0	0.7206	0	0	0
501.48	0	0	0	0.6026	0	0	0.3013	0.8922	0	0	0	0	0	2.3165	0	0	0	0	0	0.6026	0.6026	0	0	0	0	0	0	0	0	0	0	0	0.1271	0	0	0.3013	0	0	0	0	0	0.8687	0	0	0
501.49	0	0	0	0.4933	0	0	0.2466	0.8322	0	0	0	0	0	2.7113	0	0	0	0	0	0.4933	0.4933	0	0	0	0	0	0	0	0	0	0	0	0.0848	0	0	0.2466	0	0	0	0	0	1.0167	0	0	0
501.5	0	0	0	0.3839	0	0	0.1919	0.7722	0	0	0	0	0	3.1061	0	0	0	0	0	0.3839	0.3839	0	0	0	0	0	0	0	0	0	0	0	0.0424	0	0	0.1919	0	0	0	0	0	1.1648	0	0	0
501.51	0	0	0	0.2745	0	0	0.1372	0.7121	0	0	0	0	0	3.5009	0	0	0	0	0.1102	0.2745	0.2745	0	0	0	0	0	0	0	0	0	0	0	0	0	0	0.1372	0	0	0	0	0	1.3128	0	0	0
501.52	0	0	0	0.1651	0	0	0.0825	0.652	0	0	0	0	0	3.8958	0	0	0	0	0.2256	0.1651	0.1651	0	0	0	0	0	0	0	0	0	0	0	0	0	0	0.0825	0	0	0	0	0	1.4609	0	0	0
501.53	0	0	0	0.0556	0	0	0.0278	0.5871	0	0	0	0	0	4.252	0	0	0	0	0.3411	0.0556	0.0556	0	0	0	0	0	0	0	0	0	0	0	0	0	0	0.0278	0	0	0	0	0	1.5945	0	0	0
501.54	0	0	0	0	0	0	0	0.4822	0	0	0	0	0	3.8573	0	0	0	0	0.4565	0	0	0	0	0	0	0	0	0	0	0	0	0	0	0	0	0	0	0	0	0	0	1.4465	0	0	0
501.55	0	0	0	0	0	0	0	0.4328	0	0	0	0	0	3.4625	0	0	0	0	0.5719	0	0	0	0	0	0	0	0	0	0	0	0	0	0	0	0	0	0	0	0	0	0	1.2985	0	0	0
501.56	0	0	0	0	0	0	0	0.3835	0	0	0	0	0	3.0678	0	0	0	0	0.6874	0	0	0	0	0	0	0	0	0	0	0	0	0	0	0	0	0	0	0	0	0	0	1.1504	0	0	0
501.57	0	0	0	0	0	0	0	0.3341	0	0	0	0	0	2.673	0	0	0	0	0.8028	0	0	0	0	0	0	0	0	0	0	0	0	0	0	0	0	0	0	0	0	0	0	1.0024	0	0	0
501.58	0	0	0	0	0	0	0	0.2848	0	0	0	0	0	2.2781	0	0	0	0	0.9182	0	0	0	0	0	0	0	0	0	0	0	0	0	0	0	0	0	0	0	0	0	0	0.8543	0	0	0
501.59	0	0	0	0	0	0	0	0.2354	0	0	0	0	0	1.8833	0	0	0	0	1.0336	0	0	0	0	0	0	0	0	0	0	0	0	0	0	0	0	0	0	0	0	0	0	0.7062	0	0	0
501.6	0	0	0	0	0	0	0	0.1861	0	0	0	0	0	1.4884	0	0	0	0	1.149	0	0	0	0	0	0	0	0	0	0	0	0	0	0	0	0	0	0	0	0	0	0	0.5582	0	0	0
501.61	0	0	0	0	0	0	0	0.1367	0	0	0	0	0	1.0935	0	0	0	0	1.2195	0	0	0	0	0	0	0	0	0	0	0	0	0	0	0	0	0	0	0	0	0	0	0.4101	0	0	0
501.62	0	0	0	0	0	0	0	0.0873	0	0	0	0	0	0.6986	0	0	0	0	1.104	0	0	0	0	0	0	0	0	0	0	0	0	0	0	0	0	0	0	0	0	0	0	0.262	0	0	0
501.63	0	0	0	0	0	0	0	0.038	0	0	0	0	0	0.3036	0	0	0	0	0.9885	0	0	0	0	0	0	0	0	0	0	0	0	0	0	0	0	0	0	0	0	0	0	0.1139	0	0	0
501.64	0	0	0	0	0	0	0	0	0	0	0	0	0	0	0	0	0	0	0.8731	0	0	0	0	0	0	0	0	0	0	0	0	0	0	0	0	0	0	0	0	0	0	0	0	0	0
501.65	0	0	0	0	0	0	0	0	0	0	0	0	0	0	0	0	0	0	0.7576	0	0	0	0	0	0	0	0	0	0	0	0	0	0	0	0.0684	0	0	0	0	0	0	0	0	0	0
501.66	0	0	0	0	0	0	0	0	0	0	0	0	0	0	0	0	0	0	0.6422	0	0	0	0	0	0	0	0	0	0	0	0	0	0	0	0.1422	0	0	0	0	0	0	0	0	0	0
501.67	0	0	0	0	0	0	0	0	0	0	0	0	0	0	0	0	0	0	0.5267	0	0	0	0	0	0	0	0	0	0	0	0	0	0	0	0.216	0	0	0	0	0	0	0	0	0	0
501.68	0	0	0	0	0	0	0	0	0	0	0	0	0	0	0	0	0	0	0.4113	0	0	0	0	0	0	0	0	0	0	0	0	0	0	0	0.2897	0	0	0	0	0	0	0	0	0	0
501.69	0	0	0	0	0	0	0	0	0	0	0	0	0	0	0	0	0	0	0.2958	0	0	0	0	0	0	0	0	0	0	0	0	0	0	0	0.3635	0	0	0	0	0	0	0	0	0	0
501.7	0	0	0	0	0	0	0	0	0	0	0	0	0	0	0	0	0	0	0.1804	0	0	0	0	0	0	0	0	0	0	0	0	0	0	0	0.4372	0	0	0	0	0	0	0	0	0	0
501.71	0	0	0	0	0	0	0	0	0	0	0	0	0	0	0	0	0	0	0.065	0	0	0	0	0	0	0	0	0	0	0	0	0	0	0	0.511	0	0	0	0	0	0	0	0	0	0
501.72	0	0	0	0	0	0	0	0	0	0	0	0	0	0	0	0	0	0	0	0	0	0	0	0	0	0	0	0	0	0	0	0	0	0	0.5848	0	0	0	0	0	0	0	0	0	0
501.73	0	0	0	0	0	0	0	0	0	0	0	0	0	0	0	0	0	0	0	0	0	0	0	0	0	0	0	0	0	0	0	0	0	0	0.6585	0	0	0	0	0	0	0	0	0	0
501.74	0	0	0	0	0	0	0	0	0	0	0	0	0	0	0	0	0	0	0	0	0	0	0	0	0	0	0	0	0	0	0	0	0	0	0.7322	0	0	0	0	0	0	0	0	0	0
501.75	0	0	0	0	0	0	0	0	0	0	0	0	0	0	0	0	0	0	0	0	0	0	0	0	0	0	0	0	0	0	0	0	0	0	0.7787	0	0	0	0	0	0	0	0	0	0
501.76	0	0	0	0	0	0	0	0	0	0	0	0	0	0	0	0	0	0	0	0	0	0	0	0	0	0	0	0	0	0	0	0	0	0	0.7049	0	0	0	0	0	0	0	0	0	0
501.77	0	0	0	0	0	0	0	0	0	0	0	0	0	0	0	0	0	0	0	0	0	0	0	0	0	0	0	0	0	0	0	0	0	0	0.6311	0	0	0	0	0	0	0	0	0	0
501.78	0	0	0	0	0	0	0	0	0	0	0	0	0	0	0	0	0	0	0	0	0	0	0	0	0	0	0	0	0	0	0	0	0	0	0.5573	0	0	0	0	0	0	0	0	0	0
501.79	0	0	0	0	0	0	0	0	0	0	0	0	0	0	0	0	0	0	0	0	0	0	0	0	0	0	0	0	0	0	0	0	0	0	0.4835	0	0	0	0	0	0	0	0	0	0
501.8	0	0	0	0	0	0	0	0	0	0	0	0	0	0	0	0	0	0	0	0	0	0	0	0	0	0	0	0	0	0	0	0	0	0	0.4098	0	0	0	0	0	0	0	0	0	0
501.81	0	0	0	0	0	0	0	0	0	0	0	0	0	0	0	0	0	0	0	0	0	0	0	0	0	0	0	0	0	0	0	0	0	0	0.336	0	0	0	0	0	0	0	0	0	0
501.82	0	0	0	0	0	0	0	0	0	0	0	0	0	0	0	0	0	0	0	0	0	0	0	0	0	0	0	0	0	0	0	0	0	0	0.2622	0	0	0	0	0	0	0	0	0	0
501.83	0	0	0	0	0	0	0	0	0	0	0	0	0	0	0.2492	0.1246	0	0	0	0	0	0	0	0.1246	0	0	0	0	0	0	0	0	0	0	0.1885	0	0.0831	0	0	0	0.1246	0	0	0	0
501.84	0	0	0	0	0	0	0	0	0	0	0	0	0	0	0.5519	0.276	0	0	0	0	0	0	0	0.276	0	0	0	0	0	0	0	0	0	0	0.1147	0	0.184	0	0	0	0.276	0	0	0	0
501.85	0	0	0	0	0	0	0	0	0	0	0	0	0	0	0.8546	0.4273	0	0	0	0	0	0	0	0.4273	0	0	0	0	0	0	0	0	0	0	0.0409	0	0.2849	0	0	0	0.4273	0	0	0	0
501.86	0	0	0	0	0	0	0	0	0	0	0	0	0	0	1.1574	0.5787	0	0	0	0	0	0	0	0.5787	0	0	0	0	0	0	0	0	0	0	0	0	0.3858	0	0	0	0.5787	0	0	0	0
501.87	0	0	0	0	0	0	0	0	0	0	0	0	0	0	1.4602	0.7301	0	0	0	0	0	0	0	0.7301	0	0	0	0	0	0	0	0	0	0	0	0	0.4867	0	0	0	0.7301	0	0	0	0
501.88	0	0	0	0	0	0	0	0	0	0	0	0	0	0	1.763	0.8815	0	0	0	0	0	0	0	0.8815	0	0	0	0	0	0	0	0	0	0	0	0	0.5877	0	0	0	0.8815	0	0	0	0
501.89	0	0	0	0	0	0	0	0	0	0	0	0	0	0	2.0658	1.0329	0	0	0	0	0	0	0	1.0329	0	0	0	0	0	0	0	0	0	0	0	0	0.6886	0	0	0	1.0329	0	0	0	0
501.9	0	0	0	0	0	0	0	0	0	0	0	0	0	0	2.3686	1.1843	0	0	0	0	0	0	0	1.1843	0	0	0	0	0	0	0	0	0	0	0	0	0.7895	0	0	0	1.1843	0	0	0	0
501.91	0	0	0	0	0	0	0	0	0	0	0	0	0	0	2.6715	1.3358	0	0	0	0	0	0	0	1.3358	0	0	0	0	0	0	0	0	0	0	0	0	0.8905	0	0	0	1.3358	0	0	0	0
501.92	0	0	0	0	0	0	0	0	0	0	0	0	0	0	2.9744	1.4872	0	0	0	0	0	0	0	1.4872	0	0	0	0	0	0	0	0	0	0	0	0	0.9915	0	0	0	1.4872	0	0	0	0
501.93	0	0	0	0	0	0	0	0	0	0	0	0	0	0	3.2774	1.6387	0	0	0	0	0	0	0	1.6387	0	0	0	0	0	0	0	0	0	0	0	0	1.0925	0	0	0	1.6387	0	0	0	0
501.94	0	0	0	0	0	0	0	0	0	0	0	0	0	0	2.9761	1.488	0	0	0	0	0	0	0	1.488	0	0	0	0	0	0	0	0	0	0	0	0	0.992	0	0	0	1.488	0	0	0	0
501.95	0	0	0	0	0	0	0	0	0	0	0	0	0	0	2.6733	1.3367	0	0	0	0	0	0	0	1.3367	0	0	0	0	0	0	0	0	0	0	0	0	0.8911	0	0	0	1.3367	0	0	0	0
501.96	0	0	0	0	0	0	0	0	0	0	0	0	0	0	2.3705	1.1853	0	0	0	0	0	0	0	1.1853	0	0	0	0	0	0	0	0	0	0	0	0	0.7902	0	0	0	1.1853	0	0	0	0
501.97	0	0	0	0	0	0	0	0	0	0	0	0	0	0	2.0677	1.0339	0	0	0	0	0	0	0	1.0339	0	0	0	0	0	0	0	0	0	0	0	0	0.6892	0	0	0	1.0339	0	0	0	0
501.98	0	0	0	0	0	0	0	0	0	0	0	0	0	0	1.7649	0.8824	0	0	0	0	0	0	0	0.8824	0	0	0	0	0	0	0	0	0	0	0	0	0.5883	0	0	0	0.8824	0	0	0	0
501.99	0	0	0	0	0	0	0	0	0	0	0	0	0	0	1.462	0.731	0	0	0	0	0	0	0	0.731	0	0	0	0	0	0	0	0	0	0	0	0	0.4873	0	0	0	0.731	0	0	0	0
502	0	0	0	0	0	0	0	0	0	0	0	0	0	0	1.1591	0.5796	0	0	0	0	0	0	0	0.5796	0	0	0	0	0	0	0	0	0	0	0	0	0.3864	0	0	0	0.5796	0	0	0	0
502.01	0	0	0	0	0	0	0	0	0	0	0	0	0	0	0.8562	0.4281	0	0	0	0	0	0	0	0.4281	0	0	0	0	0	0	0	0	0	0	0	0	0.2854	0	0	0	0.4281	0	0	0	0
502.02	0	0	0	0	0	0	0	0	0	0	0	0	0	0	0.5532	0.2766	0	0	0	0	0	0	0	0.2766	0	0	0	0	0	0	0	0	0	0	0	0	0.1844	0	0	0	0.2766	0	0	0	0
502.03	0	0	0	0	0	0	0	0	0	0	0	0	0	0	0.2503	0.1251	0	0	0	0	0	0	0	0.1251	0	0	0	0	0	0	0	0	0	0	0	0	0.0834	0	0	0	0.1251	0	0	0	0
502.04	0	0	0	0	0	0	0	0	0	0	0	0	0	0	0	0	0	0	0	0	0	0	0	0	0	0	0	0	0	0	0	0	0	0	0	0	0	0	0	0	0	0	0	0	0
502.05	0	0	0	0	0	0	0	0	0	0	0	0	0	0	0	0	0	0	0	0	0	0	0	0	0	0	0	0	0	0	0	0	0	0	0	0	0	0	0	0	0	0	0	0	0
502.06	0	0	0	0	0	0	0	0	0	0	0	0	0	0	0	0	0	0	0	0	0	0	0	0	0	0	0	0	0	0	0	0	0	0	0	0	0	0	0	0	0	0	0	0	0
502.07	0	0	0	0	0	0	0	0	0	0	0	0	0	0	0	0	0	0	0	0	0	0	0	0	0	0	0	0	0	0	0	0	0	0	0	0	0	0	0	0	0	0	0	0	0
502.08	0	0	0	0	0	0	0	0	0	0	0	0	0	0	0	0	0	0	0	0	0	0	0	0	0	0	0	0	0	0	0	0	0	0	0	0	0	0	0	0	0	0	0	0	0
502.09	0	0	0	0	0	0	0	0	0	0	0	0	0	0	0	0	0	0	0	0	0	0	0	0	0	0	0	0	0	0	0	0	0	0	0	0	0	0	0	0	0	0	0	0	0
502.1	0	0	0	0	0	0	0	0	0	0	0	0	0	0	0	0	0	0	0	0	0	0	0	0	0	0	0	0	0	0	0	0	0	0	0	0	0	0	0	0	0	0	0	0	0
502.11	0	0	0	0	0	0	0	0	0	0	0	0	0	0	0	0	0	0	0	0	0	0	0	0	0	0	0	0	0	0	0	0	0	0	0	0	0	0	0	0	0	0	0	0	0
502.12	0	0	0	0	0	0	0	0	0	0	0	0	0	0	0	0	0	0	0	0	0	0	0	0	0	0	0	0	0	0	0	0	0	0	0	0	0	0	0	0	0	0	0	0	0
502.13	0	0	0	0	0	0	0	0	0	0	0	0	0	0	0	0	0	0	0	0	0	0	0	0	0	0	0	0	0	0	0	0	0	0	0	0	0	0	0	0	0	0	0	0	0
502.14	0	0	0	0	0	0	0	0	0	0	0	0	0	0	0	0	0	0	0	0	0	0	0	0	0	0	0	0	0	0	0	0	0	0	0	0	0	0	0	0	0	0	0	0	0
502.15	0	0	0	0	0	0	0	0	0	0	0	0	0	0	0	0	0	0	0	0	0	0	0	0	0	0	0	0	0	0	0	0	0	0	0	0	0	0	0	0	0	0	0	0	0
502.16	0	0	0	0	0	0	0	0	0	0	0	0	0	0	0	0	0	0	0	0	0	0	0	0	0	0	0	0	0	0	0	0	0	0	0	0	0	0	0	0	0	0	0	0	0
502.17	0	0	0	0	0	0	0	0	0	0	0	0	0	0	0	0	0	0	0	0	0	0	0	0	0	0	0	0	0	0	0	0	0	0	0	0	0	0	0	0	0	0	0	0	0
502.18	0	0	0	0	0	0	0	0	0	0	0	0	0	0	0	0	0	0	0	0	0	0	0	0	0	0	0	0	0	0	0	0	0	0	0	0	0	0	0	0	0	0	0	0	0
502.19	0	0	0	0	0	0	0	0	0	0	0	0	0	0	0	0	0	0	0	0	0	0	0	0	0	0	0	0	0	0	0	0	0	0	0	0	0	0	0	0	0	0	0	0	0
502.2	0	0	0	0	0	0	0	0	0	0	0	0	0	0	0	0	0	0	0	0	0	0	0	0	0	0	0	0	0	0	0	0	0	0	0	0	0	0	0	0	0	0	0	0	0
502.21	0	0	0	0	0	0	0	0	0	0	0	0	0	0	0	0	0	0	0	0	0	0	0	0	0	0	0	0	0	0	0	0	0	0	0	0	0	0	0	0	0	0	0	0	0
502.22	0	0	0	0	0	0	0	0	0	0	0	0	0	0	0	0	0	0	0	0	0	0	0	0	0	0	0	0	0	0	0	0	0	0	0	0	0	0	0	0	0	0	0	0	0
502.23	0	0	0	0	0	0	0	0	0	0	0	0	0	0	0	0	0	0	0	0	0	0	0	0	0	0	0	0	0	0	0	0	0	0	0	0	0	0	0	0	0	0	0	0	0
502.24	0	0	0	0	0	0	0	0	0	0	0	0	0	0	0	0	0	0	0	0	0	0	0	0	0	0	0	0	0	0	0	0	0	0	0	0	0	0	0	0	0	0	0	0	0
502.25	0	0	0	0	0	0	0	0	0	0	0	0	0	0	0	0	0	0	0	0	0	0	0	0	0	0	0	0	0	0	0	0	0	0	0	0	0	0	0	0	0	0	0	0	0
502.26	0	0	0	0	0	0	0	0	0	0	0	0	0	0	0	0	0	0	0	0	0	0	0	0	0	0	0	0	0	0	0	0	0	0	0	0	0	0	0	0	0	0	0	0	0
502.27	0	0	0	0	0	0	0	0	0	0	0	0	0	0	0	0	0	0	0	0	0	0	0	0	0	0	0	0	0	0	0	0	0	0	0	0	0	0	0	0	0	0	0	0	0
502.28	0	0	0	0	0	0	0	0	0	0	0	0	0	0	0	0	0	0	0	0	0	0	0	0	0	0	0	0	0	0	0	0	0	0	0	0	0	0	0	0	0	0	0	0	0
502.29	0	0	0	0	0	0	0	0	0	0	0	0	0	0	0	0	0	0	0	0	0	0	0	0	0	0	0	0	0	0	0	0	0	0	0	0	0	0	0	0	0	0	0	0	0
502.3	0	0	0	0	0	0	0	0	0	0	0	0	0	0	0	0	0	0	0	0	0	0	0	0	0	0	0	0	0	0	0	0	0	0	0	0	0	0	0	0	0	0	0	0	0
502.31	0	0	0	0	0	0	0	0	0	0	0	0	0	0	0	0	0	0	0	0	0	0	0	0	0	0	0	0	0	0	0	0	0	0	0	0	0	0	0	0	0	0	0	0	0
502.32	0	0	0	0	0	0	0	0	0	0	0	0	0	0	0	0	0	0	0	0	0	0	0	0	0	0	0	0	0	0	0	0	0	0	0	0	0	0	0	0	0	0	0	0	0
502.33	0	0	0	0	0	0	0	0	0	0	0	0	0	0	0	0	0	0	0	0	0	0	0	0	0	0	0	0	0	0	0	0	0	0	0	0	0	0	0	0	0	0	0	0	0
502.34	0	0	0	0	0	0	0	0	0	0	0	0	0	0	0	0	0	0	0	0	0	0	0	0	0	0	0	0	0	0	0	0	0	0	0	0	0	0	0	0	0	0	0	0	0
502.35	0	0	0	0	0	0	0	0	0	0	0	0	0	0	0	0	0	0	0	0	0	0	0	0	0	0	0	0	0	0	0	0	0	0	0	0	0	0	0	0	0	0	0	0	0
502.36	0	0	0	0	0	0	0	0	0	0	0	0	0	0	0	0	0	0	0	0	0	0	0	0	0	0	0	0	0	0	0	0	0	0	0	0	0	0	0	0	0	0	0	0	0
502.37	0	0	0	0	0	0	0	0	0	0	0	0	0	0	0	0	0	0	0	0	0	0	0	0	0	0	0	0	0	0	0	0	0	0	0	0	0	0	0	0	0	0	0	0	0
502.38	0	0	0	0	0	0	0	0	0	0	0	0	0	0	0	0	0	0	0	0	0	0	0	0	0	0	0	0	0	0	0	0	0	0	0	0	0	0	0	0	0	0	0	0	0
502.39	0	0	0	0	0	0	0	0	0	0	0	0	0	0	0	0	0	0	0	0	0	0	0	0	0	0	0	0	0	0	0	0	0	0	0	0	0	0	0	0	0	0	0	0	0
502.4	0	0	0	0	0	0	0	0	0	0	0	0	0	0	0	0	0	0	0	0	0	0	0	0	0	0	0	0	0	0	0	0	0	0	0	0	0	0	0	0	0	0	0	0	0
502.41	0	0	0	0	0	0	0	0	0	0	0	0	0	0	0	0	0	0	0	0	0	0	0	0	0	0	0	0	0	0	0	0	0	0	0	0	0	0	0	0	0	0	0	0	0
502.42	0	0	0	0	0	0	0	0	0	0	0	0	0	0	0	0	0	0	0	0	0	0	0	0	0	0	0	0	0	0	0	0	0	0	0	0	0	0	0	0	0	0	0	0	0
502.43	0	0	0	0	0	0	0	0	0	0	0	0	0	0	0	0	0	0	0	0	0	0	0	0	0	0	0	0	0	0	0	0	0	0	0	0	0	0	0	0	0	0	0	0	0
502.44	0	0	0	0	0	0	0	0	0	0	0	0	0	0	0	0	0	0	0	0	0	0	0	0	0	0	0	0	0	0	0	0	0	0	0	0	0	0	0	0	0	0	0	0	0
502.45	0	0	0	0	0	0	0	0	0	0	0	0	0	0	0	0	0	0	0	0	0	0	0	0	0	0	0	0	0	0	0	0	0.0628	0.0628	0	0	0	0	0	0	0	0	0	0	0
502.46	0	0	0	0	0	0	0	0	0	0	0	0	0	0	0	0	0	0	0	0	0	0	0	0	0	0	0	0	0	0	0	0	0.1513	0.1513	0	0	0	0	0	0	0	0	0	0	0
502.47	0	0	0	0	0	0	0	0	0	0	0	0	0	0	0	0	0	0	0	0	0	0	0	0	0	0	0	0	0	0	0	0	0.2398	0.2398	0	0	0	0	0	0	0	0	0	0	0
502.48	0	0	0	0	0	0	0	0	0	0	0	0	0	0	0	0	0	0	0	0	0	0	0	0	0	0	0	0	0	0	0	0	0.3282	0.3282	0	0	0	0	0	0	0	0	0	0	0
502.49	0	0	0	0	0	0	0	0	0	0	0	0	0	0	0	0	0	0	0	0	0	0	0	0	0	0	0	0	0	0	0	0	0.4167	0.4167	0	0	0	0	0	0	0	0	0	0	0
502.5	0	0	0	0	0	0	0	0	0	0	0	0	0	0	0	0	0	0	0	0	0	0	0	0	0	0	0	0	0	0	0	0	0.5051	0.5051	0	0	0	0	0	0	0	0	0	0	0
502.51	0	0	0	0	0	0	0	0	0	0	0	0	0	0	0	0	0	0	0	0	0	0	0	0	0	0	0	0	0	0	0	0	0.5935	0.5935	0	0	0	0	0	0	0	0	0	0	0
502.52	0	0	0	0	0	0	0	0	0	0	0	0	0	0	0	0	0	0	0	0	0	0	0	0	0	0	0	0	0	0	0	0	0.682	0.682	0	0	0	0	0	0	0	0	0	0	0
502.53	0	0	0	0	0	0	0	0	0	0	0	0	0	0	0	0	0	0	0	0	0	0	0	0	0	0	0	0	0	0	0	0	0.7704	0.7704	0	0	0	0	0	0	0	0	0	0	0
502.54	0	0	0	0	0	0	0	0	0	0	0	0	0	0	0	0	0	0	0	0	0	0	0	0	0	0	0	0	0	0	0	0	0.8589	0.8589	0	0	0	0	0	0	0	0	0	0	0
502.55	0	0	0.0566	0	0	0	0	0	0	0.0566	0	0	0	0	0	0	0	0	0	0	0	0	0	0	0	0	0.1698	0	0	0	0.1132	0.0283	0.9473	0.9473	0.0566	0	0	0	0	0	0	0	0	0	0.0283
502.56	0	0	0.1348	0	0	0	0	0	0	0.1348	0	0	0	0	0	0	0	0	0	0	0	0	0	0	0	0	0.4044	0	0	0	0.2696	0.0674	0.8674	0.8674	0.1348	0	0	0	0	0	0	0	0	0	0.0674
502.57	0	0	0.213	0	0	0	0	0	0	0.213	0	0	0	0	0	0	0	0	0	0	0	0	0	0	0	0	0.6389	0	0	0	0.426	0.1065	0.779	0.9203	0.213	0	0	0	0	0	0	0	0	0	0.1065
502.58	0	0	0.2912	0	0	0	0	0	0	0.2912	0	0	0	0	0	0	0	0	0	0	0	0	0	0	0	0	0.8735	0	0	0	0.5823	0.1456	0.6905	0.995	0.2912	0	0	0	0	0	0	0	0	0	0.1456
502.59	0	0	0.3694	0	0	0	0	0	0	0.3694	0	0	0	0	0	0	0	0	0	0	0	0	0	0	0	0	1.1081	0	0	0	0.7387	0.1847	0.602	1.0698	0.3694	0	0	0	0	0	0	0	0	0	0.1847
502.6	0	0	0.4475	0	0	0	0	0	0	0.4475	0	0	0	0	0	0	0	0	0	0	0	0	0	0	0	0	1.3426	0	0	0	0.8951	0.2238	0.5136	1.1445	0.4475	0	0	0	0	0	0	0	0	0	0.2238
502.61	0	0	0.5257	0	0	0	0	0	0	0.5257	0	0	0	0	0	0	0	0	0	0	0	0	0	0	0	0	1.5771	0	0	0	1.0514	0.2629	0.4251	1.2192	0.5257	0	0	0	0	0	0	0	0	0	0.2629
502.62	0	0	0.6039	0	0	0	0	0	0	0.6039	0	0	0	0	0	0	0	0	0	0	0	0	0	0	0	0	1.8117	0	0	0	1.2078	0.3019	0.3366	1.2939	0.6039	0	0	0	0	0	0	0	0	0	0.3019
502.63	0	0	0.6821	0	0	0	0	0	0	0.6821	0	0	0	0	0	0	0	0	0	0	0	0	0	0	0	0	2.0462	0	0	0	1.3641	0.341	0.2482	1.3687	0.6821	0	0	0	0	0	0	0	0	0	0.341
502.64	0	0	0.7602	0	0	0	0	0	0	0.7602	0	0	0	0	0	0	0	0	0	0	0	0	0	0	0	0	2.2807	0	0	0	1.5205	0.3801	0.1597	1.4434	0.7602	0	0	0	0	0	0	0	0	0	0.3801
502.65	0	0	0.8384	0	0	0	0	0	0	0.8384	0	0	0	0	0	0	0	0	0	0	0	0	0	0	0	0	2.5152	0	0	0	1.6768	0.4192	0.0713	1.518	0.8384	0	0	0	0	0	0	0	0	0	0.4192
502.66	0	0	0.7673	0	0	0	0	0	0	0.7673	0	0	0	0	0	0	0	0	0	0	0	0	0	0	0	0	2.3019	0	0	0	1.5346	0.3836	0	1.6099	0.7673	0	0	0	0	0	0	0	0	0	0.3836
502.67	0	0	0.6891	0	0	0	0	0	0	0.6891	0	0	0	0	0	0	0	0	0	0	0	0	0	0	0	0	2.0672	0	0	0	1.3781	0.3445	0	1.7377	0.6891	0	0	0	0	0	0	0	0	0	0.3445
502.68	0	0	0.6109	0	0	0	0	0	0	0.6109	0	0	0	0	0	0	0	0	0	0	0	0	0	0	0	0	1.8326	0	0	0	1.2217	0.3054	0	1.5744	0.6109	0	0	0	0	0	0	0	0	0	0.3054
502.69	0	0	0.5327	0	0	0	0	0	0	0.5327	0	0	0	0	0	0	0	0	0	0	0	0	0	0	0	0	1.598	0	0	0	1.0653	0.2663	0	1.4112	0.5327	0	0	0	0	0	0	0	0	0	0.2663
502.7	0	0	0.4545	0	0	0	0	0	0	0.4545	0	0	0	0	0	0	0	0	0	0	0	0	0	0	0	0	1.3634	0	0	0	0.9089	0.2272	0	1.2479	0.4545	0	0	0	0	0	0	0	0	0	0.2272
502.71	0	0	0.3763	0	0	0	0	0	0	0.3763	0	0	0	0	0	0	0	0	0	0	0	0	0	0	0	0	1.1288	0	0	0	0.7525	0.1881	0	1.0847	0.3763	0	0	0	0	0	0	0	0	0	0.1881
502.72	0	0	0.2981	0	0	0	0	0	0	0.2981	0	0	0	0	0	0	0	0	0	0	0	0	0	0	0	0	0.8942	0	0	0	0.5961	0.149	0	0.9215	0.2981	0	0	0	0	0	0	0	0	0	0.149
502.73	0	0	0.2418	0	0	0	0.0657	0	0	0.2527	0.0438	0	0	0	0	0	0	0	0	0	0	0	0	0	0	0	0.6596	0	0	0	0.4398	0.1099	0	0.7583	0.2199	0	0	0	0	0	0	0.0438	0.011	0.011	0.1647
502.74	0	0	0.2551	0	0	0	0.3403	0	0	0.3119	0.2269	0	0	0	0	0	0	0	0	0	0	0	0	0	0	0	0.4251	0	0	0	0.2834	0.0708	0	0.5951	0.1417	0	0	0	0	0	0	0.2269	0.0567	0.0567	0.3544
502.75	0	0	0.2685	0	0	0	0.6149	0	0	0.371	0.4099	0	0	0	0	0	0	0	0	0	0	0	0	0	0	0	0.1905	0	0	0	0.127	0.0318	0	0.4319	0.0635	0	0	0	0	0	0	0.4099	0.1025	0.1025	0.5442
502.76	0	0	0.2965	0	0	0	0.8895	0	0	0.4447	0.593	0	0	0	0	0	0	0	0	0	0	0	0	0	0	0	0	0	0	0	0	0	0	0.2687	0	0	0	0	0	0	0	0.593	0.1482	0.1482	0.7412
502.77	0	0	0.388	0	0	0	1.1641	0	0	0.582	0.776	0	0	0	0	0	0	0	0	0	0	0	0	0	0	0	0	0	0	0	0	0	0	0.1055	0	0	0	0	0	0	0	0.776	0.194	0.194	0.97
502.78	0	0	0.4795	0	0	0	1.4386	0	0	0.7193	0.9591	0	0	0	0	0	0	0	0	0	0	0	0	0	0	0	0	0	0	0	0	0	0	0	0	0	0	0	0	0	0	0.9591	0.2398	0.2398	1.1989
502.79	0	0	0.5711	0	0	0	1.7132	0	0	0.8566	1.1421	0	0	0	0	0	0	0	0	0	0	0	0	0	0	0	0	0	0	0	0	0	0	0	0	0	0	0	0	0	0	1.1421	0.2855	0.2855	1.4277
502.8	0	0	0.6626	0	0	0	1.9878	0	0	0.9939	1.3252	0	0	0	0	0	0	0	0	0	0	0	0	0	0	0	0	0	0	0	0	0	0	0	0	0	0	0	0	0	0	1.3252	0.3313	0.3313	1.6565
502.81	0	0	0.7541	0	0	0	2.2623	0	0	1.1312	1.5082	0	0	0	0	0	0	0	0	0	0	0	0	0	0	0	0	0	0	0	0	0	0	0	0	0	0	0	0	0	0	1.5082	0.3771	0.3771	1.8853
502.82	0	0	0.8456	0	0	0	2.5369	0	0	1.2684	1.6913	0	0	0	0	0	0	0	0	0	0	0	0	0	0	0	0	0	0	0	0	0	0	0	0	0	0	0	0	0	0	1.6913	0.4228	0.4228	2.1141
502.83	0	0	0.9372	0	0	0	2.8115	0	0	1.4057	1.8743	0	0	0	0	0	0	0	0	0	0	0	0	0	0	0	0	0	0	0	0	0	0	0	0	0	0	0	0	0	0	1.8743	0.4686	0.4686	2.3429
502.84	0	0	0.9446	0	0	0	2.8339	0	0	1.4169	1.8893	0	0	0	0	0	0	0	0	0	0	0	0	0	0	0	0	0	0	0	0	0	0	0	0	0	0	0	0	0	0	1.8893	0.4723	0.4723	2.3616
502.85	0	0	0.8531	0	0	0	2.5592	0	0	1.2796	1.7062	0	0	0	0	0	0	0	0	0	0	0	0	0	0	0	0	0	0	0	0	0	0	0	0	0	0	0	0	0	0	1.7062	0.4265	0.4265	2.1327
502.86	0	0	0.7615	0	0	0	2.2846	0	0	1.1423	1.5231	0	0	0	0	0	0	0	0	0	0	0	0	0	0	0	0	0	0	0	0	0	0	0	0	0	0	0	0	0	0	1.5231	0.3808	0.3808	1.9038
502.87	0	0	0.67	0	0	0	2.01	0	0	1.005	1.34	0	0	0	0	0	0	0	0	0	0	0	0	0	0	0	0	0	0	0	0	0	0	0	0	0	0	0	0	0	0	1.34	0.335	0.335	1.675
502.88	0	0	0.5784	0	0	0	1.7353	0	0	0.8677	1.1569	0	0	0	0	0	0	0	0	0	0	0	0	0	0	0	0	0	0	0	0	0	0	0	0	0	0	0	0	0	0	1.1569	0.2892	0.2892	1.4461
502.89	0	0	0.4869	0	0	0	1.4607	0	0	0.7303	0.9738	0	0	0	0	0	0	0	0	0	0	0	0	0	0	0	0	0	0	0	0	0	0	0	0	0	0	0	0	0	0	0.9738	0.2434	0.2434	1.2172
502.9	0	0	0.3954	0	0	0	1.1861	0	0	0.593	0.7907	0	0	0	0	0	0	0	0	0	0	0	0	0	0	0	0	0	0	0	0	0	0	0	0	0	0	0	0	0	0	0.7907	0.1977	0.1977	0.9884
502.91	0	0	0.3038	0	0	0	0.9114	0	0	0.4557	0.6076	0	0	0	0	0	0	0	0	0	0	0	0	0	0	0	0	0	0	0	0	0	0	0	0	0	0	0	0	0	0	0.6076	0.1519	0.1519	0.7595
502.92	0	0	0.2123	0	0	0	0.6368	0	0	0.3184	0.4245	0	0	0	0.0189	0	0	0	0	0	0	0	0	0	0	0	0	0	0	0	0	0	0	0	0	0	0	0	0	0	0	0.4245	0.1061	0.1061	0.5307
502.93	0	0	0.1207	0	0	0	0.3622	0	0	0.1811	0.2415	0	0	0	0.0564	0	0	0	0	0	0	0	0	0	0	0	0	0	0	0	0	0	0	0	0	0	0	0	0	0	0	0.2415	0.0604	0.0604	0.3018
502.94	0	0	0.0292	0	0	0	0.0876	0	0	0.0438	0.0584	0	0	0	0.0939	0	0	0	0	0	0	0	0	0	0	0	0	0	0	0	0	0	0	0	0	0	0	0	0	0	0	0.0584	0.0146	0.0146	0.073
502.95	0	0	0	0	0	0	0	0	0	0	0	0	0	0	0.1313	0	0	0	0	0	0	0	0	0	0	0	0	0	0	0	0	0	0	0	0	0	0	0	0	0	0	0	0	0	0
502.96	0	0	0	0	0	0	0	0	0	0	0	0	0	0	0.1688	0	0	0	0	0	0	0	0	0	0	0	0	0	0	0	0	0	0	0	0	0	0	0	0	0	0	0	0	0	0
502.97	0	0	0	0	0	0	0	0	0	0	0	0	0	0	0.2063	0	0	0	0	0	0	0	0	0	0	0	0	0	0	0	0	0	0	0	0	0	0	0	0	0	0	0	0	0	0
502.98	0	0	0	0	0	0	0	0	0	0	0	0	0	0	0.2437	0	0	0	0	0	0	0	0	0	0	0	0	0	0	0	0	0	0	0	0	0	0	0	0	0	0	0	0	0	0
502.99	0	0	0	0	0	0	0	0	0	0	0	0	0	0	0.2812	0	0	0	0	0	0	0	0	0	0	0	0	0	0	0	0	0	0	0	0	0	0	0	0	0	0	0	0	0	0
503	0	0	0	0	0	0	0	0	0	0	0	0	0	0	0.3186	0	0	0	0	0	0	0	0	0	0	0	0	0	0	0	0	0	0	0	0	0	0	0	0	0	0	0	0	0	0
503.01	0	0	0	0	0	0	0	0	0	0	0	0	0	0	0.3561	0	0	0	0	0	0	0	0	0	0	0	0	0	0	0	0	0	0	0	0	0	0	0	0	0	0	0	0	0	0
503.02	0	0	0	0	0	0	0	0	0	0	0	0	0	0	0.3935	0	0	0	0	0	0	0	0	0	0	0	0	0	0	0	0	0	0	0	0	0	0	0	0	0	0	0	0	0	0
503.03	0	0	0	0	0	0	0	0	0	0	0	0	0	0	0.3728	0	0	0	0	0	0	0	0	0	0	0	0	0	0	0	0	0	0	0	0	0	0	0	0	0	0	0	0	0	0
503.04	0	0	0	0	0	0	0	0	0	0	0	0	0	0	0.3354	0	0	0	0	0	0	0	0	0	0	0	0	0	0	0	0	0	0	0	0	0	0	0	0	0	0	0	0	0	0
503.05	0	0	0	0	0	0	0	0	0	0	0	0	0	0	0.2979	0	0	0	0	0	0	0	0	0	0	0	0	0	0	0	0	0	0	0	0	0	0	0	0	0	0	0	0	0	0
503.06	0	0	0	0	0	0	0	0	0	0	0	0	0	0	0.2604	0	0	0	0	0	0	0	0	0	0	0	0	0	0	0	0	0	0	0	0	0	0	0	0	0	0	0	0	0	0
503.07	0	0	0	0	0	0	0	0	0	0	0	0	0	0	0.223	0	0	0	0	0	0	0	0	0	0	0	0	0	0	0	0	0	0	0	0	0	0	0	0	0	0	0	0	0	0
503.08	0	0	0	0	0	0	0	0	0	0	0	0	0	0	0.1855	0	0	0	0	0	0	0	0	0	0	0	0	0	0	0	0	0	0	0	0	0	0	0	0	0	0.1	0	0	0	0
503.09	0	0	0	0	0	0	0	0	0	0	0	0	0	0	0.148	0	0	0	0	0	0	0	0	0	0	0	0	0	0	0	0	0	0	0	0	0	0	0	0	0	0.2073	0	0	0	0
503.1	0	0	0	0	0	0	0	0	0	0	0	0	0	0	0.1106	0	0	0	0	0	0	0	0	0	0	0	0	0	0	0	0	0	0	0	0	0	0	0	0	0	0.3146	0	0	0	0
503.11	0	0	0	0	0	0	0	0	0	0	0	0	0	0	0.0731	0	0	0	0	0	0	0	0	0	0	0	0	0	0	0	0	0	0	0	0	0	0	0	0	0	0.4219	0	0	0	0
503.12	0	0	0	0	0	0	0	0	0	0	0	0	0	0	0.0357	0	0	0	0	0	0	0	0	0	0	0	0	0	0	0	0	0	0	0	0	0	0	0	0	0	0.5292	0	0	0	0
503.13	0	0.0375	0.0562	0.0187	0	0	0	0	0	0	0	0	0	0	0	0	0	0	0	0	0	0	0	0	0.1874	0.1687	0.0375	0	0	0	0	0.0562	0.0375	0	0	0	0	0	0	0	0.6365	0	0	0	0
503.14	0	0.1174	0.1761	0.0587	0	0	0	0	0	0	0	0	0	0	0	0	0	0	0	0	0	0	0	0	0.5871	0.5284	0.1174	0	0	0	0	0.1761	0.1174	0	0	0	0	0	0	0	0.7438	0	0	0	0
503.15	0	0.1974	0.296	0.0987	0	0	0	0	0	0	0	0	0	0	0	0	0	0	0	0	0	0	0	0	0.9868	0.8881	0.1974	0	0	0	0	0.296	0.1974	0	0	0	0	0	0	0	0.8512	0	0	0	0
503.16	0	0.2773	0.4159	0.1386	0	0	0	0	0	0	0	0	0	0	0	0	0	0	0	0	0	0	0	0	1.3865	1.2478	0.2773	0	0	0	0	0.4159	0.2773	0	0	0	0	0	0	0	0.9586	0	0	0	0
503.17	0	0.3572	0.5358	0.1786	0	0	0	0	0	0	0	0	0	0	0	0	0	0	0	0	0	0	0	0	1.7861	1.6075	0.3572	0	0	0	0	0.5358	0.3572	0	0	0	0	0	0	0	1.066	0	0	0	0
503.18	0	0.4371	0.6557	0.2186	0	0	0	0	0	0	0	0	0	0	0	0	0	0	0	0	0	0	0	0	2.1857	1.9672	0.4371	0	0	0	0	0.6557	0.4371	0	0	0	0	0	0	0	1.1504	0	0	0	0
503.19	0	0.5171	0.7756	0.2585	0	0	0	0	0	0	0	0	0	0	0	0	0	0	0	0	0	0	0	0	2.5853	2.3268	0.5171	0	0	0	0	0.7756	0.5171	0	0	0	0	0	0	0	1.0431	0	0	0	0
503.2	0	0.597	0.8955	0.2985	0	0	0	0	0	0	0	0	0	0	0	0	0	0	0	0	0	0	0	0	2.9849	2.6864	0.597	0	0	0	0	0.8955	0.597	0	0	0	0	0	0	0	0.9358	0	0	0	0
503.21	0	0.6769	1.0153	0.3384	0	0	0	0	0	0	0	0	0	0	0	0	0	0	0	0	0	0	0	0	3.3844	3.046	0.6769	0	0	0	0	1.0153	0.6769	0	0	0	0	0	0	0	0.8285	0	0	0	0
503.22	0	0.7568	1.1352	0.3784	0	0	0	0	0	0	0	0	0	0	0	0	0	0	0	0	0	0	0	0	3.7839	3.4055	0.7568	0	0	0	0	1.1352	0.7568	0	0	0	0	0	0	0	0.7211	0	0	0	0
503.23	0	0.8367	1.255	0.4183	0	0	0	0	0	0	0	0	0	0	0	0	0	0	0	0	0	0	0	0	4.1834	3.765	0.8367	0	0	0	0	1.255	0.8367	0	0	0	0	0	0	0	0.6138	0	0	0	0
503.24	0	0.7983	1.1974	0.3991	0	0	0	0	0	0	0	0	0	0	0	0	0	0	0	0	0	0	0	0	3.9913	3.5921	0.7983	0	0	0	0	1.1974	0.7983	0	0	0	0	0	0	0	0.5064	0	0	0	0
503.25	0	0.7183	1.0774	0.3591	0	0	0	0	0	0	0	0	0	0	0	0	0	0	0	0	0	0	0	0	3.5915	3.2323	0.7183	0	0	0	0	1.0774	0.7183	0	0	0	0	0	0	0	0.3991	0	0	0	0
503.26	0	0.6383	0.9575	0.3192	0	0	0	0	0	0	0	0	0	0	0	0	0.0285	0	0	0	0	0	0	0	3.1917	2.8725	0.6383	0	0	0	0	0.9575	0.6383	0	0	0	0	0	0	0	0.2917	0	0	0	0
503.27	0	0.5584	0.8376	0.2792	0	0	0	0	0	0	0	0	0	0	0	0	0.084	0	0	0	0	0	0	0	2.792	2.5128	0.5584	0	0	0	0	0.8376	0.5584	0	0	0	0	0	0	0	0.1843	0	0	0	0
503.28	0	0.4785	0.7177	0.2392	0	0	0	0	0	0	0	0	0	0	0	0	0.1395	0	0	0	0	0	0	0	2.3923	2.153	0.4785	0	0	0	0	0.7177	0.4785	0	0	0	0	0	0	0	0.0769	0	0	0	0
503.29	0	0.3985	0.5978	0.1993	0	0	0	0	0	0	0	0	0	0	0	0	0.195	0	0	0	0	0	0	0	1.9926	1.7933	0.3985	0	0	0	0	0.5978	0.3985	0	0	0	0	0	0	0	0	0	0	0	0
503.3	0	0.3186	0.4779	0.1593	0	0	0	0	0	0	0	0	0	0	0	0	0.2505	0	0	0	0	0	0	0	1.5929	1.4336	0.3186	0	0	0	0	0.4779	0.3186	0	0	0	0	0	0	0	0	0	0	0	0
503.31	0	0.2387	0.358	0.1193	0	0	0	0	0	0	0	0	0	0	0	0	0.306	0	0	0	0	0	0	0	1.1933	1.0739	0.2387	0	0	0	0	0.358	0.2387	0	0	0	0	0	0	0	0	0	0	0	0
503.32	0	0.1587	0.2381	0.0794	0	0	0	0	0	0	0	0	0	0	0	0	0.3615	0	0	0	0	0	0	0	0.7937	0.7143	0.1587	0	0	0	0	0.2381	0.1587	0	0	0	0	0	0	0	0	0	0	0	0
503.33	0	0.0788	0.1182	0.0394	0	0	0	0	0	0	0	0	0	0	0	0	0.417	0	0	0	0	0	0	0	0.3941	0.3547	0.0788	0	0	0	0	0.1182	0.0788	0	0	0	0	0	0	0	0	0	0	0	0
503.34	0	0	0.0389	0	0	0	0	0	0	0	0	0	0	0	0	0	0.4725	0	0	0	0	0	0	0	0	0	0	0	0	0	0	0	0	0	0	0	0	0	0	0	0	0	0	0	0
503.35	0	0	0.0937	0	0	0	0	0	0	0	0	0	0	0	0	0	0.5281	0	0	0	0	0	0	0	0	0	0	0	0	0	0	0	0	0	0	0	0	0	0	0	0	0	0	0	0
503.36	0	0	0.1485	0	0	0	0	0	0	0	0	0	0	0	0	0	0.5836	0	0	0	0	0	0	0	0	0	0	0	0	0	0	0	0	0	0	0	0	0	0	0	0	0	0	0	0
503.37	0	0	0.2033	0	0	0	0	0	0	0	0	0	0	0	0	0	0.5643	0	0	0	0	0	0	0	0	0	0	0	0	0	0	0	0	0	0	0	0	0	0	0	0	0	0	0	0
503.38	0	0	0.2582	0	0	0	0	0	0	0	0	0	0	0	0	0	0.5089	0	0	0	0	0	0	0	0	0	0	0	0	0	0	0	0	0	0	0	0	0	0	0	0	0	0	0	0
503.39	0	0	0.313	0	0	0	0	0	0	0	0	0	0	0	0	0	0.4534	0	0	0	0	0	0	0	0	0	0	0	0	0	0	0	0	0	0	0	0	0	0	0	0	0	0	0	0
503.4	0	0	0.3679	0	0	0	0	0	0	0	0	0	0	0	0	0	0.3979	0	0	0	0	0	0	0	0	0	0	0	0	0	0	0	0	0	0	0	0	0	0	0	0	0	0	0	0
503.41	0	0	0.4227	0	0	0	0	0	0	0	0	0	0	0	0	0	0.3424	0	0	0	0	0	0	0	0	0	0	0	0	0	0	0	0	0	0	0	0	0	0	0	0	0	0	0	0.0564
503.42	0	0	0.4776	0	0	0	0	0	0	0	0	0	0	0	0	0	0.2868	0	0	0	0	0	0	0	0	0	0	0	0	0	0	0	0	0	0	0	0	0	0	0	0	0	0	0	0.2317
503.43	0	0	0.5325	0	0	0	0	0	0	0	0	0	0	0	0	0	0.2313	0	0	0	0	0	0	0	0	0	0	0	0	0	0	0	0	0	0	0	0	0	0	0	0	0	0	0	0.407
503.44	0	0	0.5873	0	0	0	0	0	0	0	0	0	0	0	0	0	0.1758	0	0	0	0	0	0	0	0	0	0	0	0	0	0	0	0	0.0448	0	0	0	0	0	0	0	0	0	0	0.5823
503.45	0	0	0.5422	0	0.0351	0.1054	0	0.0351	0.2107	0.562	0.4215	0.5971	0.4215	0.1756	0	0.1054	0.4363	0.2107	0.3512	0.3512	0.1405	0	0	0	0	0	0	0	0	0	0	0	0	0.0928	0	0	0	0	0	0	0	0	0	0	0.7577
503.46	0	0	0.4874	0	0.0866	0.2599	0	0.0866	0.5198	1.3861	1.0396	1.4728	1.0396	0.4332	0	0.2599	0.8444	0.5198	0.8663	0.8663	0.3465	0	0	0	0	0	0	0	0	0	0	0	0	0.1409	0	0	0	0	0	0	0	0	0	0	0.933
503.47	0	0	0.4325	0	0.1381	0.4144	0	0.1381	0.8289	2.2104	1.6578	2.3485	1.6686	0.7233	0	0.4144	1.2524	0.8289	1.3815	1.3815	0.5526	0	0	0	0	0	0	0	0	0	0	0	0	0.1889	0	0	0	0	0	0	0.0217	0	0	0	1.1083
503.48	0	0	0.3777	0	0.1897	0.569	0	0.1897	1.138	3.0346	2.276	3.2243	2.3218	1.0859	0	0.569	1.707	1.138	1.8966	1.8966	0.7587	0	0	0	0	0	0	0	0	0	0	0	0	0.237	0	0	0	0	0	0	0.0917	0	0	0	1.2836
503.49	0	0	0.3229	0	0.2412	0.7236	0	0.2412	1.4471	3.8589	2.8942	4.1001	2.9751	1.4485	0	0.7236	2.1707	1.4471	2.4118	2.4118	0.9647	0	0	0	0	0	0	0	0	0	0	0	0	0.285	0	0	0	0	0	0	0.1617	0	0	0	1.4589
503.5	0	0	0.268	0	0.2927	0.8781	0	0.2927	1.7562	4.6833	3.5125	4.976	3.6284	1.8112	0	0.8781	2.6344	1.7562	2.9271	2.9271	1.1708	0	0	0	0	0	0	0	0	0	0	0	0	0.3331	0	0	0	0	0	0	0.2317	0	0	0	1.6342
503.51	0	0	0.2131	0	0.3442	1.0327	0	0.3442	2.0654	5.5078	4.1308	5.852	4.2817	2.1738	0	1.0327	3.0981	2.0654	3.4424	3.4424	1.3769	0	0	0	0	0	0	0	0	0	0	0	0	0.3811	0	0	0	0	0	0	0.3017	0	0	0	1.8094
503.52	0.0252	0	0.1583	0	0.3958	1.1873	0	0.4315	2.4461	6.3323	4.7492	6.728	4.9351	2.5364	0	1.2881	3.5619	2.3746	3.9577	3.9577	1.5831	0	0	0	0	0	0	0	0	0	0	0	0	0.4292	0	0	0	0	0	0	0.3717	0	0	0	1.7831
503.53	0.069	0	0.1034	0	0.4473	1.3419	0	0.5236	2.8363	7.1568	5.3676	7.6041	5.5885	2.8991	0	1.6181	4.0257	2.6838	4.473	4.473	1.7892	0	0	0	0	0	0	0	0	0	0	0	0	0.4773	0	0	0	0	0	0	0.4417	0	0	0	1.6078
503.54	0.1129	0	0.0485	0	0.4988	1.4965	0	0.6156	3.2266	7.9814	5.9861	8.4803	6.2419	3.2618	0	1.948	4.4896	2.993	4.9884	4.9884	1.9954	0	0	0	0	0	0	0	0	0	0	0	0	0.5123	0	0	0	0	0	0	0.5117	0	0	0	1.4324
503.55	0.1567	0	0	0	0.5504	1.6511	0	0.7077	3.6169	8.8061	6.6046	9.3565	6.8954	3.6245	0	2.278	4.9534	3.3023	5.5038	5.5038	2.2015	0	0	0	0	0	0	0	0	0	0	0	0	0.4642	0	0	0	0	0	0	0.5817	0	0	0	1.257
503.56	0.2005	0	0	0	0.5101	1.5302	0	0.7079	3.456	8.1611	6.1208	8.6712	6.4467	3.5279	0	2.3323	4.5906	3.0604	5.1007	5.1007	2.0403	0	0	0	0	0	0	0	0	0	0	0	0	0.4162	0	0	0	0	0	0	0.6517	0	0	0	1.0817
503.57	0.2444	0	0	0	0.4585	1.3756	0	0.6969	3.2279	7.3368	5.5026	7.7953	5.8634	3.3752	0	2.3531	4.1269	2.7513	4.5855	4.5855	1.8342	0	0	0	0	0	0	0	0	0	0	0	0	0.3681	0	0	0	0	0	0	0.7216	0	0	0	0.9063
503.58	0.2882	0	0	0	0.407	1.2211	0	0.6859	2.9998	6.5124	4.8843	6.9194	5.2374	3.0944	0	2.3738	3.6632	2.4421	4.0702	4.0702	1.6281	0	0	0	0	0	0	0	0	0	0	0	0	0.3201	0	0	0	0	0	0	0.7062	0	0	0	0.731
503.59	0.332	0	0	0	0.3555	1.0665	0	0.6748	2.7717	5.6879	4.2659	6.0434	4.584	2.7317	0	2.3946	3.1995	2.133	3.5549	3.5549	1.422	0	0	0	0	0	0	0	0	0	0	0	0	0.272	0	0	0	0	0	0	0.6362	0	0	0	0.5557
503.6	0.3758	0	0	0	0.304	0.9119	0	0.6638	2.5435	4.8634	3.6475	5.1674	3.9306	2.369	0	2.4153	2.7357	1.8238	3.0396	3.0396	1.2158	0	0	0	0	0	0	0	0	0	0	0	0	0.2239	0	0	0	0	0	0	0.5662	0	0	0	0.3803
503.61	0.4197	0	0	0	0.2524	0.7573	0	0.6528	2.3153	4.0388	3.0291	4.2912	3.2772	2.0063	0	2.436	2.2718	1.5146	2.5243	2.5243	1.0097	0	0	0	0	0	0	0	0	0	0	0	0	0.2607	0	0	0	0	0	0	0.4961	0	0	0	0.205
503.62	0.4635	0	0	0	0.2009	0.6027	0	0.631	2.0655	3.2142	2.4106	3.4151	2.6237	1.6436	0	2.4566	1.808	1.2053	2.0089	2.0089	0.8035	0	0	0	0	0	0	0	0	0	0	0	0	0.3467	0	0	0	0	0	0	0.4261	0	0	0	0.0297
503.63	0.4345	0	0	0	0.1493	0.448	0	0.5389	1.6752	2.3895	1.7921	2.5388	1.9702	1.2809	0	2.186	1.3441	0.8961	1.4934	1.4934	0.5974	0	0	0	0	0	0	0	0	0	0	0	0	0.4326	0	0	0	0	0	0	0.3561	0	0	0	0
503.64	0.3907	0	0	0	0.0978	0.2934	0	0.4468	1.2848	1.5648	1.1736	1.6626	1.3166	0.9181	0	1.856	0.8802	0.5868	0.978	0.978	0.3912	0	0	0	0	0	0	0	0	0	0	0	0	0.5186	0	0	0	0	0	0	0.2861	0	0	0	0
503.65	0.3468	0	0	0	0.0462	0.1387	0	0.3548	0.8945	0.7399	0.555	0.7862	0.663	0.5554	0	1.526	0.4162	0.2775	0.4625	0.4625	0.185	0	0	0	0	0	0	0	0	0	0	0	0	0.621	0	0	0	0	0	0	0.2161	0	0	0	0
503.66	0.303	0	0	0	0	0	0	0.268	0.536	0	0	0	0.0731	0.2192	0	1.2119	0	0	0	0	0	0	0	0	0	0	0	0	0	0	0	0	0	0.755	0	0	0	0	0	0	0.1461	0	0	0	0
503.67	0.2591	0	0	0	0	0	0	0.2275	0.4549	0	0	0	0.0381	0.1142	0	1.0365	0	0	0	0	0	0	0	0	0	0	0	0	0	0	0	0	0	0.889	0	0	0	0	0	0	0.0761	0	0	0	0
503.68	0.2153	0	0	0	0	0	0	0.1869	0.3739	0	0	0	0.0031	0.0092	0	0.8612	0	0	0	0	0	0	0	0	0	0	0	0	0	0	0	0	0	1.023	0	0	0	0	0	0	0.0061	0	0	0	0
503.69	0.1715	0	0	0	0	0	0	0.1464	0.2928	0	0	0	0	0	0	0.6858	0	0	0	0	0	0	0	0	0	0	0	0	0	0	0	0	0	1.157	0	0	0	0	0	0	0.0142	0	0	0	0
503.7	0.1276	0	0	0	0	0	0	0.1059	0.2118	0	0	0	0	0	0	0.5105	0	0	0	0	0	0	0	0	0	0	0	0	0	0	0	0	0	1.2911	0	0	0	0	0	0	0.0629	0	0	0	0
503.71	0.0838	0	0	0	0	0	0	0.0654	0.1308	0	0	0	0	0	0	0.3351	0	0	0	0	0	0	0	0	0	0	0	0	0	0	0	0	0	1.4251	0	0	0	0	0	0	0.1117	0	0	0	0
503.72	0.0399	0	0	0	0	0	0	0.0249	0.0497	0	0	0	0	0	0	0.1598	0	0	0	0	0	0	0	0	0	0	0	0	0	0	0	0	0	1.3237	0	0	0	0	0	0	0.1604	0	0	0	0
503.73	0	0	0	0	0	0	0	0	0	0	0	0	0	0	0	0	0	0	0	0	0	0	0	0	0	0	0	0	0	0	0	0	0	1.1897	0	0	0	0	0	0	0.2091	0	0	0	0
503.74	0	0	0	0	0	0	0	0	0	0	0	0	0	0	0	0	0	0	0	0	0	0	0	0	0	0	0	0	0	0	0	0	0	1.0556	0	0	0	0	0	0	0.2578	0	0	0	0
503.75	0	0	0	0	0	0	0	0	0	0	0	0	0.0091	0	0	0	0	0	0	0	0	0	0	0	0	0	0	0	0	0	0	0	0	0.9216	0	0	0	0	0	0	0.3066	0	0	0	0
503.76	0	0	0	0	0	0	0	0	0	0	0	0	0.1742	0	0	0	0	0	0	0	0	0	0	0	0	0	0	0	0	0	0	0	0	0.7875	0	0	0	0	0	0	0.3553	0	0	0	0
503.77	0	0	0	0	0	0	0	0	0	0	0	0	0.3394	0	0	0	0	0	0	0	0	0	0	0	0	0	0	0	0	0	0	0	0	0.6535	0	0	0	0	0	0	0.404	0	0	0	0
503.78	0	0	0	0	0	0	0	0	0	0	0	0	0.5045	0	0	0	0	0	0	0	0	0	0	0	0	0	0	0	0	0	0	0	0	0.5194	0	0	0	0	0	0	0.4528	0	0	0	0
503.79	0.0303	0	0	0	0	0	0	0	0	0	0	0	0.6696	0	0	0	0	0	0	0	0	0	0	0	0	0	0	0	0	0	0	0	0	0.3854	0	0	0	0	0	0	0.5015	0	0	0	0
503.8	0.0675	0	0	0	0	0	0	0	0	0	0	0	0.8347	0	0	0	0	0	0	0	0	0	0	0	0	0	0	0	0	0	0	0	0	0.2513	0	0	0	0	0	0	0.4993	0	0	0	0
503.81	0.1046	0	0	0	0	0	0	0	0	0	0	0	0.9998	0	0	0	0	0	0	0	0	0	0	0	0	0	0	0	0	0	0	0	0	0.1173	0	0	0	0	0	0	0.4506	0	0	0	0
503.82	0.1417	0	0	0	0	0	0	0	0	0	0	0	1.1649	0	0	0	0	0	0	0	0	0	0	0	0	0	0	0	0	0	0	0	0	0	0	0	0	0	0	0	0.4018	0	0	0	0
503.83	0.1788	0	0	0	0	0	0	0	0	0	0	0	1.33	0	0	0	0	0	0	0	0	0	0	0	0	0	0	0	0	0	0	0	0	0	0	0	0	0	0	0	0.3531	0	0	0	0
503.84	0.2159	0	0	0	0	0	0	0	0	0	0	0	1.4951	0	0	0	0	0	0	0	0	0	0	0	0	0	0	0	0	0	0	0	0	0	0	0	0	0	0	0	0.3044	0	0	0	0
503.85	0.253	0	0	0	0	0	0	0	0	0	0	0	1.6602	0	0	0	0	0	0	0	0	0	0	0	0	0	0	0	0	0	0	0	0	0	0	0	0	0	0	0	0.2556	0	0	0	0
503.86	0.2901	0	0	0	0	0	0	0	0	0	0	0	1.7167	0	0	0	0	0	0.0223	0.2449	0.0668	0	0	0	0	0	0.0223	0	0	0	0	0	0	0	0	0	0	0	0	0	0.2069	0	0	0	0
503.87	0.3272	0	0	0	0	0	0	0	0	0	0	0	1.5515	0	0	0	0	0	0.0746	0.8206	0.2238	0	0	0	0	0	0.0746	0	0	0	0	0	0	0	0	0	0	0	0	0	0.1582	0	0	0	0
503.88	0.3643	0	0	0	0	0	0	0	0	0	0	0	1.3864	0	0	0	0	0	0.1269	1.3964	0.3808	0	0	0	0	0	0.1269	0	0	0	0	0	0	0	0	0	0	0	0	0	0.1094	0	0	0	0
503.89	0.3931	0	0	0	0	0	0	0	0	0	0	0	1.2212	0	0	0	0	0	0.1793	1.9722	0.5379	0	0	0	0	0	0.1793	0	0	0	0	0	0	0	0	0	0	0	0	0	0.0607	0	0	0	0
503.9	0.356	0	0	0	0	0	0	0	0	0	0	0	1.0561	0	0	0	0	0	0.2316	2.5481	0.6949	0	0	0	0	0	0.2316	0	0	0	0	0	0	0	0	0	0	0	0	0	0.0119	0	0	0	0
503.91	0.3189	0	0	0	0	0	0	0	0	0	0	0	0.8909	0	0	0	0	0	0.284	3.124	0.852	0	0	0	0	0	0.284	0	0	0	0	0	0	0	0	0	0	0	0	0	0	0	0	0	0
503.92	0.2818	0	0	0	0	0	0	0	0	0	0	0	0.7258	0	0	0	0	0	0.3364	3.7	1.0091	0	0	0	0	0	0.3364	0	0	0	0	0	0	0	0	0	0	0	0	0	0	0	0	0	0
503.93	0.2446	0	0	0	0	0	0	0	0	0	0	0	0.5606	0	0	0	0	0	0.3887	4.2761	1.1662	0	0	0	0	0	0.3887	0	0	0	0	0	0	0	0	0	0	0	0	0	0	0	0	0	0
503.94	0.2075	0	0	0	0	0	0	0	0	0	0	0	0.3955	0	0	0	0	0	0.4411	4.8522	1.3233	0	0	0	0	0	0.4411	0	0	0	0	0	0	0	0	0	0	0	0	0	0	0	0	0	0
503.95	0.1704	0	0	0	0	0	0	0	0	0	0	0	0.2304	0	0	0	0	0	0.4935	5.4284	1.4805	0	0	0	0	0	0.4935	0	0	0	0	0	0	0	0	0	0	0	0	0	0	0	0	0	0
503.96	0.1333	0	0	0	0	0	0	0	0	0	0	0	0.0653	0	0	0	0	0	0.5459	6.0047	1.6376	0	0	0	0	0	0.5459	0	0	0	0	0	0	0	0	0	0	0	0	0	0	0	0	0	0
503.97	0.0962	0	0	0	0	0	0	0	0	0	0	0	0	0	0	0	0	0	0.5319	5.8514	1.5958	0	0	0	0	0	0.5319	0	0	0	0	0	0	0	0	0	0	0	0	0	0	0	0	0	0
503.98	0.0591	0	0	0	0	0	0	0	0	0	0	0	0	0	0	0	0	0	0.4796	5.2755	1.4388	0	0	0	0	0	0.4796	0	0	0	0	0	0	0	0	0	0	0	0	0	0	0	0	0	0
503.99	0.022	0	0	0	0	0	0.0514	0	0	0	0	0	0	0	0	0	0	0	0.4272	4.6996	1.2817	0	0	0	0	0	0.4272	0	0	0	0	0	0	0	0	0	0	0	0	0	0	0	0	0	0
504	0	0	0	0	0	0	0.105	0	0	0	0	0	0	0	0	0	0	0	0.3749	4.1236	1.1246	0	0	0	0	0	0.3749	0	0	0	0	0	0	0	0	0	0	0	0	0	0	0	0	0	0
504.01	0	0	0	0	0	0	0.1587	0	0	0	0	0	0	0	0	0	0	0	0.3225	3.5476	0.9675	0	0	0	0	0	0.3225	0	0	0	0	0	0	0	0	0	0	0	0	0	0	0	0	0	0
504.02	0	0	0	0	0	0	0.2123	0	0	0	0	0	0	0	0	0	0	0	0.2701	2.9715	0.8104	0	0	0	0	0	0.2701	0	0	0	0	0	0	0	0	0	0	0	0	0	0	0	0	0	0
504.03	0	0	0	0	0	0	0.266	0	0	0	0	0	0	0	0	0	0	0	0.2178	2.3954	0.6533	0	0	0	0	0	0.2178	0	0	0	0	0	0	0	0	0	0	0	0	0	0	0	0	0	0
504.04	0	0	0	0	0	0	0.3197	0	0	0	0	0	0	0	0	0	0	0	0.1654	1.8191	0.4961	0	0	0	0	0	0.1654	0	0	0	0	0	0	0	0	0	0	0	0	0	0	0	0	0	0
504.05	0	0	0	0	0	0	0.3733	0	0	0	0	0	0	0	0	0	0	0	0.113	1.2429	0.339	0	0	0	0	0	0.113	0	0	0	0	0	0	0	0	0	0	0	0	0	0	0	0	0	0
504.06	0	0	0	0	0	0	0.427	0	0	0	0	0	0	0	0	0	0	0	0.0606	0.6666	0.1818	0	0	0	0	0	0.0606	0	0	0	0	0	0	0	0	0	0	0	0	0	0	0	0	0	0
504.07	0	0	0	0	0	0	0.4807	0	0	0	0	0	0	0	0	0	0	0	0.0082	0.0902	0.0246	0	0	0	0	0	0.0082	0	0	0	0	0	0	0	0	0	0	0	0	0	0	0	0	0	0
504.08	0	0	0	0	0	0	0.5344	0	0	0	0	0	0	0	0	0	0	0	0	0	0	0	0	0	0	0	0	0	0	0	0	0	0	0	0	0	0	0	0	0	0	0	0	0	0
504.09	0	0	0	0	0	0	0.5695	0	0	0	0	0	0	0	0	0	0	0	0	0	0	0	0	0	0	0	0	0	0	0	0	0	0	0	0	0	0	0	0	0	0	0	0	0	0
504.1	0	0	0	0	0	0	0.5158	0	0	0	0	0	0	0.0499	0	0	0	0	0	0	0	0	0	0	0	0	0	0	0	0	0	0	0	0	0	0	0	0	0	0	0	0	0	0	0
504.11	0	0	0	0	0	0	0.4622	0	0	0	0	0	0	0.1012	0	0	0	0	0	0	0	0	0	0	0	0	0	0	0	0	0	0	0	0	0	0	0	0	0	0	0	0	0	0	0
504.12	0	0	0	0	0	0	0.4085	0	0	0	0	0	0	0.1526	0	0	0	0	0	0	0	0	0	0	0	0	0	0	0	0	0	0	0	0	0	0	0	0	0	0	0	0	0	0	0
504.13	0	0	0	0	0	0	0.3548	0	0	0	0	0	0	0.2039	0	0	0	0	0	0	0	0	0	0	0	0	0	0	0	0	0	0	0	0	0	0	0	0	0	0	0	0	0	0	0
504.14	0	0	0	0	0	0	0.3011	0	0	0	0	0	0	0.2552	0	0	0	0	0	0	0	0	0	0	0	0	0	0	0	0	0	0	0	0	0	0	0	0	0	0	0	0	0	0	0
504.15	0	0	0	0	0	0	0.2475	0	0	0	0	0	0	0.3065	0	0	0	0	0	0	0	0	0	0	0	0	0	0	0	0	0	0	0	0	0	0	0	0	0	0	0	0	0	0	0
504.16	0	0	0	0	0	0	0.1938	0	0	0	0	0	0	0.3579	0	0	0	0	0	0	0	0	0	0	0	0	0	0	0	0	0	0	0	0	0	0	0	0	0	0	0	0	0	0	0
504.17	0	0	0	0	0	0	0.1401	0	0	0	0	0	0	0.4092	0	0	0	0	0	0	0	0	0	0	0	0	0	0	0	0	0	0	0	0	0	0	0	0	0	0	0	0	0	0	0
504.18	0	0	0	0	0	0	0.0864	0	0	0	0	0	0	0.4606	0	0	0	0	0	0	0	0	0	0	0	0	0	0	0	0	0	0	0	0	0	0	0	0	0	0	0	0	0	0	0
504.19	0	0	0	0.0922	0.0307	0.0614	0.217	0.1229	0.0922	0	0	0	0.0614	0.5119	0	0	0	0	0.0307	0	0	0	0	0	0	0	0	0	0	0	0	0.1536	0.0307	0	0.0614	0	0	0	0.0614	0	0.1229	0	0	0	0
504.2	0	0	0	0.2112	0.0704	0.1408	0.4223	0.2815	0.2112	0	0	0	0.1408	0.5431	0	0	0	0	0.0704	0	0	0	0	0	0	0	0	0	0	0	0	0.3519	0.0704	0	0.1408	0	0	0	0.1408	0	0.2815	0	0	0	0
504.21	0	0	0	0.3301	0.11	0.2201	0.6603	0.4402	0.3301	0	0	0	0.2201	0.4918	0	0	0	0	0.11	0	0	0	0	0	0	0	0	0	0	0	0	0.5502	0.11	0	0.2201	0	0	0	0.2201	0	0.4402	0	0	0	0
504.22	0	0	0	0.4491	0.1497	0.2994	0.8982	0.5988	0.4491	0	0	0	0.2994	0.4404	0	0	0	0	0.1497	0	0	0	0	0	0	0	0	0	0	0	0	0.7485	0.1497	0	0.2994	0	0	0	0.2994	0	0.5988	0	0	0	0
504.23	0	0	0	0.5681	0.1894	0.3787	1.1361	0.7574	0.5681	0	0	0	0.3787	0.3891	0	0	0	0	0.1894	0	0	0	0	0	0	0	0	0	0	0	0	0.9468	0.1894	0	0.3787	0	0	0	0.3787	0	0.7574	0	0	0	0
504.24	0	0	0	0.687	0.229	0.458	1.374	0.916	0.687	0	0	0	0.458	0.3378	0	0	0	0	0.229	0	0	0	0	0	0	0	0	0	0	0	0	1.145	0.229	0	0.458	0	0	0	0.458	0	0.916	0	0	0	0
504.25	0	0	0	0.806	0.2687	0.5373	1.6119	1.0746	0.806	0	0	0	0.5373	0.2864	0	0	0	0	0.2687	0	0	0	0	0	0	0	0	0	0	0	0	1.3433	0.2687	0	0.5373	0	0	0	0.5373	0	1.0746	0	0	0	0
504.26	0	0	0	0.9249	0.3083	0.6166	1.8498	1.2332	0.9249	0	0	0	0.6166	0.2351	0	0	0	0	0.3083	0	0	0	0	0	0	0	0	0	0	0	0	1.5415	0.3083	0	0.6166	0	0	0	0.6166	0	1.2332	0	0	0	0
504.27	0	0	0	1.0438	0.3479	0.6959	2.0876	1.3918	1.0438	0	0	0	0.6959	0.1837	0	0	0	0	0.3479	0	0	0	0	0	0	0	0	0	0	0	0	1.7397	0.3479	0	0.6959	0	0	0	0.6959	0	1.3918	0	0	0	0
504.28	0	0	0	1.1627	0.3876	0.7752	2.3255	1.5503	1.1627	0	0	0	0.7752	0.1324	0	0	0	0	0.3876	0	0	0	0	0	0	0	0	0	0	0	0	1.9379	0.3876	0	0.7752	0	0	0	0.7752	0	1.5503	0	0	0	0
504.29	0	0	0	1.2673	0.4224	0.8449	2.5346	1.6898	1.2673	0	0	0	0.8449	0.081	0	0	0	0.0297	0.4224	0	0	0	0	0	0	0	0	0	0	0	0	2.1122	0.4224	0	0.8449	0	0	0	0.8449	0	1.6898	0	0	0	0
504.3	0	0	0	1.1483	0.3828	0.7655	2.2966	1.5311	1.1483	0	0	0	0.7655	0.0297	0	0	0	0.0852	0.3828	0	0	0	0	0	0	0	0	0	0	0	0	1.9138	0.3828	0	0.7655	0	0	0	0.7655	0	1.5311	0	0	0	0
504.31	0	0	0	1.0293	0.3431	0.6862	2.0586	1.3724	1.0293	0	0	0	0.6862	0	0	0	0	0.1408	0.3431	0	0	0	0	0	0	0	0	0	0	0	0	1.7155	0.3431	0	0.6862	0	0	0	0.6862	0	1.3724	0	0	0	0
504.32	0	0	0	0.9103	0.3034	0.6069	1.8206	1.2137	0.9103	0	0	0	0.6069	0	0	0	0	0.1963	0.3034	0	0	0	0	0	0	0	0	0	0	0	0	1.5172	0.3034	0	0.6069	0	0	0	0.6069	0	1.2137	0	0	0	0
504.33	0	0	0	0.7913	0.2638	0.5275	1.5826	1.0551	0.7913	0	0	0	0.5275	0	0	0	0	0.2519	0.2638	0	0	0	0	0	0	0	0	0	0	0	0	1.3188	0.2638	0	0.5275	0	0	0	0.5275	0	1.0551	0	0	0	0
504.34	0	0	0	0.6723	0.2241	0.4482	1.3446	0.8964	0.6723	0	0	0	0.4482	0	0	0	0	0.3074	0.2241	0	0	0	0	0	0	0	0	0	0	0	0	1.1205	0.2241	0	0.4482	0	0	0.0274	0.4482	0	0.8964	0	0	0	0
504.35	0	0	0	0.5533	0.1844	0.3689	1.1067	0.7378	0.5533	0	0	0	0.3689	0	0	0	0	0.363	0.1844	0	0	0	0	0	0	0	0	0	0	0	0	0.9222	0.1844	0	0.3689	0	0	0.0777	0.3689	0	0.7378	0	0	0	0
504.36	0	0	0	0.4344	0.1448	0.2896	0.8687	0.5792	0.4344	0	0	0	0.2896	0	0.057	0.0228	0	0.4186	0.1448	0	0	0	0	0	0	0	0	0.0228	0.0228	0.0114	0	0.724	0.1448	0	0.2896	0	0	0.128	0.2896	0	0.5792	0	0.0228	0.0228	0
504.37	0	0	0	0.3154	0.1051	0.2103	0.6308	0.4206	0.3154	0	0	0	0.2103	0	0.2901	0.116	0	0.4741	0.1051	0	0	0	0	0	0	0	0	0.116	0.116	0.058	0	0.5257	0.1051	0	0.2103	0	0	0.1783	0.2103	0	0.4206	0	0.116	0.116	0
504.38	0	0	0	0.1965	0.0655	0.131	0.3929	0.262	0.1965	0	0	0	0.131	0	0.5232	0.2093	0	0.5297	0.0655	0	0	0	0	0	0	0	0	0.2093	0.2093	0.1046	0	0.3275	0.0655	0	0.131	0	0	0.2286	0.131	0	0.262	0	0.2093	0.2093	0
504.39	0	0	0	0.0775	0.0258	0.0517	0.1551	0.1034	0.0775	0	0	0	0.0517	0	0.7563	0.3025	0	0.5853	0.0258	0	0	0	0	0	0	0	0	0.3025	0.3025	0.1513	0	0.1292	0.0258	0	0.0517	0	0	0.2789	0.0517	0	0.1034	0	0.3025	0.3025	0
504.4	0	0	0	0	0	0	0	0	0	0	0	0	0	0	0.9893	0.3957	0	0.5581	0	0	0	0	0	0	0	0	0	0.3957	0.3957	0.1979	0	0	0	0	0	0	0	0.3292	0	0	0	0	0.3957	0.3957	0
504.41	0	0	0	0	0	0	0	0	0	0	0	0	0	0	1.2224	0.489	0	0.5026	0	0	0	0	0	0	0	0	0	0.489	0.489	0.2445	0	0	0	0	0	0	0	0.3795	0	0	0	0	0.489	0.489	0
504.42	0	0	0	0	0	0	0	0	0	0	0	0	0	0	1.4555	0.5822	0	0.447	0	0	0	0	0	0	0	0	0	0.5822	0.5822	0.2911	0	0	0	0	0	0	0	0.4298	0	0	0	0	0.5822	0.5822	0
504.43	0	0	0	0	0	0	0	0	0	0	0	0	0	0	1.6886	0.6754	0	0.3915	0	0	0	0	0	0	0	0	0	0.6754	0.6754	0.3377	0	0	0	0	0	0.009	0	0.4802	0	0	0	0	0.6754	0.6754	0
504.44	0	0	0	0	0	0	0	0	0	0	0	0	0	0	1.9217	0.7687	0	0.3359	0	0	0	0	0	0	0	0	0	0.7687	0.7687	0.3843	0	0	0	0	0	0.1118	0	0.5305	0	0	0	0	0.7687	0.7687	0
504.45	0	0	0	0	0	0	0	0	0	0	0	0	0	0	2.1547	0.8619	0	0.2803	0	0	0	0	0	0	0	0	0	0.8619	0.8619	0.4309	0	0	0	0	0	0.2145	0	0.5016	0	0	0	0	0.8619	0.8619	0
504.46	0	0	0	0	0	0	0	0	0	0	0	0	0	0	2.3878	0.9551	0	0.2248	0	0	0	0	0	0	0	0	0	0.9551	0.9551	0.4776	0	0	0	0	0.0516	0.5754	0.413	0.5029	0	0	0	0	0.9551	0.9551	0
504.47	0	0	0	0	0	0	0	0	0	0	0	0	0	0	2.3807	0.9523	0	0.1692	0	0	0	0	0	0	0	0	0	0.9523	0.9523	0.4761	0	0	0	0	0.1086	0.9628	0.8685	0.5096	0	0	0	0	0.9523	0.9523	0
504.48	0	0	0	0	0	0	0	0	0	0	0	0	0	0	2.1476	0.859	0	0.1136	0	0	0	0	0	0	0	0	0	0.859	0.859	0.4295	0	0	0	0	0.1655	1.3503	1.3241	0.5162	0	0	0	0	0.859	0.859	0
504.49	0	0	0	0	0	0	0	0	0	0	0	0	0	0	1.9145	0.7658	0	0.058	0	0	0	0	0	0	0	0	0	0.7658	0.7658	0.3829	0	0	0	0	0.2225	1.7378	1.7798	0.5228	0	0	0	0	0.7658	0.7658	0
504.5	0	0	0	0	0	0	0	0	0	0	0	0	0	0	1.6813	0.6725	0	0.0023	0	0	0	0	0	0	0	0	0	0.6725	0.6725	0.3363	0	0	0	0	0.2795	2.1254	2.2356	0.5295	0	0	0	0	0.6725	0.6725	0
504.51	0	0	0	0	0	0	0	0	0	0	0	0	0	0	1.4482	0.5793	0	0	0	0	0	0.0505	0	0	0	0	0	0.5793	0.5793	0.2896	0	0	0	0	0.3364	2.513	2.6915	0.5362	0	0	0	0	0.5793	0.5793	0
504.52	0	0	0	0	0	0	0	0	0	0	0	0	0	0	1.2151	0.486	0	0	0	0	0	0.1296	0	0	0	0	0	0.486	0.486	0.243	0	0	0	0	0.3934	2.9006	3.1474	0.5428	0	0	0	0	0.486	0.486	0
504.53	0	0	0	0	0	0	0	0	0	0	0	0	0	0	0.9819	0.3928	0	0	0	0	0	0.2087	0	0	0	0	0	0.3928	0.3928	0.1964	0	0	0	0	0.4504	3.2883	3.6035	0.5495	0	0	0	0	0.3928	0.3928	0
504.54	0	0	0	0	0	0	0	0	0	0	0	0	0	0	0.7488	0.2995	0	0	0	0	0	0.2878	0	0	0	0	0	0.2995	0.2995	0.1498	0	0	0	0	0.5075	3.5924	4.0596	0.5562	0	0	0	0	0.2995	0.2995	0
504.55	0	0	0	0	0	0	0	0	0	0	0	0	0	0	0.5157	0.2063	0	0	0	0	0	0.3669	0	0	0	0	0	0.2063	0.2063	0.1031	0	0	0	0	0.5645	3.7748	4.5158	0.5645	0	0	0	0	0.2063	0.2063	0
504.56	0	0	0	0	0	0	0	0	0	0	0	0	0	0	0.2825	0.113	0	0	0	0	0	0.446	0	0	0	0	0	0.113	0.113	0.0565	0	0	0	0	0.6121	3.9103	4.8971	0.6121	0	0	0	0	0.113	0.113	0
504.57	0	0	0	0	0	0	0	0	0	0	0	0	0	0	0.0494	0.0198	0	0	0	0	0	0.5251	0	0	0	0	0	0.0198	0.0198	0.0099	0	0	0	0	0.5552	3.5228	4.4416	0.5552	0	0	0	0	0.0198	0.0198	0
504.58	0	0	0	0	0	0	0	0	0	0	0	0	0	0	0	0	0	0	0	0	0	0.6041	0	0	0	0	0	0	0	0	0	0	0	0	0.4982	3.1353	3.9859	0.4982	0	0	0	0	0	0	0
504.59	0	0	0	0	0	0	0	0	0	0	0	0	0	0	0	0	0	0	0	0	0	0.6832	0	0	0	0	0	0	0	0	0	0	0	0	0.4413	2.7478	3.5302	0.4413	0	0	0	0	0	0	0
504.6	0	0	0	0	0	0	0	0	0	0	0	0	0	0	0	0	0	0	0	0	0	0.7623	0	0	0	0	0	0	0	0	0	0	0	0	0.3843	2.3601	3.0744	0.3843	0	0	0.0281	0	0	0	0
504.61	0	0	0	0	0	0	0	0	0	0	0	0	0	0	0	0	0	0	0	0	0	0.8413	0	0	0	0	0	0	0	0	0	0	0	0	0.3273	1.9725	2.6185	0.3273	0	0	0.08	0	0	0	0
504.62	0	0	0	0	0	0	0	0	0	0	0	0	0	0	0	0	0	0	0	0	0	0.7732	0	0	0	0	0	0	0	0	0	0	0	0	0.2703	1.5848	2.1625	0.2703	0	0	0.1319	0	0	0	0
504.63	0	0	0	0	0	0	0	0	0	0	0	0	0	0	0	0	0	0	0	0	0	0.6941	0	0	0	0	0	0	0	0	0	0	0	0	0.2133	1.1971	1.7064	0.2133	0	0	0.1839	0	0	0	0
504.64	0	0	0	0	0	0	0	0	0	0	0	0	0	0	0	0	0	0	0	0	0	0.6149	0	0	0	0	0	0	0	0	0	0	0	0	0.1563	0.8093	1.2503	0.1563	0	0	0.2358	0	0	0	0
504.65	0	0	0	0	0	0	0	0	0	0	0	0	0	0	0	0	0	0	0	0	0	0.5358	0	0	0	0	0	0	0	0	0	0	0	0	0.0993	0.4963	0.794	0.0993	0	0	0.2878	0	0	0	0
504.66	0	0	0	0	0	0	0	0	0	0	0	0	0	0	0	0	0	0	0	0	0	0.4567	0	0	0	0	0	0	0	0	0	0	0	0	0.0422	0.2111	0.3377	0.0422	0	0	0.3397	0	0	0	0
504.67	0	0	0	0	0	0	0	0	0	0	0	0	0	0	0	0	0	0	0	0	0	0.3776	0	0	0	0	0	0	0	0	0	0	0	0	0	0	0	0	0	0	0.3917	0	0	0	0
504.68	0	0	0	0	0	0	0	0	0	0	0	0	0	0	0	0	0	0	0	0	0	0.2985	0	0	0	0	0	0	0	0	0	0	0	0	0	0	0	0	0	0	0.4436	0	0	0	0
504.69	0	0	0	0	0	0	0	0	0	0	0	0	0	0	0	0	0	0	0	0	0	0.2194	0	0	0	0	0	0	0	0	0	0	0	0	0	0	0	0	0	0	0.4956	0	0	0	0
504.7	0	0	0	0	0	0	0	0	0	0	0	0.0299	0	0	0	0	0	0	0	0	0	0.1404	0	0	0	0	0	0	0	0	0	0	0	0	0	0	0	0	0	0	0.5476	0	0	0	0
504.71	0	0	0	0	0	0	0	0	0	0	0	0.069	0	0	0	0	0	0	0	0	0	0.0613	0	0	0	0	0	0	0	0	0	0	0	0	0	0	0	0	0	0	0.5212	0	0	0	0
504.72	0	0	0	0	0	0	0	0	0	0	0	0.108	0	0	0	0	0	0	0	0	0	0	0	0	0	0	0	0	0	0	0	0	0	0	0	0	0	0	0	0	0.4693	0	0	0	0
504.73	0	0.0161	0	0	0	0	0	0	0	0	0	0.1471	0	0	0	0	0	0	0	0	0	0	0	0	0	0	0	0.0242	0.0483	0.0403	0	0	0	0.0081	0	0.0081	0	0	0	0	0.4173	0	0	0	0
504.74	0	0.0966	0	0	0	0	0	0	0	0	0	0.1861	0	0	0	0	0	0	0	0	0	0	0	0	0	0	0	0.1449	0.2899	0.2416	0	0	0	0.0483	0	0.0483	0	0	0	0	0.3654	0	0	0	0
504.75	0	0.1771	0	0	0	0	0	0	0	0	0	0.2251	0	0	0	0	0	0	0	0	0	0	0	0	0	0	0	0.2657	0.5314	0.4428	0	0	0	0.0886	0	0.0886	0	0	0	0	0.3134	0	0	0	0
504.76	0	0.2576	0	0	0	0	0	0	0	0	0	0.2642	0	0	0	0	0	0	0	0	0	0	0	0	0	0	0	0.3865	0.7729	0.6441	0	0	0	0.1288	0	0.1288	0	0	0	0	0.2614	0	0	0	0
504.77	0	0.3381	0	0	0	0	0	0	0	0	0	0.3032	0	0	0	0	0	0	0	0	0	0	0	0	0	0	0	0.5072	1.0144	0.8454	0	0	0	0.1691	0	0.1691	0	0	0	0	0.2095	0	0	0	0
504.78	0	0.4186	0	0	0	0	0	0	0	0	0	0.3422	0	0	0	0	0	0	0	0	0	0	0	0	0	0	0	0.628	1.2559	1.0466	0	0	0	0.2093	0	0.2093	0	0	0	0	0.1575	0	0	0	0
504.79	0	0.4991	0	0	0	0	0	0	0	0	0	0.3812	0	0	0	0	0	0	0	0	0	0	0	0	0	0	0	0.7487	1.4974	1.2478	0	0	0	0.2496	0	0.2496	0	0	0	0	0.1055	0	0	0	0
504.8	0	0.5796	0	0	0	0	0	0	0	0	0	0.4169	0	0	0	0	0	0	0	0	0	0	0	0	0	0	0	0.8694	1.7388	1.449	0	0	0	0.2898	0	0.2898	0	0	0	0	0.0536	0	0	0	0
504.81	0	0.6601	0	0	0	0	0	0	0	0	0	0.3779	0	0	0	0	0	0	0	0	0	0	0	0	0	0	0	0.9901	1.9803	1.6502	0	0	0	0.33	0	0.33	0	0	0	0	0.0016	0	0	0	0
504.82	0	0.7406	0	0	0	0	0	0	0	0	0	0.3388	0	0	0	0	0	0	0	0	0	0	0	0	0	0	0	1.1108	2.2217	1.8514	0	0	0	0.3703	0	0.3703	0	0	0	0	0	0	0	0	0
504.83	0	0.821	0	0	0	0	0	0	0	0	0	0.2998	0	0	0	0	0	0	0	0	0	0	0	0	0	0	0	1.2315	2.4631	2.0526	0	0	0	0.4105	0	0.4105	0	0	0	0	0	0	0	0	0
504.84	0	0.8198	0	0	0	0	0	0	0	0	0	0.2607	0	0	0	0	0	0	0	0	0	0	0	0	0	0	0	1.2297	2.4593	2.0494	0	0	0	0.4099	0	0.4099	0	0	0	0	0	0	0	0	0
504.85	0	0.7392	0	0	0	0	0	0	0	0	0	0.2217	0	0	0	0	0	0	0	0	0	0	0	0	0	0	0	1.1089	2.2177	1.8481	0	0	0	0.3696	0	0.3696	0	0	0	0	0	0	0	0	0
504.86	0	0.6587	0	0	0	0	0	0	0	0	0	0.1826	0	0	0	0	0	0	0	0	0	0	0	0	0	0	0	0.9881	1.9761	1.6468	0	0	0	0.3294	0	0.3294	0	0	0	0	0	0	0	0	0
504.87	0	0.5782	0	0	0	0	0	0	0	0	0	0.1436	0	0	0	0	0	0	0	0	0	0	0	0	0	0	0	0.8673	1.7346	1.4455	0	0	0	0.2891	0	0.2891	0	0	0	0	0	0	0	0	0
504.88	0	0.4977	0	0	0	0	0	0	0	0	0	0.1046	0	0	0	0	0	0	0	0	0	0	0	0	0	0	0	0.7465	1.493	1.2442	0	0	0	0.2488	0	0.2488	0	0	0	0	0	0	0	0	0
504.89	0	0.4172	0	0	0	0	0	0	0	0	0	0.0655	0	0	0	0	0	0	0	0	0	0	0	0	0	0	0	0.6258	1.2515	1.0429	0	0	0	0.2086	0	0.2086	0	0	0	0	0	0	0	0	0
504.9	0	0.3367	0	0	0	0	0	0	0	0	0	0.0265	0	0	0	0	0	0	0	0	0	0	0	0	0	0	0	0.505	1.01	0.8417	0	0	0	0.1683	0	0.1683	0	0	0	0	0	0	0	0	0
504.91	0	0.2562	0	0	0	0	0	0	0	0	0	0	0	0	0	0	0	0	0	0	0	0	0	0	0	0	0	0.3842	0.7685	0.6404	0	0	0	0.1281	0	0.1281	0	0	0	0	0	0	0	0	0
504.92	0	0.1757	0	0	0	0	0	0	0	0	0	0	0	0	0	0	0.0444	0	0.0222	0.0444	0.1111	0	0.0667	0	0	0.0222	0.0889	0.4413	0.5715	0.5503	0	0	0	0.0878	0.0444	0.0878	0	0	0	0	0	0.2	0.0222	0	0
504.93	0	0.0952	0	0	0	0	0	0	0	0	0	0	0	0	0	0	0.1485	0	0.0743	0.1485	0.3713	0	0.2228	0	0	0.0743	0.297	0.7368	0.4341	0.6092	0	0	0	0.0476	0.1485	0.0476	0	0	0	0	0	0.6683	0.0743	0	0
504.94	0	0.0147	0	0	0	0	0	0	0	0	0	0	0	0	0	0	0.2926	0.0667	0.1263	0.2526	0.6314	0	0.3789	0	0	0.1263	0.5052	1.0324	0.2967	0.6682	0	0	0	0.0074	0.2526	0.0074	0	0	0	0	0	1.1366	0.1263	0	0
504.95	0	0	0	0	0	0	0	0	0	0	0	0	0	0	0	0	0.5059	0.2487	0.1783	0.3567	0.8916	0	0.535	0	0	0.1783	0.7133	1.4266	0.3567	0.8916	0	0	0	0	0.3567	0	0	0	0	0	0	1.6049	0.1783	0	0
504.96	0	0	0	0	0	0	0	0	0	0	0	0	0	0	0	0	0.7192	0.4307	0.2304	0.4607	1.1518	0	0.6911	0	0	0.2304	0.9215	1.8429	0.4607	1.1518	0	0	0	0	0.4607	0	0	0	0	0	0	2.0733	0.2304	0	0
504.97	0	0	0	0	0	0	0	0	0	0	0	0	0	0	0	0	0.9325	0.6127	0.2824	0.5648	1.4121	0	0.8472	0	0	0.2824	1.1297	2.2593	0.5648	1.4121	0	0	0	0	0.5648	0	0	0	0	0	0	2.5417	0.2824	0	0
504.98	0	0	0	0	0	0	0	0	0	0	0	0	0	0	0	0	1.1457	0.7947	0.3345	0.6689	1.6723	0	1.0034	0	0	0.3345	1.3379	2.6757	0.6689	1.6723	0	0	0	0	0.6689	0	0	0	0	0	0	3.0102	0.3345	0	0
504.99	0	0	0	0	0	0	0	0	0	0	0	0	0	0	0	0	1.359	0.9766	0.3865	0.773	1.9326	0	1.1596	0	0	0.3865	1.5461	3.0921	0.773	1.9326	0	0	0	0	0.773	0	0	0	0	0	0	3.4787	0.3865	0	0
505	0	0	0	0	0	0	0	0	0	0	0	0	0	0	0	0	1.5723	1.1586	0.4386	0.8771	2.1929	0	1.3157	0	0	0.4386	1.7543	3.5086	0.8771	2.1929	0	0	0	0	0.8771	0	0	0	0	0	0	3.9472	0.4386	0	0
505.01	0	0	0	0	0	0	0	0	0	0	0	0	0	0	0	0	1.7856	1.3405	0.4906	0.9813	2.4532	0	1.4719	0	0	0.4906	1.9625	3.9251	0.9813	2.4532	0	0	0	0	0.9813	0	0	0	0	0	0	4.4157	0.4906	0	0
505.02	0	0	0	0	0	0	0	0	0	0	0	0	0	0	0	0	1.9988	1.5224	0.5427	1.0854	2.7135	0	1.6281	0	0	0.5427	2.1708	4.3416	1.0854	2.7135	0	0	0	0	1.0854	0	0	0	0	0	0	4.8843	0.5427	0	0
505.03	0	0	0	0	0	0	0	0	0	0	0	0	0	0	0	0	2.0803	1.7043	0.5289	1.0577	2.6443	0	1.5866	0	0	0.5289	2.1155	4.2309	1.0577	2.6443	0	0	0	0	1.0577	0	0	0	0	0	0	4.7598	0.5289	0	0
505.04	0	0	0	0	0	0	0	0	0	0	0	0	0	0	0	0	2.0853	1.8861	0.4768	0.9536	2.3841	0	1.4305	0	0	0.4768	1.9073	3.8146	0.9536	2.3841	0	0	0	0	0.9536	0	0	0	0	0	0	4.2914	0.4768	0	0
505.05	0	0	0	0	0	0	0	0	0	0	0	0	0	0	0	0	1.9418	1.8205	0.4248	0.8496	2.1239	0	1.2743	0	0	0.4248	1.6991	3.3982	0.8496	2.1239	0	0	0	0	0.8496	0	0	0	0	0	0	3.823	0.4248	0	0
505.06	0	0	0	0	0	0	0	0	0	0	0	0	0	0	0	0	1.7285	1.6384	0.3727	0.7455	1.8636	0	1.1182	0	0	0.3727	1.4909	2.9818	0.7455	1.8636	0	0	0	0	0.7455	0	0	0	0	0	0	3.3545	0.3727	0	0
505.07	0	0	0	0	0	0	0	0	0	0	0	0	0	0	0	0	1.5152	1.4564	0.3207	0.6413	1.6034	0	0.962	0	0	0.3207	1.2827	2.5654	0.6413	1.6034	0	0	0	0	0.6413	0	0	0	0	0	0	2.8861	0.3207	0	0
505.08	0	0	0	0	0	0	0	0	0	0	0	0	0	0	0	0	1.3019	1.2744	0.2686	0.5372	1.3431	0	0.8058	0	0	0.2686	1.0745	2.1489	0.5372	1.3431	0	0	0	0	0.5372	0	0	0	0	0	0	2.4175	0.2686	0	0
505.09	0	0	0	0	0	0	0	0	0	0	0	0	0	0	0	0	1.0885	1.0924	0.2166	0.4331	1.0828	0	0.6497	0	0	0.2166	0.8662	1.7324	0.4331	1.0828	0	0	0	0	0.4331	0	0	0	0	0	0	1.949	0.2166	0	0
505.1	0	0	0	0	0	0	0	0	0	0	0	0	0	0	0	0	0.8752	0.9104	0.1645	0.329	0.8224	0	0.4935	0	0	0.1645	0.6579	1.3159	0.329	0.8224	0	0	0	0	0.329	0	0	0	0	0	0	1.4804	0.1645	0	0
505.11	0	0	0	0	0	0	0	0	0	0	0	0	0	0	0	0	0.6619	0.7284	0.1124	0.2248	0.5621	0	0.3372	0	0	0.1124	0.4497	0.8993	0.2248	0.5621	0	0	0	0	0.2248	0	0	0	0	0	0	1.0117	0.1124	0	0
505.12	0	0	0	0	0	0	0	0	0.0365	0	0	0	0	0	0	0	0.4486	0.5465	0.0603	0.1207	0.3017	0	0.181	0	0	0.0603	0.2414	0.4827	0.1207	0.3017	0	0	0	0	0.1207	0	0	0	0	0	0	0.5431	0.0603	0	0
505.13	0	0	0	0	0	0	0	0	0.0922	0	0	0	0	0	0	0	0.2353	0.3645	0.0083	0.0165	0.0413	0	0.0248	0	0	0.0083	0.0331	0.0661	0.0165	0.0413	0	0	0	0	0.0165	0	0	0	0	0	0	0.0744	0.0083	0	0
505.14	0	0	0	0	0	0	0	0	0.148	0	0	0	0	0	0	0	0.1096	0.1826	0	0	0	0	0	0	0	0	0	0	0	0	0	0	0	0	0	0	0	0	0	0	0	0	0	0	0
505.15	0	0	0	0	0	0	0	0	0.2037	0	0	0	0	0	0	0	0.0004	0.0007	0	0	0	0	0	0	0	0	0	0	0	0	0	0	0	0	0	0	0	0	0	0	0	0	0	0	0
505.16	0	0	0	0	0	0	0	0	0.2594	0	0	0	0	0	0	0	0	0	0	0	0	0	0	0	0	0	0	0	0	0	0	0	0	0	0	0	0	0	0	0	0	0	0	0	0
505.17	0	0	0	0	0	0	0	0	0.3152	0	0	0	0	0	0	0	0	0	0	0	0	0	0	0	0	0	0	0	0	0	0	0	0	0	0	0	0	0	0	0	0	0	0	0	0
505.18	0	0	0	0	0	0	0	0	0.3709	0	0	0	0	0	0	0	0	0	0	0	0	0	0	0	0	0	0	0	0	0	0	0	0	0	0	0	0	0	0	0	0	0	0	0	0
505.19	0	0	0	0	0	0	0	0	0.4267	0	0	0	0	0	0	0	0	0	0	0	0	0	0	0	0	0	0	0	0	0	0	0	0	0	0	0	0	0	0	0	0	0	0	0	0
505.2	0	0	0	0	0	0	0	0	0.4825	0	0	0	0	0	0	0	0	0	0	0	0	0	0	0	0	0	0	0	0	0	0	0	0	0	0	0	0	0	0	0	0	0	0	0	0
505.21	0	0	0	0	0	0	0	0	0.5382	0	0	0	0	0	0	0	0	0	0	0	0	0	0	0	0	0	0	0	0	0	0	0	0	0	0	0	0	0	0	0	0	0	0	0	0
505.22	0	0	0	0	0	0	0	0	0.594	0	0	0	0	0	0	0	0	0	0	0	0	0	0	0	0	0	0	0	0	0	0	0	0	0	0	0	0	0	0	0	0	0	0	0	0
505.23	0	0	0	0.0228	0	0	0	0	0.5546	0	0	0	0	0	0	0	0	0	0	0	0	0	0	0	0	0	0	0	0	0	0	0	0	0.0116	0	0	0	0	0	0	0	0	0	0	0
505.24	0	0	0	0.1339	0	0	0	0	0.4989	0	0	0	0	0	0	0	0	0	0	0	0	0	0	0	0	0	0	0	0	0	0	0	0	0.0679	0	0	0	0	0	0	0	0	0	0	0
505.25	0	0	0	0.245	0	0	0	0	0.4432	0	0	0	0	0	0	0	0	0	0	0	0	0	0	0	0	0	0	0	0	0	0	0	0	0.1243	0	0	0	0	0	0	0	0	0	0	0
505.26	0	0	0	0.3561	0	0	0	0	0.3874	0	0	0	0	0	0	0	0	0	0	0	0	0	0	0	0	0	0	0	0	0	0	0	0	0.1807	0	0	0	0	0	0	0	0	0	0	0
505.27	0	0	0	0.4672	0	0	0	0	0.3317	0	0	0	0	0	0	0	0	0	0	0	0	0	0	0	0	0	0	0	0	0	0	0	0	0.2371	0	0	0	0	0	0	0	0	0	0	0
505.28	0	0	0	0.5783	0	0	0	0	0.2759	0	0	0	0	0	0	0	0	0	0	0	0	0	0	0	0	0	0	0	0	0	0	0	0	0.2934	0	0	0	0	0	0	0	0	0	0	0
505.29	0	0	0	0.6895	0	0	0	0	0.2201	0	0	0	0	0	0	0	0	0	0	0	0	0	0	0	0	0	0	0	0	0	0	0	0	0.3499	0	0	0	0	0	0	0	0	0	0	0
505.3	0	0	0	0.8007	0	0	0	0	0.1644	0	0	0	0	0	0	0	0	0	0	0	0	0	0	0	0	0	0	0	0	0	0	0	0	0.4063	0	0.0126	0	0	0	0	0	0	0	0	0
505.31	0	0	0	0.9119	0	0	0	0	0.1086	0	0	0	0	0	0	0	0	0	0	0	0	0	0	0	0	0	0	0	0	0	0	0	0	0.4627	0	0.0488	0	0	0	0	0	0	0	0	0
505.32	0	0	0	1.0231	0	0	0	0	0.0528	0	0	0	0	0	0	0	0	0	0	0	0	0	0	0	0	0	0	0	0	0	0	0	0	0.5191	0	0.085	0	0	0	0	0	0	0	0	0
505.33	0	0	0	1.1343	0	0	0	0	0	0	0	0	0	0	0	0	0	0	0	0	0	0	0	0	0	0	0	0	0	0	0	0	0	0.5755	0	0.1213	0	0	0	0	0	0	0	0	0
505.34	0	0	0	1.1511	0	0	0	0	0	0	0	0	0	0	0	0	0	0	0	0	0	0	0	0	0	0	0	0	0	0	0	0	0	0.5841	0	0.1575	0	0	0	0	0	0	0	0	0
505.35	0	0	0	1.04	0	0	0	0	0	0	0	0	0	0	0	0	0	0	0	0	0	0	0	0	0	0	0	0	0	0	0	0	0	0.5277	0	0.1937	0	0	0	0	0	0	0	0	0
505.36	0	0	0	0.9288	0	0	0	0	0.0015	0	0	0	0	0	0	0	0	0	0	0	0	0	0	0	0	0	0	0	0	0	0	0	0	0.4713	0	0.2299	0	0	0	0	0	0	0	0	0
505.37	0	0	0	0.8177	0	0	0	0	0.041	0	0	0	0	0	0	0	0	0	0	0	0	0	0	0	0	0	0	0	0	0	0	0	0	0.4149	0	0.2661	0	0	0	0	0	0	0	0	0
505.38	0	0	0	0.7065	0	0	0	0	0.0805	0	0	0	0	0	0	0	0	0	0	0	0	0	0	0	0	0	0	0	0	0	0	0	0	0.3585	0	0.3023	0	0	0	0	0	0	0	0	0
505.39	0	0	0	0.5954	0	0	0	0	0.1199	0	0	0	0	0	0	0	0	0	0	0	0	0	0	0	0	0	0	0	0	0	0	0	0	0.3021	0	0.3385	0	0	0	0	0	0	0	0	0
505.4	0	0	0	0.4842	0	0	0	0	0.1594	0	0	0	0	0	0	0	0	0	0	0	0	0	0	0	0	0	0	0	0	0	0	0	0	0.2457	0	0.3747	0	0	0	0	0	0	0	0	0
505.41	0	0	0	0.373	0	0	0	0	0.1988	0	0	0	0	0	0	0	0	0	0	0	0	0	0	0	0	0	0	0	0	0	0	0	0	0.1893	0.0314	0.3615	0	0	0	0	0	0	0	0	0
505.42	0	0	0	0.2618	0	0	0	0	0.2383	0	0	0	0	0	0	0	0	0	0	0	0	0	0	0	0	0	0	0	0	0	0	0	0	0.1328	0.0784	0.3252	0	0	0	0	0	0	0	0	0
505.43	0	0	0	0.1505	0	0	0	0	0.2777	0	0	0	0	0	0	0	0	0	0	0	0	0	0	0	0	0	0	0	0	0	0	0	0	0.0764	0.1254	0.289	0	0	0	0	0	0	0	0	0
505.44	0	0	0	0.0393	0	0	0	0	0.3172	0	0	0	0	0	0	0	0	0	0	0	0	0	0	0	0	0	0	0	0	0	0	0	0	0.0199	0.1723	0.2528	0	0	0	0	0	0	0	0	0
505.45	0	0	0	0	0	0	0	0	0.3566	0	0	0	0	0	0	0	0	0	0	0	0	0	0	0	0	0	0	0	0	0	0	0	0	0	0.2193	0.2166	0	0	0	0	0	0	0	0	0
505.46	0	0	0	0	0	0	0	0	0.3961	0	0	0	0	0	0	0	0	0	0	0	0	0	0	0	0	0	0	0	0	0	0	0	0	0	0.2663	0.1803	0	0	0	0	0	0	0	0	0
505.47	0	0.0491	0	0	0	0	0	0	0.408	0	0	0	0	0	0	0	0	0	0	0	0	0	0	0	0	0	0	0	0	0	0	0	0.1963	0.1963	0.3133	0.1441	0	0	0	0	0	0.1963	0.1472	0	0
505.48	0	0.1025	0	0	0	0	0	0	0.3685	0	0	0	0	0	0	0	0	0	0	0	0	0	0	0	0	0	0	0	0	0	0	0	0.4098	0.4098	0.3602	0.1079	0	0	0	0	0	0.4098	0.3074	0	0
505.49	0	0.1559	0	0	0	0	0	0	0.3291	0	0	0	0	0	0	0	0	0	0	0	0	0	0	0	0	0	0	0	0	0	0	0	0.6234	0.6234	0.4072	0.0717	0	0	0	0	0	0.6234	0.4676	0	0
505.5	0	0.2093	0	0	0	0	0	0	0.2896	0	0	0	0	0	0	0	0	0	0	0	0	0	0	0	0	0	0	0	0	0	0	0	0.837	0.837	0.4542	0.0355	0	0	0	0	0	0.837	0.6278	0	0
505.51	0	0.2627	0	0	0	0	0	0	0.2501	0	0	0.0027	0.0014	0.0014	0	0	0.0007	0	0	0	0	0	0	0	0	0	0	0	0	0	0	0.0028	1.0514	1.0542	0.5082	0.0063	0.0014	0.0063	0.0007	0	0	1.0507	0.788	0	0
505.52	0	0.3161	0	0	0	0	0	0	0.2107	0	0	0.1428	0.0741	0.0741	0	0	0.037	0	0	0	0	0	0	0	0	0	0	0	0	0	0	0.1481	1.3014	1.4495	0.8305	0.3333	0.0741	0.3773	0.037	0	0	1.2643	0.9482	0	0
505.53	0	0.3695	0	0	0	0	0	0	0.1712	0	0	0.2828	0.1467	0.1467	0	0	0.0734	0	0	0	0	0	0	0	0	0	0	0	0	0	0	0.2934	1.5514	1.8448	1.1468	0.6602	0.1467	0.7513	0.0734	0	0	1.478	1.1085	0	0
505.54	0	0.4229	0	0	0	0	0	0	0.1317	0	0	0.4228	0.2194	0.2194	0	0	0.1097	0	0	0	0	0	0	0	0	0	0	0	0	0	0	0.4387	1.8014	2.2401	1.463	0.9871	0.2194	1.1253	0.1097	0	0	1.6917	1.2688	0	0
505.55	0	0.4764	0	0	0	0	0	0	0.0923	0	0	0.5629	0.292	0.292	0	0	0.146	0	0	0	0	0	0	0	0	0	0	0	0	0	0	0.584	2.0514	2.6354	1.7792	1.314	0.292	1.4992	0.146	0	0	1.9054	1.4291	0	0
505.56	0	0.5298	0	0	0	0	0	0	0.0528	0	0	0.7029	0.3646	0.3646	0	0	0.1823	0	0	0	0	0	0	0	0	0	0	0	0	0	0	0.7293	2.3015	3.0308	2.0954	1.6408	0.3646	1.8731	0.1823	0	0	2.1192	1.5894	0	0
505.57	0	0.5668	0	0	0	0	0	0	0.0134	0	0	0.8429	0.4373	0.4373	0	0	0.2186	0	0	0	0	0	0	0	0	0	0	0	0	0	0	0.8745	2.4858	3.3603	2.4116	1.9677	0.4373	2.247	0.2186	0	0	2.2671	1.7004	0	0
505.58	0	0.5134	0	0	0	0	0	0	0	0	0	0.9828	0.5099	0.5099	0	0	0.2549	0	0	0	0	0	0	0	0	0	0	0	0	0	0	1.0198	2.3085	3.3282	2.7277	2.2944	0.5099	2.6208	0.2549	0	0	2.0535	1.5402	0	0
505.59	0	0.46	0	0	0	0	0	0	0	0	0	1.1228	0.5825	0.5825	0	0	0.2912	0	0	0	0	0	0	0	0	0	0	0	0	0	0	1.165	2.1312	3.2961	3.0437	2.6212	0.5825	2.9946	0.2912	0	0	1.8399	1.3799	0	0
505.6	0	0.4066	0	0	0	0	0	0	0	0	0	1.2627	0.6551	0.6551	0	0	0.3275	0	0	0	0	0	0	0	0	0	0	0	0	0	0	1.3102	1.9538	3.264	3.3598	2.9479	0.6551	3.3684	0.3275	0	0	1.6263	1.2197	0	0
505.61	0	0.3532	0	0	0	0	0	0	0	0	0	1.4027	0.7277	0.7277	0	0	0.3638	0	0	0	0	0	0	0	0	0	0	0	0	0	0	1.4554	1.7765	3.2318	3.6758	3.2746	0.7277	3.7421	0.3638	0	0	1.4126	1.0595	0	0
505.62	0	0.2997	0	0	0	0	0	0	0	0	0	1.4422	0.7482	0.7482	0	0	0.3741	0	0	0	0	0	0	0	0	0	0	0	0	0	0	1.4964	1.573	3.0695	3.741	3.3669	0.7482	3.8622	0.3741	0	0	1.1989	0.8992	0	0
505.63	0	0.2463	0	0	0	0	0	0	0	0	0	1.3021	0.6755	0.6755	0	0	0.3378	0	0	0	0	0	0	0	0	0	0	0	0	0	0	1.3511	1.323	2.6741	3.3777	3.0399	0.6755	3.4881	0.3378	0	0	1.0247	0.7389	0	0
505.64	0	0.1929	0	0	0	0	0	0	0	0	0	1.1621	0.6029	0.6029	0	0	0.3014	0	0	0	0	0	0	0	0	0	0	0	0	0	0	1.2057	1.0729	2.2787	3.0144	2.7129	0.6029	3.114	0.3014	0	0	0.8606	0.5786	0	0
505.65	0	0.1394	0	0	0	0	0	0	0	0	0	1.022	0.5302	0.5302	0	0	0.2651	0	0	0	0	0	0	0	0	0	0	0	0	0	0	1.0604	0.8228	1.8833	2.6511	2.386	0.5302	2.74	0.2651	0	0	0.6964	0.4183	0	0
505.66	0	0.086	0	0	0	0	0	0	0	0	0	0.882	0.4576	0.4576	0	0	0.2288	0	0	0	0	0	0	0	0	0	0	0	0	0	0	0.9151	0.5727	1.4879	2.2878	2.059	0.4576	2.366	0.2288	0	0	0.5322	0.258	0	0
505.67	0	0.0325	0	0	0	0	0	0	0	0	0	0.742	0.3849	0.3849	0	0	0.1925	0	0	0	0	0	0	0	0	0	0	0	0	0	0	0.7698	0.3226	1.0924	1.9246	1.7321	0.3849	1.992	0.1925	0	0	0.368	0.0976	0	0
505.68	0	0	0	0	0	0	0	0	0	0	0	0.6019	0.3123	0.3123	0	0	0.1561	0	0	0	0	0	0	0	0	0	0	0	0	0	0	0.6246	0.1561	0.7807	1.5614	1.4053	0.3123	1.6181	0.1561	0	0	0.2874	0	0	0
505.69	0	0	0	0	0	0	0	0	0	0	0	0.4619	0.2397	0.2397	0	0	0.1198	0	0	0	0	0	0	0	0	0	0	0	0	0	0	0.4793	0.1198	0.5991	1.1983	1.0784	0.2397	1.2442	0.1198	0	0	0.337	0	0	0
505.7	0	0	0	0	0	0	0	0	0	0	0	0.322	0.167	0.167	0	0	0.0835	0	0	0	0	0	0	0	0	0	0	0	0	0	0	0.3341	0.0835	0.4176	0.8351	0.7516	0.167	0.8703	0.0835	0	0	0.3865	0	0	0
505.71	0	0	0	0	0	0	0	0	0	0	0	0.182	0.0944	0.0944	0	0	0.0472	0	0	0	0	0	0	0	0	0	0	0	0	0	0	0.1888	0.0472	0.236	0.4721	0.4249	0.0944	0.4965	0.0472	0	0	0.4361	0	0	0
505.72	0	0	0	0	0	0	0	0	0	0	0	0.042	0.0218	0.0218	0	0	0.0109	0	0	0	0	0	0	0	0	0	0	0	0	0	0	0.0436	0.0109	0.0545	0.109	0.0981	0.0218	0.1227	0.0109	0	0	0.4857	0.0216	0.0072	0
505.73	0	0	0	0	0	0	0	0	0	0	0	0	0	0	0	0	0	0	0	0	0	0	0	0	0	0	0	0	0	0	0	0	0	0	0	0	0	0	0	0	0	0.5284	0.1206	0.0402	0
505.74	0	0	0	0	0	0	0	0	0	0	0	0	0	0	0	0	0	0	0	0	0	0	0	0	0	0	0	0	0	0	0	0	0	0	0	0	0	0	0	0	0.1774	0.4788	0.2196	0.0732	0
505.75	0	0	0	0	0	0	0	0	0	0	0	0	0	0	0	0	0	0	0	0	0	0	0	0	0	0	0	0	0	0	0	0	0	0	0	0	0	0	0	0	0.3788	0.4292	0.3186	0.1062	0
505.76	0	0	0	0	0	0	0	0	0	0	0	0	0	0	0	0	0	0	0	0	0	0	0	0	0	0	0	0	0	0	0	0	0	0	0	0	0	0	0	0	0.5801	0.3797	0.4176	0.1392	0
505.77	0	0	0.0244	0	0	0	0	0	0	0	0	0	0	0	0	0	0	0	0	0	0	0	0	0	0	0	0	0	0	0	0	0	0	0	0	0	0	0	0	0	0.7815	0.3301	0.5166	0.1722	0
505.78	0	0	0.0634	0	0	0	0	0	0	0	0	0	0	0	0	0	0	0	0	0	0	0	0	0	0	0	0	0	0	0	0	0	0	0	0	0	0	0	0	0	0.9829	0.2805	0.6155	0.2052	0
505.79	0	0	0.1023	0	0	0	0	0	0	0	0	0	0	0	0	0	0	0	0	0	0	0	0	0	0	0	0	0	0	0	0	0	0	0	0	0	0	0	0	0	1.1843	0.2309	0.7145	0.2382	0
505.8	0	0	0.1413	0	0	0	0	0	0	0	0	0	0	0	0	0	0	0	0	0	0	0	0	0	0	0	0	0	0	0	0	0	0	0	0	0	0	0	0	0	1.3858	0.1813	0.8134	0.2711	0
505.81	0	0	0.1803	0	0	0	0	0	0	0	0	0	0	0	0	0	0	0	0	0	0	0	0	0	0	0	0	0	0	0	0	0	0	0	0	0	0	0	0	0	1.5872	0.1317	0.9123	0.3041	0
505.82	0	0	0.2193	0	0	0	0	0	0	0	0	0	0	0	0	0	0	0	0	0	0	0	0	0	0	0	0	0	0	0	0	0	0	0	0	0	0	0	0	0	1.7886	0.0821	1.0113	0.3371	0
505.83	0	0	0.2582	0	0	0	0	0	0	0	0	0	0	0	0	0	0	0	0	0	0	0	0	0	0	0	0	0	0	0	0	0	0	0	0	0	0	0	0	0	1.99	0.0325	0.9968	0.3323	0
505.84	0.1061	0.3535	0.5093	0.1768	0	0	0	0	0	0	0	0	0	0	0	0	0	0.1768	0	0.2121	0.4242	0.1768	0.1414	0.3182	0.3182	0.5656	0.3535	0.0707	0.2121	0	0	0	0	0	0	0	0	0	0.0707	0	2.1295	0	0.8978	0.5821	0.0354
505.85	0.2471	0.8238	0.8304	0.4119	0	0	0	0	0	0	0	0	0	0	0	0	0	0.4119	0	0.4943	0.9885	0.4119	0.3295	0.7414	0.7414	1.318	0.8238	0.1648	0.4943	0	0	0	0	0	0	0	0	0	0.1648	0	1.9281	0	0.7987	0.9253	0.0824
505.86	0.3882	1.294	1.1515	0.647	0	0	0	0	0	0	0	0	0	0	0	0	0	0.647	0	0.7764	1.5528	0.647	0.5176	1.1646	1.1646	2.0704	1.294	0.2588	0.7764	0	0	0	0	0	0	0	0	0	0.2588	0	1.7267	0	0.6997	1.2684	0.1294
505.87	0.5293	1.7642	1.4726	0.8821	0	0	0	0	0	0	0	0	0	0	0	0	0	0.8821	0	1.0585	2.1171	0.8821	0.7057	1.5878	1.5878	2.8228	1.7642	0.3528	1.0585	0	0	0	0	0	0	0	0	0	0.3528	0	1.5253	0	0.6007	1.6116	0.1764
505.88	0.6703	2.2345	1.7355	1.1172	0	0.0412	0.0412	0	0	0	0	0	0	0	0	0	0	1.1172	0	1.3407	2.6814	1.1172	0.8938	2.011	2.011	3.5751	2.2345	0.4469	1.3407	0	0	0	0	0	0	0	0	0	0.4469	0	1.3238	0	0.5017	1.9548	0.2234
505.89	0.8114	2.7047	2.0335	1.3524	0	0.2058	0.2058	0	0	0	0	0	0	0	0	0	0	1.3524	0	1.6228	3.2456	1.3524	1.0819	2.4342	2.4342	4.3275	2.7047	0.5409	1.6228	0	0	0	0	0	0	0	0	0	0.5409	0	1.1224	0	0.4028	2.298	0.2705
505.9	0.9525	3.175	2.3315	1.5875	0	0.3705	0.3705	0	0	0	0	0	0	0	0	0	0	1.5875	0	1.905	3.8099	1.5875	1.27	2.8575	2.8575	5.0799	3.175	0.635	1.905	0	0	0	0	0	0	0	0	0	0.635	0	0.9209	0	0.3038	2.6412	0.3175
505.91	1.1234	3.6452	2.6296	1.8226	0	0.5351	0.5351	0	0	0	0	0	0	0	0	0	0	1.8226	0	2.1871	4.3742	1.8226	1.4581	3.2807	3.2807	5.8323	3.6452	0.729	2.1871	0	0	0	0	0	0	0	0	0	0.729	0	0.7195	0	0.2048	2.9844	0.3645
505.92	1.3069	4.1155	2.9276	2.0577	0	0.6998	0.6998	0	0	0	0	0	0	0	0	0	0	2.0577	0	2.4693	4.9385	2.0577	1.6462	3.7039	3.7039	6.5847	4.1155	0.8231	2.4693	0	0	0	0	0	0	0	0	0	0.8231	0	0.518	0	0.1059	3.3277	0.4115
505.93	1.4903	4.5857	3.2257	2.2929	0	0.8645	0.8645	0	0	0	0	0	0	0	0	0	0	2.2929	0	2.7514	5.5028	2.2929	1.8343	4.1271	4.1271	7.3371	4.5857	0.9171	2.7514	0	0	0	0	0	0	0	0	0	0.9171	0	0.3165	0	0.007	3.6709	0.4586
505.94	1.6658	5.0293	3.5078	2.5147	0	1.0292	1.0292	0	0	0	0	0	0	0	0	0	0	2.5147	0	3.0176	6.0352	2.5147	2.0117	4.5264	4.5264	8.0469	5.0293	1.0059	3.0176	0	0	0.081	0	0	0	0	0	0	1.0059	0	0.115	0	0	4.0234	0.5029
505.95	1.5671	4.559	3.2415	2.2795	0	1.1939	1.1939	0	0	0	0	0	0	0	0	0	0	2.2795	0	2.7354	5.4708	2.2795	1.8236	4.1031	4.1031	7.2944	4.559	0.9118	2.7354	0	0	0.1859	0	0	0	0	0	0	0.9118	0	0	0	0	3.6472	0.4559
505.96	1.4683	4.0887	2.9753	2.0443	0	1.3587	1.3587	0	0	0	0	0	0	0	0	0	0	2.0443	0	2.4532	4.9064	2.0443	1.6355	3.6798	3.6798	6.5418	4.0887	0.8177	2.4532	0	0	0.2908	0	0	0	0	0	0	0.8177	0	0	0	0	3.2709	0.4089
505.97	1.3696	3.6183	2.709	1.8092	0	1.5234	1.5234	0	0	0	0	0	0	0	0	0	0	1.8092	0	2.171	4.342	1.8092	1.4473	3.2565	3.2565	5.7893	3.6183	0.7237	2.171	0	0	0.3956	0	0	0	0	0	0	0.7237	0	0	0	0	2.8947	0.3618
505.98	1.2709	3.148	2.4515	1.574	0	1.6882	1.6882	0	0	0	0	0	0	0	0	0	0	1.574	0	1.8888	3.7776	1.574	1.2592	2.8332	2.8332	5.0368	3.148	0.6296	1.8888	0	0	0.5005	0	0	0	0	0	0	0.6296	0	0	0	0	2.5184	0.3148
505.99	1.1721	2.6776	2.1708	1.3388	0	1.6926	1.6926	0	0	0	0	0	0	0	0	0	0	1.3388	0	1.6066	3.2132	1.3388	1.0711	2.4099	2.4099	4.2842	2.6776	0.5355	1.6066	0	0	0.6053	0	0	0	0	0	0	0.5355	0	0	0	0	2.1421	0.2678
506	1.0734	2.2073	1.8337	1.1036	0	1.5279	1.5279	0	0	0	0	0	0	0	0	0	0	1.1036	0	1.3244	2.6488	1.1036	0.8829	1.9866	1.9866	3.5317	2.2073	0.4415	1.3244	0	0	0.7101	0	0	0	0	0	0	0.4415	0	0	0	0	1.7658	0.2207
506.01	0.9716	1.7369	1.4966	0.8685	0	1.3632	1.3632	0	0	0	0	0	0	0	0	0	0	0.8685	0	1.0422	2.0843	0.8685	0.6948	1.5633	1.5633	2.7791	1.7369	0.3474	1.0422	0	0	0.8149	0	0	0	0	0	0	0.3474	0	0	0	0	1.3896	0.1737
506.02	0.7881	1.2666	1.1595	0.6333	0	1.1985	1.1985	0	0	0	0	0	0	0	0	0	0	0.6333	0	0.76	1.5199	0.6333	0.5066	1.1399	1.1399	2.0266	1.2666	0.2533	0.76	0	0	0.9197	0	0	0	0	0	0	0.2533	0	0	0	0	1.0133	0.1267
506.03	0.6046	0.7962	0.8223	0.3981	0	1.0338	1.0338	0	0	0	0	0	0	0	0	0	0	0.3981	0	0.4777	0.9555	0.3981	0.3185	0.7166	0.7166	1.274	0.7962	0.1592	0.4777	0	0	1.0245	0	0	0	0	0	0	0.1592	0	0	0	0	0.637	0.0796
506.04	0.4211	0.3259	0.4852	0.1629	0	0.8691	0.8691	0	0	0	0	0	0	0	0	0	0	0.1629	0	0.1955	0.3911	0.1629	0.1304	0.2933	0.2933	0.5214	0.3259	0.0652	0.1955	0	0	1.1021	0	0	0	0	0	0	0.0652	0	0	0	0	0.2607	0.0326
506.05	0.2809	0	0.2348	0	0	0.7043	0.7043	0	0	0	0	0	0	0	0	0	0	0	0	0	0	0	0	0	0	0	0	0	0	0	0	0.9972	0	0	0	0	0	0	0	0	0	0	0	0	0
506.06	0.2385	0	0.1798	0	0	0.5395	0.5395	0	0	0	0	0	0	0	0	0	0	0	0	0	0	0	0	0	0	0	0	0	0	0	0	0.8923	0	0	0	0	0	0	0	0	0	0	0	0	0
506.07	0.1962	0	0.1249	0	0	0.3747	0.3747	0	0	0	0	0	0	0	0	0	0	0	0	0	0	0	0	0	0	0	0	0	0	0	0	0.7874	0	0	0	0	0	0	0	0	0	0	0	0	0
506.08	0.1538	0	0.07	0	0	0.2099	0.2099	0	0.0359	0	0	0	0	0	0	0	0	0	0	0	0	0	0	0	0	0	0	0	0	0	0	0.6826	0	0	0	0	0	0	0	0	0	0	0	0	0
506.09	0.1114	0	0.015	0	0	0.0451	0.0451	0	0.0786	0	0	0	0	0	0	0	0.0358	0	0	0	0	0	0	0	0	0	0	0	0	0	0	0.5777	0	0	0	0	0	0	0.0145	0	0	0	0	0	0
506.1	0.069	0	0	0	0	0	0	0	0.1214	0	0	0	0	0	0	0.0019	0.2572	0	0	0	0	0	0	0	0	0	0	0	0	0	0	0.4728	0	0	0	0	0	0	0.0582	0	0	0	0	0	0
506.11	0.0267	0	0	0	0	0	0	0	0.1641	0	0	0	0	0	0	0.0425	0.4786	0	0	0	0	0	0	0	0	0	0	0	0	0	0	0.368	0	0	0	0	0	0	0.1019	0	0	0	0	0	0
506.12	0	0	0	0	0	0	0	0	0.2068	0	0	0	0	0	0	0.083	0.7001	0	0	0	0	0	0	0	0	0	0	0	0	0	0	0.2632	0	0	0	0	0	0	0.1455	0	0	0	0	0	0
506.13	0	0	0	0	0	0	0	0	0.2495	0	0	0	0	0	0	0.1236	0.9215	0	0	0	0	0	0	0	0	0	0	0	0	0	0	0.1584	0	0	0	0	0	0	0.1892	0	0	0	0	0	0
506.14	0	0	0	0	0	0	0	0	0.2923	0	0	0	0	0	0	0.1641	1.1429	0	0	0	0	0	0	0	0	0	0	0	0	0	0	0.0536	0	0	0	0	0	0	0.2328	0	0	0	0	0	0
506.15	0	0	0	0	0	0	0	0	0.335	0	0	0	0	0	0	0.2047	1.3643	0	0	0	0	0	0	0	0	0	0	0	0	0	0	0	0	0	0	0	0	0	0.2765	0	0	0	0	0	0
506.16	0	0	0	0	0	0	0	0	0.3777	0	0	0	0	0	0	0.2452	1.5857	0	0	0	0	0	0	0	0	0	0	0	0	0	0	0	0	0	0	0	0	0	0.3201	0	0	0	0	0	0
506.17	0.0374	0	0	0	0	0	0	0	0.4204	0	0	0	0	0	0	0.2858	1.8071	0	0	0	0	0	0	0	0	0	0	0	0	0	0	0	0	0	0	0	0	0	0.3638	0	0	0	0	0	0
506.18	0.1291	0	0	0	0	0	0	0	0.4514	0	0	0	0	0	0	0.3263	2.0284	0	0	0	0	0	0	0	0	0	0	0	0	0	0	0	0	0	0	0	0	0	0.4074	0	0	0	0	0	0
506.19	0.2209	0	0	0	0	0	0	0	0.4086	0	0	0	0	0	0	0.3668	2.2498	0	0	0	0	0	0	0	0	0	0	0	0	0	0	0	0	0	0	0	0	0	0.4511	0	0	0	0	0	0
506.2	0.3126	0	0	0	0	0	0	0	0.3659	0	0	0	0	0	0	0.4074	2.2591	0	0	0	0	0	0	0	0	0	0	0	0	0	0	0	0	0	0	0	0	0	0.4386	0	0	0	0	0	0
506.21	0.4043	0	0.0735	0.0147	0	0.0147	0.0147	0	0.3232	0	0	0	0	0	0	0.4185	2.0376	0	0	0	0	0	0	0	0	0	0	0.0294	0	0	0.0883	0.0441	0.0147	0.0588	0	0.0735	0	0	0.3949	0	0	0.0294	0	0	0
506.22	0.496	0	0.2763	0.0553	0	0.0553	0.0553	0	0.2804	0	0	0	0	0	0	0.3779	1.8161	0	0	0	0	0	0	0	0	0	0	0.1105	0	0	0.3316	0.1658	0.0553	0.221	0	0.2763	0	0	0.3513	0	0	0.1105	0	0	0
506.23	0.5877	0	0.479	0.0958	0	0.0958	0.0958	0	0.2377	0	0	0	0	0	0	0.3373	1.5947	0	0	0	0	0	0	0	0	0	0	0.1916	0	0	0.5749	0.2874	0.0958	0.3832	0	0.479	0	0	0.3076	0	0	0.1916	0	0	0
506.24	0.6794	0	0.6818	0.1364	0	0.1364	0.1364	0	0.195	0	0	0	0	0	0	0.2968	1.3732	0	0	0	0	0	0	0	0	0	0	0.2727	0	0	0.8181	0.4091	0.1364	0.5454	0	0.6818	0	0	0.2639	0	0	0.2727	0	0	0
506.25	0.7711	0	0.8845	0.1769	0	0.1769	0.1769	0	0.1522	0	0	0	0	0	0	0.2562	1.1518	0	0	0	0	0	0	0	0	0	0	0.3538	0	0	1.0614	0.5307	0.1769	0.7076	0	0.8845	0	0	0.2203	0	0	0.3538	0	0	0
506.26	0.8628	0	1.0872	0.2174	0	0.2174	0.2174	0	0.1095	0	0	0	0	0	0	0.2157	0.9303	0	0	0	0	0	0	0	0	0	0	0.4349	0	0	1.3046	0.6523	0.2174	0.8697	0	1.0872	0	0	0.1766	0	0	0.4349	0	0	0
506.27	0.9545	0	1.2898	0.258	0	0.258	0.258	0	0.0668	0	0	0	0	0	0	0.1751	0.7089	0	0	0	0	0	0	0	0	0	0	0.5159	0	0	1.5478	0.7739	0.258	1.0319	0	1.2898	0	0	0.133	0	0	0.5159	0	0	0
506.28	0.9176	0	1.4925	0.2985	0	0.2985	0.2985	0	0.0241	0	0	0	0	0	0	0.1346	0.4875	0	0	0	0	0	0	0	0	0	0	0.597	0	0	1.791	0.8955	0.2985	1.194	0	1.4925	0	0	0.0893	0	0	0.597	0	0	0
506.29	0.8258	0	1.6951	0.339	0	0.339	0.339	0	0	0	0	0	0	0	0	0.094	0.266	0	0	0	0	0	0	0	0	0	0	0.6781	0	0	2.0342	1.0171	0.339	1.3561	0	1.6951	0	0	0.0456	0	0	0.6781	0	0	0
506.3	0.7341	0	1.8978	0.3796	0	0.3796	0.3796	0	0	0	0	0	0	0	0	0.0535	0.0446	0	0	0	0	0	0	0	0	0	0	0.7591	0	0	2.2773	1.1387	0.3796	1.5182	0	1.8978	0	0	0.002	0	0	0.7591	0	0	0
506.31	0.6424	0	2.1004	0.4201	0	0.4201	0.4201	0	0	0	0	0	0	0	0	0.0129	0	0	0	0	0	0	0	0	0	0	0	0.8401	0	0	2.5204	1.2602	0.4201	1.6803	0	2.1004	0	0	0	0	0	0.8401	0	0	0
506.32	0.5506	0	2.0269	0.4054	0	0.4054	0.4054	0	0	0	0	0	0	0	0	0	0	0	0	0	0	0	0	0	0	0	0	0.8108	0	0	2.4323	1.2161	0.4054	1.6215	0	2.0269	0	0	0	0	0	0.8108	0	0	0
506.33	0.4589	0	1.8241	0.3648	0	0.3648	0.3648	0	0	0	0	0	0	0	0	0	0	0	0	0	0	0	0	0	0	0	0	0.7296	0	0	2.1889	1.0945	0.3648	1.4593	0	1.8241	0	0	0	0	0	0.7296	0	0	0
506.34	0.3672	0	1.6213	0.3243	0	0.3243	0.3243	0	0	0	0	0	0	0	0	0	0	0	0	0	0	0	0	0	0	0	0	0.6485	0	0	1.9456	0.9728	0.3243	1.2971	0	1.6213	0	0	0	0	0	0.6485	0	0	0
506.35	0.2755	0	1.4304	0.2837	0	0.2837	0.2837	0	0	0	0	0	0	0	0	0	0	0	0	0	0	0	0	0	0	0	0	0.5674	0	0	1.7023	0.8511	0.2837	1.1348	0	1.4186	0	0	0	0	0	0.5674	0	0	0
506.36	0.1837	0	1.2643	0.2432	0	0.2432	0.2432	0	0	0	0	0	0	0	0	0	0	0	0	0	0	0	0	0	0	0	0	0.4863	0	0	1.459	0.7295	0.2432	0.9726	0	1.2158	0	0	0	0	0	0.4863	0	0	0
506.37	0.092	0	1.0981	0.2026	0	0.2026	0.2026	0	0	0	0	0	0	0	0	0	0	0	0	0	0	0	0	0	0	0	0	0.4052	0	0	1.2157	0.6078	0.2026	0.8105	0	1.0131	0	0	0	0	0	0.4052	0	0	0
506.38	0.0003	0	0.932	0.1621	0	0.1621	0.1621	0	0	0	0	0	0	0	0	0	0	0	0	0	0	0	0	0	0	0	0	0.3241	0	0	0.9724	0.4862	0.1621	0.6483	0	0.8104	0	0	0	0	0	0.3241	0	0	0
506.39	0	0	0.7659	0.1215	0	0.1215	0.1215	0	0	0	0.1164	0	0.0388	0	0	0	0	0	0	0	0	0	0	0	0	0	0	0.2431	0	0	0.7292	0.3646	0.1991	0.4861	0	0.6077	0.0388	0	0	0	0	0.2431	0	0	0
506.4	0	0	0.5998	0.081	0	0.081	0.081	0	0	0	0.2615	0	0.0872	0	0	0	0	0	0	0.1999	0.1999	0.3332	0.3332	0.1666	0.0333	0	0	0.162	0	0	0.486	0.243	0.2553	0.324	0	0.405	0.0872	0	0	0	0	0.162	0	0	0
506.41	0	0	0.4338	0.0405	0	0.0405	0.0405	0	0	0	0.4065	0	0.1355	0	0	0	0	0	0	0.4707	0.4707	0.7845	0.7845	0.3922	0.0784	0	0	0.0809	0	0	0.2428	0.1214	0.3115	0.1619	0	0.2023	0.1355	0	0	0	0	0.0809	0	0	0
506.42	0	0	0.268	0	0	0	0	0	0	0	0.5516	0	0.1839	0	0	0	0	0	0	0.7414	0.7414	1.2357	1.2357	0.6179	0.1236	0.0133	0	0.04	0	0	0	0	0.3677	0	0	0	0.1839	0	0	0	0	0	0	0	0
506.43	0	0	0.3046	0	0	0	0	0	0	0	0.6967	0	0.2322	0	0	0	0	0	0	1.0122	1.0122	1.687	1.687	0.8435	0.1687	0.0543	0	0.1628	0	0	0	0	0.4645	0	0	0	0.2322	0	0	0	0	0	0	0	0
506.44	0	0	0.3412	0	0	0	0	0	0	0	0.8418	0	0.2806	0	0	0	0	0	0	1.283	1.283	2.1383	2.1383	1.0691	0.2138	0.0952	0	0.2856	0	0	0	0	0.5612	0	0	0	0.2806	0	0	0	0	0	0	0	0
506.45	0	0	0.3777	0	0	0	0	0	0	0	0.9869	0	0.329	0	0	0	0	0	0	1.5537	1.5537	2.5895	2.5895	1.2948	0.259	0.1362	0	0.4085	0	0	0	0	0.6579	0	0	0	0.329	0	0	0	0	0	0	0	0
506.46	0	0	0.3647	0	0	0	0	0	0	0	1.1319	0	0.3773	0	0	0	0	0	0	1.8245	1.8245	3.0408	3.0408	1.5204	0.3041	0.1771	0	0.5313	0	0	0	0	0.7546	0	0	0	0.3773	0	0	0	0	0	0	0	0
506.47	0	0	0.3281	0	0	0	0	0	0	0	1.277	0	0.4257	0	0	0	0	0	0	2.0952	2.0952	3.492	3.492	1.746	0.3492	0.218	0	0.6541	0	0	0	0	0.8513	0	0	0	0.4257	0	0	0	0	0	0	0	0
506.48	0	0	0.2915	0	0.0019	0	0	0	0	0	1.4221	0	0.474	0	0	0	0	0	0	2.366	2.366	3.9433	3.9433	1.9716	0.3943	0.259	0	0.7769	0	0	0	0	0.9481	0	0	0	0.474	0	0	0	0	0	0	0	0
506.49	0	0	0.2549	0	0.0495	0	0	0	0	0	1.5386	0	0.5129	0	0	0	0	0	0	2.6367	2.6367	4.3945	4.3945	2.1972	0.4394	0.2999	0	0.8996	0	0	0	0	1.0257	0	0	0	0.5129	0	0	0	0	0	0	0	0
506.5	0	0	0.2183	0	0.0971	0	0	0	0	0	1.3935	0	0.4645	0	0	0	0	0	0	2.8845	2.8845	4.8076	4.8076	2.4038	0.4808	0.3408	0	1.0224	0	0	0	0	0.929	0	0	0	0.4645	0	0	0	0	0	0	0	0
506.51	0	0	0.1817	0	0.1447	0	0	0	0	0	1.2484	0	0.4161	0	0	0	0	0	0	2.6137	2.6137	4.3562	4.3562	2.1781	0.4356	0.3817	0	1.1452	0	0	0	0	0.8323	0	0	0	0.4161	0	0	0	0	0	0	0	0
506.52	0	0	0.1451	0	0.1922	0	0	0	0	0	1.1033	0	0.3678	0	0	0	0	0	0	2.3429	2.3429	3.9048	3.9048	1.9524	0.3905	0.4226	0	1.2679	0	0	0	0	0.7355	0	0	0	0.3678	0	0	0	0	0	0	0	0
506.53	0	0	0.1085	0	0.2398	0	0	0	0	0	0.9582	0	0.3194	0	0	0	0	0	0	2.0721	2.0721	3.4535	3.4535	1.7267	0.3453	0.4107	0	1.2322	0	0	0	0	0.6388	0	0	0	0.3194	0	0	0	0	0	0	0	0
506.54	0	0	0.0719	0	0.2874	0	0	0	0	0	0.8131	0	0.271	0	0	0	0	0	0	1.8013	1.8013	3.0021	3.0021	1.501	0.3002	0.3698	0	1.1093	0	0	0	0	0.542	0.0108	0	0	0.271	0	0	0	0	0	0	0	0
506.55	0	0	0.0354	0	0.335	0	0	0	0	0	0.6679	0	0.2226	0	0	0	0	0	0	1.5304	1.5304	2.5507	2.5507	1.2754	0.2551	0.3288	0	0.9865	0	0	0	0	0.4453	0.0458	0	0	0.2226	0	0	0	0	0	0	0	0
506.56	0	0	0	0	0.3826	0	0	0	0	0	0.5228	0	0.1743	0	0	0	0	0	0	1.2596	1.2596	2.0994	2.0994	1.0497	0.2099	0.2879	0	0.8636	0	0	0	0	0.3486	0.0809	0	0	0.1743	0	0	0	0	0	0	0	0
506.57	0	0.0752	0	0	0.4302	0	0.0376	0	0	0	0.3777	0	0.1259	0	0	0	0	0	0	0.9888	0.9888	1.648	1.648	0.824	0.1648	0.2469	0	0.7408	0	0	0	0	0.2518	0.1159	0	0	0.1259	0	0.0752	0.094	0	0	0	0	0
506.58	0	0.2076	0	0	0.4778	0	0.1038	0	0.0365	0.073	0.2691	0.0912	0.1505	0	0	0	0	0	0	0.718	0.718	1.1967	1.2332	0.5984	0.1197	0.2607	0.0365	0.6362	0	0	0	0	0.1551	0.151	0	0	0.0775	0	0.2076	0.2778	0	0	0	0.0547	0.0182
506.59	0	0.34	0	0	0.4939	0	0.17	0	0.1084	0.2168	0.1959	0.271	0.2459	0	0	0	0	0	0	0.4472	0.4472	0.7454	0.8538	0.3727	0.0745	0.3276	0.1084	0.5494	0	0	0	0	0.0583	0.186	0	0	0.0292	0	0.34	0.4792	0	0	0	0.1626	0.0542
506.6	0	0.4724	0	0	0.4463	0	0.2362	0	0.1803	0.3605	0.1803	0.4507	0.3605	0	0	0	0	0	0	0.1764	0.1764	0.2941	0.4743	0.147	0.0294	0.3945	0.1803	0.4625	0	0	0	0	0	0.221	0	0	0	0	0.4724	0.6806	0	0	0	0.2704	0.0901
506.61	0	0.6048	0	0	0.3987	0	0.3024	0	0.2521	0.5043	0.2521	0.6304	0.5043	0	0	0	0	0	0	0	0	0	0.2521	0	0	0.4614	0.2521	0.3756	0	0	0	0	0	0.256	0	0	0	0.1032	0.6048	0.882	0	0	0	0.3782	0.1261
506.62	0	0.7371	0	0	0.3511	0	0.3686	0	0.324	0.648	0.324	0.81	0.648	0	0	0	0	0	0	0	0	0	0.324	0	0	0.5283	0.324	0.2888	0	0	0	0	0	0.2911	0	0	0	0.2756	0.7371	1.0834	0	0	0	0.486	0.162
506.63	0	0.8694	0	0	0.3035	0	0.4347	0	0.3959	0.7918	0.3959	0.9897	0.7918	0	0	0	0	0	0	0	0	0	0.3959	0	0	0.5952	0.3959	0.2019	0	0	0	0	0	0.3261	0	0	0	0.4481	0.8694	1.2847	0	0	0	0.5938	0.1979
506.64	0	1.0017	0	0	0.2559	0	0.5009	0	0.4677	0.9355	0.4677	1.1694	0.9355	0	0	0	0	0	0	0	0	0	0.4677	0	0	0.7016	0.4677	0.2339	0	0	0	0	0	0.3611	0	0	0	0.6206	1.0017	1.486	0	0	0	0.7016	0.2339
506.65	0	1.134	0	0	0.2083	0	0.567	0	0.5396	1.0792	0.5396	1.349	1.0792	0	0	0	0	0	0	0	0	0	0.5396	0	0	0.8094	0.5396	0.2698	0	0	0	0	0	0.3511	0	0	0	0.7931	1.134	1.6873	0	0	0	0.8094	0.2698
506.66	0	1.2663	0	0	0.1607	0	0.6332	0	0.6114	1.2229	0.6114	1.5286	1.2229	0	0	0	0	0	0	0	0	0	0.6114	0	0	0.9172	0.6114	0.3057	0	0	0	0	0	0.316	0	0	0	0.9656	1.2663	1.8886	0	0	0	0.9172	0.3057
506.67	0	1.3986	0	0	0.1388	0.0086	0.6993	0	0.6833	1.3666	0.6833	1.7082	1.3666	0	0	0	0	0	0	0	0	0	0.6833	0	0	1.0249	0.6833	0.3416	0	0	0	0	0	0.2809	0	0	0	1.1382	1.4243	2.0898	0.0343	0	0	1.0249	0.3416
506.68	0	1.2865	0	0.0611	0.1954	0.0433	0.6432	0	0.7551	1.5102	0.7551	1.8878	1.5102	0	0	0	0	0	0	0	0	0	0.7551	0	0	1.1327	0.7551	0.3776	0	0	0	0	0	0.2459	0	0	0	1.3108	1.4164	1.9857	0.1732	0	0	1.1327	0.3776
506.69	0	1.1541	0	0.1273	0.2519	0.078	0.577	0	0.7021	1.4043	0.7021	1.7554	1.4043	0	0	0	0	0	0	0	0	0	0.7021	0	0	1.0532	0.7021	0.3511	0	0	0	0	0	0.2108	0	0	0	1.4834	1.3881	1.7936	0.312	0	0	1.0532	0.3511
506.7	0	1.0216	0	0.1934	0.3381	0.1127	0.5108	0	0.6302	1.2605	0.6302	1.5756	1.2605	0	0	0	0	0	0	0	0	0	0.6302	0	0	0.9454	0.6302	0.3151	0	0	0	0	0	0.1758	0	0	0	1.6561	1.3598	1.5922	0.4509	0	0	0.9454	0.3151
506.71	0	0.8893	0	0.2596	0.4423	0.1474	0.5291	0	0.5583	1.1167	0.5583	1.3959	1.1167	0	0	0	0	0	0	0	0	0	0.5583	0	0	0.8375	0.5583	0.2792	0	0	0	0	0	0.1408	0	0	0	1.8288	1.3315	1.3907	0.5897	0	0	0.8375	0.2792
506.72	0	0.7569	0	0.3257	0.5464	0.1821	0.5627	0	0.4865	0.9729	0.4865	1.2161	0.9729	0	0	0	0	0	0	0	0	0	0.4865	0	0	0.7297	0.4865	0.2432	0	0	0	0	0	0.1057	0	0	0	1.7137	1.3032	1.1893	0.7285	0	0	0.7297	0.2432
506.73	0	0.6245	0	0.3918	0.6504	0.2168	0.5964	0	0.4146	0.8291	0.4146	1.0364	0.8291	0	0	0	0	0	0	0	0	0	0.4146	0	0	0.6218	0.4146	0.2073	0	0	0	0	0	0.0707	0	0	0	1.5412	1.275	0.9879	0.8673	0	0	0.6218	0.2073
506.74	0	0.4922	0	0.458	0.7545	0.2515	0.63	0	0.3427	0.6854	0.3427	0.8567	0.6854	0	0	0	0	0	0	0	0	0	0.3427	0	0	0.514	0.3427	0.1713	0	0	0	0	0	0.0357	0	0	0	1.3687	1.2467	0.7866	1.006	0	0	0.514	0.1713
506.75	0	0.3598	0	0.5241	0.8586	0.2862	0.6636	0	0.2708	0.5416	0.2708	0.677	0.5416	0	0.1511	0.0252	0	0	0	0	0	0.2015	0.296	0	0	0.4062	0.2708	0.1354	0	0.1511	0	0.0504	0	0.0007	0	0	0	1.1962	1.2184	0.5852	1.1448	0	0	0.4062	0.1606
506.76	0	0.2275	0	0.5902	0.9627	0.3209	0.6972	0	0.199	0.3979	0.199	0.4974	0.3979	0	0.403	0.0672	0	0	0	0	0	0.5374	0.2661	0	0	0.2984	0.199	0.0995	0	0.403	0	0.1343	0	0	0	0	0	1.0236	1.1902	0.3839	1.2835	0	0	0.2984	0.1666
506.77	0	0.0952	0	0.6563	1.0667	0.3556	0.7309	0	0.1271	0.2542	0.1271	0.3177	0.2542	0	0.6549	0.1092	0	0	0	0	0	0.8732	0.2362	0	0	0.1906	0.1271	0.0635	0	0.6549	0	0.2183	0	0	0	0	0	0.851	1.1619	0.1826	1.4223	0	0	0.1906	0.1727
506.78	0	0	0	0.6853	1.0434	0.3478	0.783	0	0.0552	0.1105	0.0552	0.1381	0.1105	0	0.9068	0.1511	0	0	0	0	0	1.209	0.2064	0	0	0.0829	0.0552	0.0276	0	0.9068	0	0.3023	0	0	0	0	0	0.6784	1.0434	0.0276	1.4112	0	0	0.0829	0.1787
506.79	0	0	0	0.6192	0.9392	0.3131	0.8827	0	0	0	0	0	0	0	1.1586	0.1931	0	0	0	0	0	1.5448	0.1931	0	0	0	0	0	0	1.1586	0	0.3862	0	0	0	0	0	0.5058	0.9392	0	1.3051	0	0	0	0.1931
506.8	0	0	0	0.553	0.8351	0.2784	0.9825	0	0	0	0	0	0	0	1.4104	0.2351	0	0	0	0	0	1.8806	0.2351	0	0	0	0	0	0	1.4104	0	0.4701	0	0	0	0	0	0.3331	0.8351	0	1.1989	0	0	0	0.2351
506.81	0	0	0	0.4868	0.7309	0.2436	1.0374	0	0	0	0	0	0	0	1.6622	0.277	0	0	0	0	0	2.2163	0.277	0	0	0	0	0	0	1.6622	0	0.5541	0	0	0	0	0	0.1604	0.7309	0	1.0928	0	0	0	0.277
506.82	0	0	0	0.4206	0.6268	0.2089	0.9376	0	0	0	0	0	0	0	1.914	0.319	0	0	0	0	0	2.552	0.319	0	0	0	0	0	0	1.914	0	0.638	0	0	0	0	0	0	0.6268	0	0.9867	0	0	0	0.319
506.83	0	0	0	0.3545	0.5227	0.1742	0.8377	0	0	0	0	0	0	0	2.1658	0.361	0	0	0	0	0	2.8877	0.361	0	0	0	0	0	0	2.1658	0	0.7219	0	0	0	0.0102	0	0	0.5227	0	0.8805	0	0	0	0.361
506.84	0	0	0	0.2883	0.4186	0.1395	0.7379	0	0	0	0	0	0	0	2.4175	0.4029	0	0	0	0	0	3.2234	0.4029	0	0	0	0	0	0	2.4175	0	0.8058	0	0	0	0.0515	0	0	0.4186	0	0.7744	0	0	0	0.4029
506.85	0	0	0	0.2222	0.3145	0.1048	0.6381	0	0	0	0	0	0	0	2.6693	0.4449	0	0	0	0	0	3.559	0.4449	0	0	0	0	0	0	2.6693	0	0.8898	0	0	0	0.0928	0	0	0.3145	0	0.6683	0	0	0	0.4449
506.86	0	0	0	0.1561	0.2104	0.0701	0.5382	0	0	0	0	0	0	0	2.4508	0.4085	0	0	0	0	0	3.2677	0.4085	0	0	0	0	0	0	2.4508	0	0.8169	0	0	0.1318	0.1341	0	0	0.2104	0	0.5623	0	0	0	0.4085
506.87	0	0	0	0.09	0.1063	0.0354	0.4384	0	0	0	0	0	0	0	2.1988	0.3665	0	0	0	0	0	2.9318	0.3665	0	0	0	0	0	0	2.1988	0	0.7329	0	0	0.3948	0.1754	0	0	0.1063	0	0.4562	0	0	0	0.3665
506.88	0	0	0	0.0238	0.0023	0.0008	0.3387	0	0	0	0	0	0	0	1.9469	0.3245	0	0	0	0	0	2.5959	0.3245	0	0	0	0	0	0	1.9469	0	0.649	0	0	0.6578	0.2167	0	0	0.0023	0	0.3501	0	0	0	0.3245
506.89	0	0	0	0	0	0	0.2389	0	0	0	0	0	0	0	1.695	0.2825	0	0	0	0	0.0341	2.26	0.3166	0	0	0	0	0	0	1.695	0	0.565	0	0	0.9208	0.258	0	0	0	0	0.3158	0	0	0	0.2825
506.9	0	0	0	0	0	0	0.1391	0	0	0	0	0	0	0	1.4431	0.2405	0	0	0	0	0.0886	1.9242	0.3292	0	0	0	0	0	0	1.4431	0	0.481	0	0	1.1839	0.2993	0	0	0	0	0.2831	0	0	0	0.2405
506.91	0	0	0	0	0	0	0.0394	0	0	0	0	0	0	0	1.1913	0.1985	0	0	0	0	0.1432	1.5883	0.3417	0	0	0	0	0	0	1.1913	0	0.3971	0	0	1.4469	0.3406	0	0	0	0	0.2503	0	0	0	0.1985
506.92	0	0	0	0	0	0	0	0	0	0	0	0	0	0	0.9394	0.1566	0	0	0	0	0.1977	1.2525	0.3542	0	0	0	0	0	0	0.9394	0	0.3131	0	0	1.71	0.3819	0	0	0	0	0.2176	0	0	0	0.1566
506.93	0	0	0	0	0	0	0	0	0	0	0	0	0	0	0.6876	0.1146	0	0	0	0	0.2522	0.9168	0.3668	0	0	0	0	0	0	0.6876	0	0.2292	0	0	1.9731	0.4232	0	0	0	0	0.1849	0	0	0	0.1146
506.94	0	0	0	0	0	0	0	0	0	0	0	0	0	0	0.4358	0.0726	0	0	0	0	0.3067	0.581	0.3793	0	0	0	0	0	0	0.4358	0	0.1453	0	0	2.2362	0.4176	0	0	0	0	0.1522	0	0	0	0.0726
506.95	0	0	0	0	0	0	0	0	0	0	0	0	0	0	0.184	0.0307	0	0	0	0	0.3612	0.2453	0.3919	0	0	0	0	0	0	0.184	0	0.0613	0	0	2.4993	0.3763	0	0	0	0	0.1195	0	0	0	0.0307
506.96	0	0	0	0	0	0	0	0	0	0	0	0	0	0	0	0	0	0	0	0.0258	0.4158	0	0.4158	0	0	0	0	0	0	0	0	0	0	0	2.7624	0.3349	0	0	0	0	0.0867	0	0	0	0
506.97	0.0027	0	0	0.0027	0	0.0137	0	0	0	0	0	0	0	0	0	0	0.0247	0.0027	0.0137	0.0745	0.4813	0.0137	0.484	0	0.011	0.0137	0.0055	0	0	0	0	0	0	0	2.6307	0.2936	0	0	0	0	0.054	0	0	0	0
506.98	0.0578	0	0	0.0578	0	0.2891	0	0	0	0	0	0	0	0	0	0	0.5204	0.0695	0.2891	0.2802	0.7561	0.2891	0.814	0	0.2313	0.2891	0.1156	0	0	0	0	0	0	0	2.3677	0.2523	0	0	0	0	0.0213	0	0	0	0
506.99	0.1129	0	0	0.1129	0	0.5645	0	0	0	0	0	0	0	0	0	0	1.0161	0.1618	0.5645	0.4859	1.031	0.5645	1.1439	0	0.4516	0.5645	0.2258	0	0	0	0	0	0	0	2.1046	0.211	0	0	0	0	0	0	0	0	0
507	0.168	0	0	0.168	0	0.8399	0	0	0	0	0	0	0	0	0	0	1.5119	0.2542	0.8399	0.6917	1.207	0.8399	1.375	0	0.672	0.8399	0.336	0	0	0	0	0	0	0	1.8415	0.1697	0	0	0	0	0	0	0	0	0
507.01	0.2231	0	0	0.2231	0	1.1154	0	0	0	0	0	0	0	0	0	0	2.0077	0.3465	1.1154	0.8974	1.3729	1.1154	1.596	0	0.8923	1.1154	0.4462	0	0	0	0	0	0	0	1.5784	0.1284	0	0	0	0	0	0	0	0	0
507.02	0.2782	0	0	0.2782	0	1.3909	0	0	0	0	0	0	0	0	0	0	2.5036	0.4389	1.3909	1.1032	1.5388	1.3909	1.817	0	1.1127	1.3909	0.5564	0	0	0	0	0	0	0	1.3153	0.087	0	0	0	0	0	0	0	0	0
507.03	0.3333	0	0	0.3333	0	1.6664	0	0	0	0	0	0	0	0	0	0	2.9996	0.5312	1.6664	1.3089	1.7047	1.6664	2.0379	0	1.3331	1.6664	0.6666	0	0	0	0	0	0	0	1.0522	0.0457	0	0.0313	0	0	0	0	0	0	0
507.04	0.3884	0	0	0.3884	0	1.942	0	0	0	0	0	0	0	0	0	0	3.4955	0.6236	1.942	1.5147	1.8706	1.942	2.259	0	1.5536	1.942	0.7768	0	0	0	0	0	0	0	0.789	0.0044	0	0.0823	0	0	0	0	0	0	0
507.05	0.4435	0	0	0.4435	0	2.2175	0	0	0	0	0	0	0	0	0	0	3.9916	0.716	2.2175	1.7205	2.0365	2.2175	2.48	0	1.774	2.2175	0.887	0	0	0	0	0	0	0	0.5259	0	0	0.1334	0	0	0	0	0	0	0
507.06	0.4986	0	0	0.4986	0	2.4931	0	0	0	0	0	0	0	0	0	0	4.4876	0.8083	2.4931	1.9263	2.2024	2.4931	2.701	0	1.9945	2.4931	0.9973	0	0	0	0	0	0	0	0.2627	0	0	0.1844	0	0	0	0	0	0	0
507.07	0.5538	0	0	0.5538	0	2.7688	0	0	0	0	0	0	0	0	0	0	4.9838	0.9007	2.7688	2.0535	2.3684	2.7688	2.9221	0	2.215	2.7688	1.1075	0	0.0262	0.0787	0.0131	0.0262	0	0	0	0	0	0.2354	0	0	0	0	0	0	0
507.08	0.5753	0	0	0.5753	0	2.8765	0	0	0	0	0	0	0	0	0	0	5.1777	0.9595	2.8765	2.0777	2.4	2.8765	2.9753	0	2.3012	2.8765	1.1506	0	0.0986	0.2959	0.0493	0.0986	0	0	0	0	0	0.2865	0	0	0	0	0	0	0
507.09	0.5202	0	0	0.5202	0	2.6011	0	0	0	0	0	0	0	0	0	0	4.6819	0.8919	2.6011	1.8719	2.1251	2.6011	2.6453	0	2.0809	2.6011	1.0404	0	0.171	0.513	0.0855	0.171	0	0	0	0	0	0.3375	0	0	0	0	0	0	0
507.1	0.4651	0	0	0.4651	0	2.3256	0	0	0	0	0	0	0	0	0	0	4.1861	0.7996	2.3256	1.6662	1.8605	2.3356	2.3256	0	1.8605	2.3256	0.9302	0	0.2434	0.7301	0.1217	0.2434	0	0	0	0	0	0.3885	0	0	0	0	0	0	0
507.11	0.41	0	0	0.41	0	2.0501	0	0	0	0	0	0	0	0	0	0	3.6901	0.7072	2.0501	1.4604	1.6401	2.1128	2.0501	0	1.6401	2.0501	0.82	0	0.3157	0.9472	0.1579	0.3157	0	0	0	0	0	0.4396	0	0	0	0	0	0	0
507.12	0.3549	0	0	0.3549	0	1.7745	0	0	0	0	0	0	0	0	0	0	3.1942	0.6148	1.7745	1.2546	1.4196	1.8901	1.7745	0	1.4196	1.7745	0.7098	0	0.3881	1.1643	0.194	0.3881	0	0	0	0	0	0.4906	0	0	0	0	0	0	0
507.13	0.2998	0	0	0.2998	0	1.499	0	0	0	0	0	0	0	0	0	0	2.6982	0.5224	1.499	1.0488	1.1992	1.6673	1.499	0	1.1992	1.499	0.5996	0	0.4604	1.3813	0.2302	0.4604	0	0	0	0	0	0.5416	0	0	0	0	0	0	0
507.14	0.2447	0	0	0.2447	0	1.2234	0	0	0	0	0	0	0	0	0	0	2.2021	0.4301	1.2234	0.843	0.9787	1.4445	1.2234	0	0.9787	1.2234	0.4894	0	0.5328	1.5984	0.2664	0.5328	0	0	0	0	0	0.4984	0	0	0	0	0	0	0
507.15	0.1896	0	0	0.1896	0	0.9478	0	0	0	0	0	0	0	0	0	0	1.706	0.3377	0.9478	0.6371	0.7582	1.2217	0.9478	0	0.7582	0.9478	0.3791	0	0.6051	1.8154	0.3026	0.6051	0	0	0	0	0	0.4474	0	0	0	0	0	0	0
507.16	0.1344	0	0	0.1344	0	0.6721	0	0	0	0	0	0	0	0	0	0	1.2099	0.2453	0.6721	0.4313	0.5377	0.9989	0.6721	0	0.5377	0.6721	0.2689	0	0.6774	2.0323	0.3387	0.6774	0	0	0	0	0	0.3963	0	0	0	0	0	0	0
507.17	0.0793	0	0	0.0793	0	0.3965	0	0	0	0	0	0	0	0	0	0	0.7137	0.1529	0.3965	0.2379	0.3172	0.776	0.3965	0	0.3172	0.3965	0.1586	0	0.7498	2.2493	0.3749	0.7498	0	0	0	0	0	0.3453	0	0	0	0	0	0	0
507.18	0.0242	0	0	0.0242	0	0.1208	0	0	0	0	0	0	0	0	0	0	0.2174	0.0606	0.1208	0.0725	0.0966	0.5531	0.1208	0	0.0966	0.1208	0.0483	0	0.7183	2.155	0.3592	0.7183	0	0	0	0	0	0.2942	0	0	0	0	0	0	0
507.19	0	0	0	0	0	0	0	0	0	0	0	0	0	0	0	0	0	0	0	0	0	0.4851	0	0	0	0	0	0	0.6459	1.9378	0.323	0.6459	0	0	0	0	0	0.2432	0	0	0	0	0	0	0
507.2	0	0	0	0	0	0	0	0	0	0	0	0	0	0	0	0	0	0	0	0	0	0.5379	0	0	0	0	0	0	0.5735	1.7206	0.2868	0.5735	0	0	0	0	0	0.1922	0	0	0	0	0	0	0
507.21	0	0	0	0	0	0	0	0	0	0	0	0	0	0	0	0	0	0	0	0	0	0.5407	0	0	0	0	0	0	0.5011	1.5034	0.2506	0.5011	0	0	0	0	0	0.1411	0	0	0	0	0	0	0
507.22	0	0	0	0	0	0	0	0	0	0	0	0	0	0	0	0	0	0	0	0	0	0.4879	0	0	0	0	0	0	0.4288	1.2863	0.2144	0.4288	0	0	0	0	0	0.0901	0	0	0	0	0	0	0
507.23	0	0	0	0	0	0	0	0	0	0	0	0	0	0	0	0	0	0	0	0	0	0.4351	0	0	0	0	0	0	0.3564	1.0692	0.1782	0.3564	0	0	0	0	0	0.039	0	0	0	0	0	0	0
507.24	0	0	0	0	0	0	0	0	0	0	0	0	0	0	0	0	0	0	0	0	0	0.3823	0	0	0	0	0	0	0.284	0.8521	0.142	0.284	0	0	0	0	0	0	0	0	0	0	0	0	0
507.25	0	0	0	0	0	0	0	0	0	0	0	0	0	0	0	0	0	0	0	0	0	0.3295	0	0	0	0	0	0	0.2117	0.6351	0.1058	0.2117	0	0	0	0	0	0	0	0	0	0	0	0	0
507.26	0	0	0	0	0	0	0	0	0	0	0	0	0	0	0	0	0	0	0	0	0	0.2767	0	0	0	0	0	0	0.1393	0.418	0.0697	0.1393	0	0	0	0	0	0	0	0	0	0	0	0	0
507.27	0	0	0	0	0	0	0	0	0	0.1891	0	0	0	0	0	0	0	0	0	0	0	0.2239	0	0	0	0	0	0	0.067	0.201	0.0335	0.067	0	0	0	0	0	0	0	0	0	0	0	0	0
507.28	0	0	0	0	0	0	0	0	0	0.4083	0	0	0	0	0	0	0	0	0	0	0	0.1711	0	0	0	0	0	0	0	0	0	0	0	0	0	0	0	0	0	0	0	0	0	0	0
507.29	0	0	0	0	0	0	0	0	0	0.6274	0	0	0	0	0	0	0	0	0	0	0	0.1183	0	0	0	0	0	0	0	0	0	0	0	0	0	0	0	0	0	0	0	0	0	0	0
507.3	0	0	0	0	0	0	0	0	0	0.8465	0	0	0	0	0	0	0	0	0	0	0	0.0654	0	0	0	0	0	0	0	0	0	0	0	0	0	0	0	0	0	0	0	0	0	0	0
507.31	0	0	0	0	0	0	0	0	0	1.0656	0	0	0	0	0	0	0	0	0	0	0	0.0126	0	0	0	0	0	0	0	0	0	0	0	0	0	0	0	0	0	0	0	0	0	0	0
507.32	0	0	0	0	0	0	0	0	0	1.2846	0	0	0	0	0	0	0	0	0	0	0	0	0	0	0	0	0	0	0	0	0	0	0	0	0	0	0	0	0	0	0	0	0	0	0
507.33	0	0	0	0	0	0	0	0	0	1.5037	0	0	0	0	0	0	0	0	0	0	0	0	0	0	0	0	0	0	0	0	0	0	0	0	0	0	0	0	0	0	0	0	0	0	0
507.34	0	0	0	0	0	0	0	0	0	1.7228	0	0	0	0	0	0	0	0	0	0	0	0	0	0	0	0	0	0	0	0	0	0	0	0	0	0	0	0	0	0	0	0	0	0	0
507.35	0	0	0	0	0	0	0	0	0	1.9418	0	0	0	0	0	0	0	0	0	0	0	0	0	0	0	0	0	0	0	0	0	0	0	0	0	0	0	0	0	0	0	0	0	0	0
507.36	0	0	0	0	0	0	0	0	0	2.1608	0	0	0	0	0	0	0	0	0	0	0	0	0	0	0	0	0	0	0	0	0	0	0	0	0	0	0	0	0	0	0	0	0	0	0
507.37	0	0	0	0	0	0	0	0	0	2.2933	0	0	0	0	0	0	0	0	0	0	0	0	0	0	0	0	0	0	0	0	0	0	0	0	0	0	0	0	0	0	0	0	0	0	0
507.38	0	0	0	0	0	0	0	0	0	2.0741	0	0	0	0	0	0	0	0	0	0	0	0	0	0	0	0	0	0	0	0	0	0	0	0	0	0	0	0	0	0	0	0	0	0	0
507.39	0	0	0	0	0	0	0	0	0	1.8549	0	0	0	0	0	0	0	0	0	0	0	0	0	0	0	0	0	0	0	0	0	0	0	0	0	0	0	0	0	0	0	0	0	0	0
507.4	0	0	0	0	0	0	0	0	0	1.6358	0	0	0	0	0	0	0	0	0	0	0	0	0	0	0	0	0	0	0	0	0	0	0	0	0	0	0	0	0	0	0	0	0	0	0
507.41	0	0	0	0	0	0	0	0	0	1.4166	0	0	0	0	0	0	0	0	0	0	0	0	0	0	0	0	0	0	0	0	0	0	0	0	0	0	0	0	0	0	0	0	0	0	0
507.42	0	0	0	0	0	0	0	0	0	1.1975	0	0	0	0	0	0	0	0	0	0	0	0	0	0	0	0	0	0	0	0	0	0	0	0	0	0	0	0	0	0	0	0	0	0	0
507.43	0	0	0	0	0	0	0	0	0	0.9784	0	0	0	0	0	0	0	0	0	0	0	0	0	0	0	0	0	0	0	0	0	0	0	0	0	0	0	0	0	0	0	0	0	0	0
507.44	0	0	0	0	0	0	0	0	0	0.7593	0	0	0	0	0	0	0	0	0	0	0	0	0	0	0	0	0	0	0	0	0	0	0	0	0	0	0	0	0	0	0	0	0	0	0
507.45	0	0	0	0	0	0	0	0	0	0.5402	0	0	0	0	0	0	0	0	0	0.1414	0.3536	0.1768	0	0	0	0	0	0	0	0	0	0	0	0	0	0	0	0	0	0	0	0	0	0	0
507.46	0	0	0	0	0	0	0	0	0	0.3211	0	0	0	0	0	0	0	0	0	0.3326	0.8316	0.4158	0	0	0	0	0	0	0	0	0	0	0	0	0	0	0	0	0	0	0	0	0	0	0
507.47	0	0	0	0	0	0	0	0	0	0.102	0	0	0	0	0	0	0	0	0	0.5238	1.3096	0.6548	0	0	0	0	0	0	0	0	0	0	0	0	0	0	0	0	0	0	0	0	0	0	0
507.48	0	0	0	0	0	0	0	0	0	0	0	0	0	0	0	0	0	0	0	0.715	1.7875	0.8938	0	0	0	0	0	0	0	0	0	0	0	0	0	0	0	0	0	0	0	0	0	0	0
507.49	0	0	0	0	0	0	0	0	0.0182	0	0	0.073	0.1459	0.2007	0	0.1095	0.0255	0	0.0912	1.1434	2.6304	1.4246	0.1824	0.2371	0.1824	0.1824	0.0912	0.1824	0.1459	0.0365	0	0	0	0	0	0	0.0182	0	0	0	0	0	0	0	0
507.5	0	0	0.0908	0	0	0	0	0	0.0749	0	0	0.2996	0.5992	0.8239	0	0.4494	0.0664	0	0.3745	2.0711	4.2415	2.6896	0.764	0.9887	0.749	0.749	0.3745	0.749	0.5992	0.1498	0	0	0	0	0	0	0.0749	0	0	0	0	0	0	0	0
507.51	0	0	0.2052	0	0	0.1415	0	0	0.1316	0	0	0.5263	1.0526	1.4473	0	0.7894	0.1073	0	0.6579	2.999	5.8529	4.2939	1.388	1.7827	1.3157	1.3157	0.6579	1.3157	1.0526	0.2631	0	0	0	0	0	0	0.1316	0	0	0	0	0	0	0	0
507.52	0	0	0.3196	0	0	0.4119	0	0	0.1882	0	0	0.753	1.506	2.0707	0	1.1295	0.1482	0	0.9412	3.927	7.4643	5.8984	2.0121	2.5768	1.8825	1.8825	0.9412	1.8825	1.506	0.3765	0	0	0	0	0	0	0.1882	0	0	0	0	0	0	0	0
507.53	0	0	0.434	0	0	0.6824	0	0	0.2449	0	0	0.9797	1.9594	2.6942	0	1.4696	0.1891	0	1.2247	4.855	9.0759	7.5031	2.6363	3.3711	2.4493	2.4493	1.2247	2.4493	1.9594	0.4899	0	0	0	0	0	0	0.2449	0	0	0	0	0	0	0	0
507.54	0	0	0.5484	0	0	0.9529	0	0	0.3016	0	0	1.2065	2.413	3.3178	0	1.8097	0.2299	0	1.5081	5.7831	10.6876	9.1079	3.2605	4.1654	3.0162	3.0162	1.5081	3.0162	2.413	0.6032	0	0	0	0	0	0	0.3016	0	0	0	0	0	0	0	0
507.55	0	0	0.6627	0	0	1.2234	0	0	0.3583	0	0	1.4333	2.8665	3.9415	0	2.1499	0.2708	0	1.7916	6.6918	12.2505	10.6884	3.8848	4.9598	3.5832	3.5832	1.7916	3.5832	2.8665	0.7166	0	0	0	0	0	0	0.3583	0	0	0	0	0	0	0	0
507.56	0	0	0.7771	0	0	1.4939	0	0	0.415	0	0	1.6601	3.3202	4.5652	0	2.4901	0.3117	0	2.0751	7.2377	12.9064	11.8156	4.5092	5.7543	4.1502	4.1502	2.0751	4.1502	3.3202	0.83	0	0	0	0	0	0	0.415	0	0	0	0	0	0	0	0
507.57	0	0	0.8914	0	0	1.7644	0	0	0.4717	0	0	1.8869	3.7738	5.189	0	2.8304	0.3526	0	2.3587	7.7836	13.5625	12.9429	5.1337	6.5489	4.7173	4.7173	2.3587	4.7173	3.7738	0.9435	0	0	0	0	0	0	0.4717	0	0	0	0	0	0	0	0
507.58	0	0	1.0057	0	0	2.035	0	0	0.5284	0	0	2.1138	4.2276	5.8129	0	3.1707	0.3934	0	2.6422	8.3297	14.2187	14.0704	5.7583	7.3436	5.2845	5.2845	2.6422	5.2845	4.2276	1.0569	0	0	0	0	0	0	0.5284	0	0	0	0	0	0	0	0
507.59	0	0	1.12	0	0	2.3056	0	0	0.5852	0	0	2.3407	4.6814	6.4369	0	3.511	0.4343	0	2.9259	8.8759	14.8751	15.1981	6.3829	8.1384	5.8517	5.8517	2.9259	5.8517	4.6814	1.1703	0	0	0	0	0	0	0.5852	0	0	0	0	0	0	0	0
507.6	0	0	1.1985	0	0	2.5762	0	0	0.5748	0	0	2.299	4.5981	6.3223	0	3.4486	0.3961	0	2.8738	8.5493	14.1888	15.2517	6.3362	8.0604	5.7476	5.7476	2.8738	5.7476	4.5981	1.1495	0	0	0	0	0	0	0.5748	0	0	0	0	0	0	0	0
507.61	0	0	1.084	0	0	2.8468	0	0	0.5181	0	0	2.0723	4.1447	5.6989	0	3.1085	0.3552	0	2.5904	7.6213	12.5772	14.0853	5.7668	7.3211	5.1808	5.1808	2.5904	5.1808	4.1447	1.0362	0	0	0	0	0	0	0.5181	0	0	0	0	0	0	0	0
507.62	0	0	0.9696	0	0	2.6812	0	0	0.4614	0	0	1.8456	3.6912	5.0754	0	2.7684	0.3144	0	2.307	6.6932	10.9655	12.4805	5.1427	6.5269	4.614	4.614	2.307	4.614	3.6912	0.9228	0	0	0	0	0	0	0.4614	0	0	0	0	0	0	0	0
507.63	0	0	0.8552	0	0	2.4107	0	0	0.4047	0	0	1.6188	3.2377	4.4518	0	2.4282	0.2735	0	2.0235	5.765	9.3537	10.8756	4.5184	5.7325	4.0471	4.0471	2.0235	4.0471	3.2377	0.8094	0	0	0	0	0	0	0.4047	0	0	0	0	0	0	0	0
507.64	0	0	0.7408	0	0	2.1401	0	0	0.348	0	0	1.392	2.7841	3.8281	0	2.0881	0.2326	0	1.7401	4.8368	7.7417	9.2706	3.8941	4.9381	3.4801	3.4801	1.7401	3.4801	2.7841	0.696	0	0	0	0	0	0	0.348	0	0	0	0	0	0	0	0
507.65	0	0	0.6264	0	0	1.8696	0	0	0.2913	0	0	1.1652	2.3305	3.2044	0	1.7478	0.1917	0	1.4565	3.9084	6.1297	7.6654	3.2697	4.1436	2.9131	2.9131	1.4565	2.9131	2.3305	0.5826	0	0	0	0	0	0	0.2913	0	0	0	0	0	0	0	0
507.66	0	0	0.512	0	0	1.599	0	0	0.2346	0	0	0.9384	1.8768	2.5806	0	1.4076	0.1508	0	1.173	3.0497	4.6919	6.1472	2.6452	3.349	2.346	2.346	1.173	2.346	1.8768	0.4692	0	0	0	0	0	0	0.2346	0	0	0	0	0	0	0	0
507.67	0	0	0.3977	0	0	1.3284	0	0	0.1779	0	0	0.7115	1.423	1.9567	0	1.0673	0.1099	0	0.8894	2.3124	3.5576	4.7806	2.0206	2.5542	1.7788	1.7788	0.8894	1.7788	1.423	0.3558	0	0	0	0	0	0	0.1779	0	0	0	0	0	0	0	0
507.68	0	0	0.2833	0	0	1.0578	0	0	0.1212	0	0	0.4846	0.9692	1.3327	0	0.7269	0.069	0	0.6058	1.575	2.4231	3.4139	1.396	1.7594	1.2115	1.2115	0.6058	1.2115	0.9692	0.2423	0	0	0	0	0	0	0.1212	0	0	0	0	0	0	0	0
507.69	0	0	0.169	0	0	0.7872	0	0	0.0644	0	0	0.2577	0.5154	0.7086	0	0.3865	0.0282	0	0.3221	0.8375	1.2885	2.047	0.7713	0.9645	0.6442	0.6442	0.3221	0.6442	0.5154	0.1288	0	0	0	0	0	0	0.0644	0	0	0	0	0	0	0	0
507.7	0	0	0.0546	0	0	0.5166	0	0	0.0077	0	0	0.0307	0.0615	0.0845	0	0.0461	0	0	0.0384	0.0999	0.1537	0.68	0.1465	0.1695	0.0768	0.0768	0.0384	0.0768	0.0615	0.0154	0	0	0	0	0	0	0.0077	0	0	0	0	0	0	0	0
507.71	0	0	0	0	0	0.2459	0	0	0	0	0	0	0	0	0	0	0	0	0	0	0	0.0977	0.0122	0.0122	0	0	0	0	0	0	0	0	0	0	0	0	0	0	0	0	0	0	0	0	0
507.72	0	0	0	0	0	0	0	0	0	0	0	0	0	0	0	0	0	0	0	0	0	0	0	0	0	0	0	0	0	0	0	0	0	0	0	0	0	0	0	0	0	0	0	0	0
507.73	0	0	0	0	0	0	0	0	0	0	0	0	0	0	0	0	0	0	0	0	0	0	0	0	0	0	0	0	0	0	0	0	0	0	0	0	0	0	0	0	0	0	0	0	0
507.74	0	0	0	0	0	0	0	0	0	0	0	0	0	0	0	0	0	0	0	0	0	0	0	0	0	0	0	0	0	0	0	0	0	0	0	0	0	0	0	0	0	0	0	0	0
507.75	0	0	0	0	0	0	0	0	0	0	0	0	0.0198	0.0992	0	0.0198	0	0	0	0	0	0	0	0	0	0	0	0.0212	0	0	0	0	0	0	0	0	0	0	0	0	0	0.0397	0.0595	0	0
507.76	0	0	0	0	0	0	0	0	0	0	0	0	0.0532	0.2662	0	0.0532	0	0	0	0	0	0	0	0	0	0	0	0.057	0	0	0	0	0	0	0	0	0	0	0	0	0	0.1065	0.1597	0	0
507.77	0	0	0	0	0	0	0	0	0	0	0	0	0.0866	0.4331	0	0.0866	0	0	0	0	0	0	0	0	0	0	0	0.0928	0	0	0	0	0	0	0	0	0	0	0	0	0	0.1733	0.2599	0	0
507.78	0	0	0	0	0	0	0	0	0	0	0	0	0.12	0.6001	0	0.12	0	0	0	0	0	0	0	0	0	0	0	0.1285	0	0	0	0	0	0	0	0	0	0	0	0	0	0.24	0.3601	0	0
507.79	0	0	0	0	0	0	0	0	0	0	0	0	0.1534	0.767	0	0.1534	0	0	0	0	0	0	0	0	0	0	0	0.1643	0	0	0	0	0	0	0	0	0	0	0	0	0	0.3068	0.4602	0	0
507.8	0	0	0	0	0	0	0	0	0	0	0	0	0.1868	0.9339	0	0.1868	0	0	0	0	0	0	0	0	0	0	0	0.2	0	0	0	0	0	0	0	0	0	0	0	0	0	0.3736	0.5604	0	0
507.81	0	0	0.0012	0	0	0	0	0	0	0	0	0	0.2202	1.1008	0.0012	0.2202	0	0	0.0018	0.0006	0	0	0	0	0	0	0	0.2358	0	0.0006	0	0	0	0	0	0	0	0	0	0	0	0.4403	0.6605	0.003	0.0077
507.82	0	0	0.0836	0	0	0	0	0	0	0	0	0.0286	0.2535	1.2677	0.0836	0.2535	0	0	0.1254	0.0418	0	0	0	0	0	0	0	0.2715	0	0.0418	0	0	0	0	0	0	0	0	0	0	0	0.5071	0.7606	0.209	0.5435
507.83	0	0	0.166	0	0	0	0	0	0	0	0	0.0679	0.2869	1.4345	0.166	0.2869	0	0	0.249	0.083	0	0	0	0	0	0	0	0.3073	0	0.083	0	0	0	0	0	0	0	0	0	0	0	0.5738	0.8607	0.4151	1.0792
507.84	0	0	0.2484	0	0	0	0	0	0	0	0	0.1072	0.3203	1.6014	0.2484	0.3203	0	0	0.3727	0.1242	0	0	0	0	0	0	0	0.343	0	0.1242	0	0	0	0	0	0	0	0	0	0	0	0.6405	0.9608	0.6211	1.6149
507.85	0	0	0.3309	0	0	0	0	0	0	0	0	0.1465	0.3536	1.7681	0.3309	0.3536	0	0	0.4963	0.1654	0	0	0	0	0	0	0	0.3787	0	0.1654	0	0	0	0	0	0	0	0	0	0	0	0.7073	1.0609	0.8271	2.1506
507.86	0.2218	0	0.502	0.3549	0.3549	0.0444	0	0	0	0	0	0.1857	0.3217	1.6084	0.4133	0.3217	0	0	0.753	0.2066	0	0.1774	0.2662	0.2662	0.0444	0.0444	0.1774	1.0542	0.7097	0.5615	0.0444	0.0444	0	0	0	0	0	0	0	0	0	0.7764	0.965	1.0332	2.6862
507.87	0.4663	0	0.6822	0.746	0.746	0.0933	0	0	0	0	0	0.225	0.2883	1.4414	0.4957	0.2883	0	0	1.0233	0.2478	0	0.373	0.5595	0.5595	0.0933	0.0933	0.373	1.8008	1.4921	0.9939	0.0933	0.0933	0	0	0	0	0	0	0	0	0	0.8563	0.8648	1.2392	3.2218
507.88	0.7108	0	0.8624	1.1372	1.1372	0.1422	0	0	0	0	0	0.2643	0.2549	1.2744	0.5781	0.2549	0	0	1.2935	0.289	0	0.5686	0.8529	0.8529	0.1422	0.1422	0.5686	2.5474	2.2744	1.4262	0.1422	0.1422	0	0	0	0	0	0	0	0	0	0.9362	0.7646	1.4451	3.7574
507.89	0.9552	0	1.0425	1.5284	1.5284	0.191	0	0	0	0	0	0.3036	0.2215	1.1074	0.6604	0.2215	0	0	1.5638	0.3302	0	0.7642	1.1463	1.1463	0.191	0.191	0.7642	3.2939	3.0567	1.8586	0.191	0.191	0	0	0	0	0	0	0	0	0	1.0161	0.6644	1.6511	4.2929
507.9	1.1997	0	1.2227	1.9196	1.9196	0.2399	0	0	0	0	0	0.3428	0.1881	0.9404	0.7428	0.1881	0	0	1.8341	0.3714	0	0.9598	1.4397	1.4397	0.2399	0.2399	0.9598	4.0405	3.8391	2.291	0.2399	0.2399	0	0	0	0.005	0	0	0	0	0	1.096	0.5643	1.8571	4.8284
507.91	1.4442	0	1.4029	2.3107	2.3107	0.2888	0	0	0	0	0	0.3821	0.1547	0.7735	0.8252	0.1547	0	0	2.1043	0.4126	0	1.1554	1.733	1.733	0.2888	0.2888	1.1554	4.7871	4.6215	2.7233	0.2888	0.2888	0	0	0	0.0635	0	0	0	0	0	1.1759	0.4641	2.063	5.3638
507.92	1.6887	0	1.5217	2.7019	2.7019	0.3377	0	0	0	0	0	0.4144	0.1213	0.6066	0.8462	0.1213	0	0	2.2825	0.4231	0	1.351	2.0264	2.0264	0.3377	0.3377	1.351	5.5338	5.4038	3.125	0.3377	0.3377	0	0	0	0.1221	0	0	0	0	0	1.2558	0.3639	2.1155	5.5003
507.93	1.9332	0	1.537	3.0931	3.0931	0.3866	0	0	0	0	0	0.3751	0.0879	0.4397	0.7638	0.0879	0	0	2.3056	0.3819	0	1.5466	2.3198	2.3198	0.3866	0.3866	1.5466	6.2804	6.1862	3.475	0.3866	0.3866	0	0	0	0.1806	0	0	0	0	0	1.3358	0.2638	1.9094	4.9644
507.94	2.1777	0	1.5524	3.4843	3.4843	0.4355	0	0	0	0	0	0.3358	0.0546	0.2728	0.6813	0.0546	0	0	2.3286	0.3407	0	1.7421	2.6132	2.6132	0.4355	0.4355	1.7421	7.027	6.9686	3.825	0.4355	0.4355	0	0	0	0.2392	0	0	0	0	0	1.4157	0.1637	1.7033	4.4286
507.95	2.4222	0	1.5678	3.8755	3.8755	0.4844	0	0	0	0	0	0.2965	0.0212	0.106	0.5989	0.0212	0	0	2.3517	0.2994	0	1.9377	2.9066	2.9066	0.4844	0.4844	1.9377	7.8001	7.751	4.1749	0.4844	0.4844	0	0	0	0.2978	0	0	0.0246	0	0	1.4957	0.0636	1.4972	3.8928
507.96	2.5604	0	1.5406	4.0966	4.0966	0.5121	0	0	0	0	0	0.2572	0	0	0.5165	0	0	0	2.3109	0.2582	0	2.0483	3.0725	3.0725	0.5121	0.5121	2.0483	8.2542	8.1933	4.3549	0.5121	0.5121	0	0	0	0.3563	0	0	0.0568	0	0	1.5362	0	1.2912	3.3571
507.97	2.3159	0	1.3604	3.7054	3.7054	0.4632	0	0	0	0	0	0.2179	0	0	0.4341	0	0	0	2.0406	0.217	0	1.8527	2.779	2.779	0.4632	0.4632	1.8527	7.5062	7.4108	3.9224	0.4632	0.4632	0	0	0	0.4149	0	0	0.089	0	0	1.3895	0	1.0851	2.8213
507.98	2.0713	0	1.1802	3.3141	3.3141	0.4143	0	0	0	0	0	0.1786	0	0	0.3516	0	0	0	1.7703	0.1806	0	1.6571	2.4856	2.4856	0.4143	0.4143	1.6571	6.7583	6.6283	3.49	0.4143	0.4143	0	0	0	0.4735	0	0	0.1212	0	0	1.2428	0	0.8791	2.2856
507.99	1.8268	0	0.9999	2.9229	2.9229	0.3654	0	0	0	0	0	0.1394	0	0	0.2692	0	0	0	1.4999	0.2303	0	1.4614	2.1922	2.1922	0.3654	0.3654	1.4614	6.0103	5.8458	3.0575	0.3654	0.3654	0	0	0	0.5321	0	0	0.1533	0	0	1.0961	0	0.6731	1.75
508	1.5823	0	0.8197	2.5316	2.5316	0.3165	0	0	0	0	0	0.1001	0	0	0.1868	0	0	0	1.2296	0.2801	0	1.2658	1.8987	1.8987	0.3165	0.3165	1.2658	5.2623	5.0633	2.625	0.3165	0.3165	0	0	0	0.5907	0	0	0.1855	0	0	0.9494	0	0.4671	1.2144
508.01	1.3377	0	0.6395	2.1404	2.1404	0.2675	0	0	0	0	0	0.0608	0	0	0.1044	0	0	0	0.9593	0.3298	0	1.0702	1.6053	1.6053	0.2675	0.2675	1.0702	4.5143	4.2807	2.1926	0.2675	0.2675	0	0	0	0.6099	0	0	0.2935	0	0	0.8026	0	0.2611	0.6788
508.02	1.0932	0	0.4593	1.7491	1.7491	0.2186	0	0	0	0	0	0.0215	0	0	0.022	0	0	0	0.689	0.3795	0	0.8745	1.3118	1.3118	0.2186	0.2186	0.8745	3.7663	3.4982	1.7601	0.2186	0.2186	0	0	0	0.5513	0	0	0.4085	0	0	0.6559	0	0.0551	0.1432
508.03	0.8486	0	0.3395	1.3578	1.3578	0.1697	0	0	0	0	0	0	0	0	0	0	0	0	0.5092	0.4594	0	0.6789	1.0184	1.0184	0.1697	0.1697	0.6789	3.0182	2.7156	1.3578	0.1697	0.1697	0	0	0	0.5242	0	0	0.5236	0	0	0.5092	0	0	0
508.04	0.6041	0	0.2416	0.9666	0.9666	0.1208	0	0	0	0	0	0	0	0	0	0	0	0	0.3625	0.5503	0	0.4833	0.7249	0.7249	0.1208	0.1208	0.4833	2.2702	1.9331	0.9666	0.1208	0.1208	0	0	0	0.5075	0	0	0.6386	0	0	0.3625	0	0	0
508.05	0.3595	0	0.1438	0.5753	0.5753	0.0719	0	0	0	0	0	0	0	0	0	0	0	0	0.2157	0.6465	0	0.2876	0.4315	0.4315	0.0719	0.0719	0.2876	1.5115	1.1505	0.5753	0.0719	0.0719	0	0	0	0.4908	0	0	0.7437	0	0	0.2157	0	0	0
508.06	0.115	0	0.046	0.184	0.184	0.023	0	0	0	0	0	0	0	0	0	0	0	0	0.069	0.7713	0	0.092	0.138	0.138	0.023	0.023	0.092	0.6944	0.368	0.184	0.023	0.023	0	0	0	0.4741	0	0	0.7944	0	0	0.069	0	0	0
508.07	0	0	0	0	0	0	0	0	0	0	0	0	0	0	0	0	0	0	0	0.8962	0	0	0	0	0	0	0	0.2918	0	0	0	0	0.0504	0	0	0.4574	0	0	0.845	0	0	0	0	0	0
508.08	0	0	0	0	0	0	0	0	0	0	0	0	0	0	0	0	0	0	0	1.021	0	0	0	0	0	0	0	0.2573	0	0	0	0	0.1173	0	0	0.4407	0	0	0.8957	0	0	0	0	0	0
508.09	0	0	0	0	0	0	0	0	0	0	0	0	0	0	0	0	0	0	0	1.0771	0	0	0	0	0	0	0	0.2228	0	0	0	0	0.1841	0	0	0.424	0	0	0.9464	0	0	0	0	0	0
508.1	0	0	0	0	0	0	0	0	0	0	0	0	0	0	0	0	0	0	0	1.02	0	0	0	0	0	0	0	0.1882	0	0	0.0396	0	0.251	0	0	0.4072	0	0	0.997	0	0	0	0	0	0
508.11	0	0	0	0	0	0	0	0	0	0	0	0	0	0	0	0	0	0	0	0.963	0	0	0	0	0	0	0	0.1537	0	0	0.0881	0	0.3178	0	0	0.3904	0	0	1.0043	0	0	0	0	0	0
508.12	0	0	0	0	0	0	0	0	0	0	0	0	0	0	0	0	0	0	0	0.906	0	0	0	0	0	0	0	0.1192	0	0	0.1366	0	0.3846	0	0	0.4083	0	0	0.8892	0	0	0	0	0	0
508.13	0	0	0	0	0	0	0	0	0	0	0	0	0	0	0	0	0	0	0	0.849	0	0	0	0	0	0	0	0.0847	0	0	0.1851	0	0.4514	0	0	0.4409	0	0	0.7742	0	0	0	0	0	0
508.14	0	0	0	0	0	0	0	0	0	0	0	0	0	0	0	0	0	0	0	0.792	0	0	0	0	0	0	0	0.0501	0	0	0.2336	0	0.5183	0	0	0.399	0	0	0.6591	0	0	0	0	0	0
508.15	0	0	0	0	0	0	0	0	0	0	0	0	0	0	0	0	0	0	0	0.735	0	0	0	0	0	0	0	0.0156	0	0	0.2821	0	0.5851	0	0	0.3571	0	0	0.544	0	0	0	0	0	0
508.16	0	0	0	0	0	0	0	0	0	0	0	0	0	0	0	0	0	0	0	0.6408	0	0	0	0	0	0	0	0	0	0	0.3305	0	0.6519	0	0	0.3152	0	0	0.4466	0	0	0	0	0	0
508.17	0	0	0	0	0	0	0	0	0	0	0	0	0	0	0	0	0	0	0	0.5159	0	0	0	0	0	0	0	0	0	0	0.379	0	0.6993	0	0	0.2733	0	0	0.3637	0	0	0	0	0	0
508.18	0	0	0	0	0	0	0	0	0	0	0	0	0	0	0	0	0	0	0	0.3911	0	0	0	0	0	0	0	0	0	0	0.4275	0	0.6324	0	0	0.2314	0	0	0.2808	0	0	0	0	0	0
508.19	0	0	0	0	0	0	0	0	0	0	0	0	0	0	0	0	0	0	0	0.2662	0	0	0	0	0	0	0	0	0	0	0.476	0	0.5656	0	0	0.1895	0	0	0.198	0	0	0	0	0	0
508.2	0	0	0	0	0	0	0	0	0	0	0	0	0	0	0	0	0	0	0	0.2056	0	0	0	0	0	0	0	0	0	0	0.5099	0	0.4987	0	0	0.1477	0	0	0.1151	0	0	0	0	0	0
508.21	0	0	0	0	0	0	0	0	0	0	0	0	0	0	0	0	0	0	0	0.1716	0	0	0	0	0	0	0	0	0	0	0.4614	0	0.4318	0	0	0.1058	0	0	0.0323	0	0	0	0	0	0
508.22	0	0	0	0	0	0	0	0	0	0	0	0	0	0	0	0	0	0	0	0.1377	0	0	0	0	0	0	0	0	0	0	0.4129	0	0.365	0	0	0.0639	0	0	0	0	0	0	0	0	0
508.23	0	0	0	0	0	0	0	0	0	0	0	0	0	0	0	0	0	0	0	0.1038	0	0	0	0	0	0	0	0	0	0	0.3644	0	0.2982	0	0	0.0221	0	0	0	0	0	0	0	0	0
508.24	0	0	0	0	0	0	0	0	0	0	0	0	0	0	0	0	0	0	0	0.0698	0	0	0	0	0	0	0	0	0	0	0.3159	0	0.2313	0	0	0	0	0	0	0	0	0	0	0	0
508.25	0	0	0	0	0	0	0	0	0	0	0	0	0	0	0	0	0	0	0	0.0359	0	0	0	0	0	0	0	0	0	0	0.2674	0	0.1645	0	0	0	0	0	0	0	0	0	0	0	0
508.26	0	0	0	0	0	0	0	0	0	0	0	0	0	0.0009	0	0	0	0	0	0.002	0	0	0	0	0	0	0	0	0	0	0.2189	0	0.0977	0	0	0	0	0	0	0	0	0	0	0	0
508.27	0	0	0	0	0	0	0	0	0	0	0	0	0	0.0376	0	0	0	0	0	0	0	0	0	0	0	0	0	0	0	0	0.1704	0	0.0309	0	0	0	0	0	0.0322	0	0	0	0	0	0
508.28	0	0	0	0	0	0	0	0	0	0	0	0	0	0.0743	0	0	0	0	0	0	0	0	0	0	0	0	0	0	0	0	0.1219	0	0	0	0	0	0	0	0.0663	0	0	0	0	0	0
508.29	0	0	0	0	0	0	0	0	0	0	0	0	0	0.111	0	0	0	0	0	0	0	0	0	0	0	0	0	0	0	0	0.0734	0	0	0	0	0	0	0	0.1005	0	0	0	0	0	0
508.3	0	0	0	0	0	0	0	0	0	0	0	0	0	0.1477	0	0	0	0	0	0	0	0	0	0	0	0	0	0	0	0	0.0249	0	0	0	0	0	0	0	0.1346	0	0	0	0	0	0
508.31	0	0	0	0	0	0	0	0	0	0	0	0	0	0.1843	0	0	0	0	0	0	0	0	0	0	0	0	0	0	0	0	0	0	0	0	0	0	0	0	0.1687	0	0	0	0	0	0
508.32	0	0	0	0	0	0	0	0	0	0	0	0	0	0.221	0	0	0	0	0	0	0	0	0	0	0	0	0	0	0	0	0	0	0	0	0	0	0	0	0.2029	0	0	0	0	0	0
508.33	0	0	0	0	0	0	0	0	0	0	0	0	0	0.2577	0	0	0	0	0	0	0	0	0	0	0	0	0	0	0	0	0	0	0	0	0	0	0	0	0.237	0	0	0	0	0	0
508.34	0	0	0	0	0	0	0	0	0	0	0	0	0	0.2943	0	0	0	0	0	0	0	0	0	0	0	0	0	0	0	0	0	0	0	0	0	0	0	0	0.2711	0	0	0	0	0	0
508.35	0.0325	0	0	0	0	0	0	0	0	0	0	0	0	0.331	0	0	0	0	0	0	0	0	0	0	0	0	0	0	0	0	0	0	0	0	0	0	0	0	0.3052	0	0	0	0	0	0
508.36	0.0717	0	0	0.3053	0.0382	0	0	0	0	0	0	0	0	0.3677	0.1145	0	0	0	0	0	0	0	0	0	0	0	0	0.0382	0	0	0	0	0	0	0	0	0	0	0.3393	0.3053	0.1908	0	0	0.4197	0.3053
508.37	0.111	0	0	0.6461	0.0808	0	0	0	0	0	0	0	0	0.3742	0.2423	0	0	0	0	0	0	0	0	0	0	0	0	0.0808	0	0	0	0	0	0	0	0	0	0	0.3503	0.6461	0.4038	0	0.0115	0.8883	0.6461
508.38	0.1502	0	0	0.9868	0.1234	0	0	0	0	0	0	0	0	0.3375	0.3701	0	0	0	0	0	0	0	0	0	0	0	0	0.1234	0	0	0	0	0	0	0	0	0	0	0.3162	0.9868	0.6168	0	0.0456	1.3569	0.9868
508.39	0.1895	0	0	1.3276	0.1659	0	0	0	0	0	0	0	0	0.3008	0.4978	0	0	0	0	0	0	0	0	0	0	0	0	0.1659	0	0	0	0	0	0	0	0	0	0	0.282	1.3276	0.8297	0	0.0796	1.8254	1.3276
508.4	0.2287	0	0	1.6683	0.2085	0	0	0	0	0	0	0	0	0.2641	0.6256	0	0	0	0	0	0	0	0	0	0	0	0	0.2085	0	0	0	0	0	0	0	0	0	0	0.2479	1.6683	1.0427	0	0.1137	2.2939	1.6683
508.41	0.268	0	0	2.009	0.2511	0	0	0	0	0	0	0	0	0.2275	0.7534	0	0	0	0	0	0	0	0	0	0	0	0	0.2511	0	0	0	0	0	0	0	0	0	0	0.2137	2.009	1.2556	0	0.1477	2.7624	2.009
508.42	0.3072	0	0	2.3497	0.2937	0	0	0	0	0	0	0	0	0.1908	0.8811	0	0	0	0	0	0	0	0	0	0	0	0	0.2937	0	0	0	0	0	0	0	0	0	0	0.1796	2.3497	1.4686	0	0.1818	3.2308	2.3497
508.43	0.3465	0	0	2.6903	0.3363	0	0	0	0	0	0	0	0	0.1541	1.0089	0	0	0	0	0	0	0	0	0	0	0	0	0.3363	0	0	0	0	0	0	0	0	0	0	0.1455	2.6903	1.6815	0	0.2158	3.6992	2.6903
508.44	0.3857	0	0	3.031	0.3789	0	0	0	0	0	0	0	0	0.1174	1.1366	0	0	0	0	0	0	0	0	0	0	0	0	0.3789	0	0	0	0	0	0	0	0	0	0	0.1113	3.031	1.8944	0	0.2498	4.1676	3.031
508.45	0.4096	0	0	3.3716	0.4214	0	0	0	0	0	0	0	0	0.0808	1.2643	0	0	0	0	0	0	0	0	0	0	0	0	0.4214	0	0	0	0	0	0	0	0	0	0	0.0772	3.3716	2.1072	0	0.2839	4.6359	3.3716
508.46	0.3703	0	0	3.5225	0.4403	0	0	0	0	0	0	0	0	0.0441	1.3209	0	0	0	0	0	0	0	0	0	0	0	0	0.4403	0	0	0	0	0	0	0	0	0	0	0.0431	3.5225	2.2016	0	0.3179	4.8435	3.5225
508.47	0.331	0	0	3.1816	0.3977	0	0	0	0	0	0	0	0	0.0074	1.1931	0	0	0	0	0	0	0	0	0	0	0	0	0.3977	0	0	0	0	0	0	0	0	0	0	0.009	3.1816	1.9885	0	0.3519	4.3747	3.1816
508.48	0.2918	0	0	2.8408	0.3551	0	0	0	0	0	0	0	0	0	1.0653	0	0	0	0	0	0	0	0	0	0	0	0	0.3551	0	0	0	0	0	0	0	0	0	0	0	2.8408	1.7755	0	0.3357	3.9061	2.8408
508.49	0.2525	0	0	2.4999	0.3213	0.0265	0.0265	0.0397	0.0265	0.0044	0	0	0	0	0.9375	0	0	0	0	0	0	0	0	0	0	0	0	0.3125	0	0	0	0	0	0	0	0	0	0	0	2.4999	1.5625	0	0.3016	3.4374	2.4999
508.5	0.2132	0	0	2.1591	0.3935	0.3709	0.3709	0.5563	0.3709	0.0618	0	0	0	0	0.8097	0	0	0	0	0	0	0	0	0	0	0	0	0.2699	0	0	0	0	0	0	0	0	0	0	0	2.1591	1.3494	0	0.2676	2.9688	2.1591
508.51	0.174	0	0	1.8183	0.4657	0.7154	0.7154	1.073	0.7154	0.1192	0	0	0	0	0.6819	0	0	0	0	0	0	0	0	0	0.0673	0	0.0336	0.2273	0	0	0	0	0	0	0	0	0	0	0	1.8183	1.1365	0	0.2335	2.5002	1.8183
508.52	0.1347	0	0	1.4776	0.538	1.0598	1.0598	1.5898	1.0598	0.1766	0	0	0	0	0.5541	0	0	0	0	0	0	0	0	0	0.2562	0	0.1281	0.1847	0	0	0	0	0	0	0	0	0	0	0	1.4776	0.9235	0	0.1995	2.0317	1.4776
508.53	0.0955	0	0	1.1368	0.6102	1.4044	1.4044	2.1066	1.4044	0.2341	0	0	0	0	0.4263	0	0	0	0	0	0	0	0	0	0.4452	0	0.2226	0.1421	0	0	0	0	0	0	0	0	0	0	0	1.1368	0.7105	0	0.1654	1.5631	1.1368
508.54	0.0562	0	0	0.7961	0.6825	1.749	1.749	2.6234	1.749	0.2915	0	0	0	0	0.2985	0	0	0	0	0	0	0	0	0	0.6342	0	0.3171	0.0995	0	0	0	0	0	0	0	0	0	0	0	0.7961	0.4976	0	0.1314	1.0947	0.7961
508.55	0.017	0	0	0.4554	0.7548	2.0936	2.0936	3.1404	2.0936	0.3489	0	0	0	0	0.1708	0	0	0	0	0	0	0	0	0	0.8231	0	0.4116	0.0569	0	0	0	0	0	0	0	0	0	0	0	0.4554	0.2846	0	0.0974	0.6262	0.4554
508.56	0	0	0	0.1148	0.8271	2.4382	2.4382	3.6573	2.4382	0.4064	0	0	0	0	0.043	0	0	0	0	0	0	0	0	0	1.0121	0	0.506	0.0143	0	0	0	0	0	0	0	0	0	0	0	0.1148	0.0717	0	0.0633	0.1578	0.1148
508.57	0.2999	0.05	0.1	0	0.9276	2.7829	2.7829	4.1744	2.7829	0.4638	0.1999	0	0.1499	0.1999	0	0	0	0	0	0	0	0	0.05	0	1.201	0	0.7005	0.3998	0.4498	0.05	0.3998	0.2999	0.2999	0.9148	0.8256	0.9015	0.3258	0	0	0.2499	0.1	0.5364	0.8093	0.2999	0.2499
508.58	0.6367	0.1061	0.2122	0	1.0426	3.1277	3.1277	4.6915	3.1277	0.5213	0.4245	0	0.3183	0.4245	0	0	0	0	0	0	0	0	0.1061	0	1.39	0	0.9072	0.8489	0.955	0.1061	0.8489	0.6367	0.6367	1.9616	1.8494	2.1071	0.7883	0	0	0.5306	0.2122	1.3128	1.6948	0.6367	0.5306
508.59	0.9735	0.1623	0.3245	0	1.1575	3.4724	3.4724	5.2087	3.4724	0.5787	0.649	0	0.4868	0.649	0	0	0	0	0	0	0	0	0.1623	0	1.5789	0	1.114	1.2981	1.4603	0.1623	1.2981	0.9735	0.9735	3.0085	2.8734	3.3128	1.2508	0	0	0.8548	0.3245	2.0891	2.6097	0.9735	0.8113
508.6	1.3104	0.2184	0.4368	0	1.1822	3.5467	3.5467	5.32	3.5467	0.5911	0.8736	0	0.6552	0.8736	0	0	0	0	0	0	0	0	0.2184	0	1.7678	0	1.3207	1.7472	1.9656	0.2184	1.7472	1.3104	1.3104	4.0555	3.8973	4.5186	1.7133	0	0	1.1895	0.4368	2.8655	3.5246	1.3104	1.092
508.61	1.6473	0.2746	0.5491	0	1.0674	3.2022	3.2022	4.8033	3.2022	0.5337	1.0982	0	0.8237	1.0982	0	0	0	0	0	0	0	0	0.2746	0	1.9568	0	1.5275	2.1965	2.471	0.2746	2.1965	1.6473	1.6473	5.1026	4.9213	5.7243	2.1758	0	0	1.5242	0.5491	3.6418	4.4396	1.6473	1.3728
508.62	1.9843	0.3307	0.6614	0	0.9525	2.8576	2.8576	4.2864	2.8576	0.4763	1.3229	0	0.9921	1.3229	0	0	0	0	0	0	0	0	0.3307	0	1.8849	0	1.6039	2.6457	2.9764	0.3307	2.6457	1.9843	1.9843	6.1498	5.9454	6.9301	2.6383	0	0	1.8589	0.6614	4.4182	5.3546	1.9843	1.6536
508.63	2.3213	0.3869	0.7738	0	0.8377	2.513	2.513	3.7696	2.513	0.4188	1.5475	0	1.1606	1.5475	0	0	0	0	0	0	0	0	0.3869	0	1.6959	0	1.6217	3.095	3.4819	0.4204	3.095	2.3213	2.3213	7.197	6.9695	8.1359	3.1008	0	0	2.1937	0.7738	5.1945	6.2697	2.3213	1.9344
508.64	2.6583	0.443	0.8861	0	0.7228	2.1684	2.1684	3.2526	2.1684	0.3614	1.7722	0	1.3291	1.7722	0	0	0	0.0026	0	0	0	0	0.443	0.0013	1.5069	0	1.6395	3.5443	3.9874	0.5225	3.5443	2.6583	2.6583	8.2444	7.9937	9.3418	3.5633	0	0	2.5284	0.8861	5.9709	7.2929	2.6583	2.2152
508.65	2.9953	0.4992	0.9984	0	0.6079	1.8238	1.8238	2.7356	1.8238	0.304	1.9969	0	1.4976	1.9969	0	0	0	0.0895	0	0	0	0	0.4992	0.0448	1.3179	0	1.6574	3.9937	4.4929	0.6246	3.9937	2.9953	2.9953	9.2918	9.0179	10.5477	4.0258	0	0	2.8632	0.9984	6.7472	8.389	2.9953	2.4961
508.66	3.3323	0.5554	1.1108	0	0.493	1.4791	1.4791	2.2186	1.4791	0.2465	2.2216	0	1.6662	2.2216	0	0	0	0.1764	0	0	0	0	0.5554	0.0882	1.1289	0	1.6752	4.4431	4.9985	0.7268	4.4431	3.3323	3.3323	10.3393	10.0422	11.7536	4.4883	0	0	3.198	1.1108	7.5236	9.4851	3.3323	2.7769
508.67	3.5433	0.5906	1.1811	0	0.3781	1.1343	1.1343	1.7015	1.1343	0.1891	2.3622	0	1.7717	2.3622	0	0	0	0.2633	0	0	0	0	0.5906	0.1317	0.9399	0	1.6511	4.7245	5.315	0.8079	4.7245	3.5433	3.5433	11.0086	10.7513	12.6443	4.8457	0	0	3.4278	1.1811	8.1318	10.266	3.5433	2.9528
508.68	3.2065	0.5344	1.0688	0	0.2632	0.7895	0.7895	1.1843	0.7895	0.1316	2.1376	0	1.6032	2.1376	0	0	0	0.3502	0	0	0	0	0.5344	0.1751	0.7509	0	1.4443	4.2753	4.8097	0.7977	4.2753	3.2065	3.2065	9.9763	9.8006	11.585	4.4565	0	0	3.201	1.0688	7.4872	9.5612	3.2065	2.672
508.69	2.8695	0.4783	0.9565	0	0.1482	0.4447	0.4447	0.6671	0.4447	0.0741	1.913	0	1.4348	1.913	0	0	0	0.4371	0	0	0	0	0.4783	0.2186	0.5619	0	1.2375	3.8261	4.3043	0.7875	3.8261	2.8695	2.8695	8.9292	8.7764	10.379	3.9939	0	0	2.9613	0.9565	6.7107	8.827	2.8695	2.3913
508.7	2.537	0.4221	0.8442	0	0.0333	0.0998	0.0998	0.1498	0.0998	0.0166	1.6884	0	1.2663	1.6884	0	0	0	0.524	0	0	0	0	0.4221	0.262	0.3729	0	1.0307	3.3768	3.7989	0.7772	3.3768	2.5326	2.5326	7.882	7.7523	9.1731	3.5313	0	0	2.6266	0.8442	5.9342	8.0928	2.5326	2.1105
508.71	2.2336	0.3659	0.7319	0	0	0	0	0	0	0	1.4638	0	1.0978	1.4638	0	0	0	0.6109	0	0	0	0	0.3659	0.3054	0.184	0	0.8239	2.9275	3.2935	0.767	2.9275	2.1956	2.1956	6.8347	6.7281	7.9671	3.0687	0	0	2.2919	0.7319	5.1577	7.3584	2.1956	1.8297
508.72	1.9302	0.3098	0.6195	0	0	0	0	0	0	0	1.2391	0	0.9293	1.2391	0	0	0	0.6977	0	0	0	0	0.3098	0.3489	0	0	0.6195	2.4782	2.788	0.7568	2.4782	1.8586	1.8586	5.7874	5.7038	6.761	2.6061	0	0	1.9571	0.6195	4.3812	6.624	1.8586	1.5489
508.73	1.6267	0.2536	0.5072	0	0	0	0	0	0	0	1.0144	0	0.7608	1.0144	0	0	0	0.7846	0	0	0	0	0.2536	0.3923	0	0	0.5072	2.0288	2.2824	0.7396	2.0288	1.5216	1.5216	4.7399	4.6795	5.555	2.1435	0	0	1.6223	0.5072	3.6047	5.8895	1.5216	1.268
508.74	1.3232	0.1974	0.3949	0	0	0	0	0	0	0	0.7897	0	0.5923	0.7897	0	0	0	0.8714	0	0	0	0	0.1974	0.4357	0	0	0.3949	1.5794	1.7768	0.6375	1.5794	1.1846	1.1846	3.6924	3.6551	4.3489	1.6809	0	0	1.2875	0.3949	2.8281	5.155	1.1846	0.9871
508.75	1.0197	0.1412	0.2825	0	0	0	0	0	0	0	0.565	0	0.4237	0.565	0	0	0	0.8903	0	0	0	0	0.1412	0.4452	0	0	0.2825	1.13	1.2712	0.5353	1.13	0.8475	0.8475	2.6448	2.6307	3.1428	1.2183	0	0	0.9526	0.2825	2.0516	4.0771	0.8475	0.7062
508.76	0.7161	0.0851	0.1701	0	0	0	0	0	0	0	0.3402	0	0.2552	0.3402	0.3314	0.1326	0.2983	0.8697	0.0663	0	0	0	0.0851	0.4017	0.0663	0.3646	0.2696	0.6805	0.7656	0.4332	0.6805	0.5104	0.5104	1.5972	1.6063	1.9366	0.7557	0	0	0.6178	0.1701	1.2751	2.9808	0.5104	0.4253
508.77	0.4125	0.0289	0.0577	0	0	0	0	0	0	0	0.1155	0	0.0866	0.1155	0.7336	0.2935	0.6603	0.8632	0.1467	0	0	0	0.0289	0.3583	0.1467	0.807	0.2778	0.231	0.2598	0.331	0.231	0.1732	0.1732	0.5494	0.5818	0.7305	0.2931	0	0	0.2828	0.0577	0.4986	1.8844	0.1732	0.1444
508.78	0.2728	0	0	0	0	0	0	0	0	0	0	0	0	0	1.1358	0.4543	1.0222	0.8568	0.2272	0	0	0	0	0.3148	0.2272	1.2494	0.3407	0	0	0.2562	0	0	0	0	0	0	0	0	0	0.0845	0	0	1.211	0	0
508.79	0.3064	0	0	0	0	0	0	0	0	0	0	0	0	0	1.538	0.6152	1.3842	0.8503	0.3076	0	0	0	0	0.2713	0.3076	1.6918	0.4614	0	0	0.2103	0	0	0	0	0	0	0	0	0	0.0306	0	0.0002	1.0309	0.0001	0.0001
508.8	0.3399	0	0	0	0	0	0	0	0	0	0	0	0	0	1.9401	0.776	1.7461	0.8438	0.388	0	0	0	0	0.2279	0.388	2.1341	0.582	0	0	0.1643	0	0	0	0	0	0	0	0	0	0	0	0.0767	1.0794	0.0383	0.0383
508.81	0.3375	0	0	0	0	0	0	0	0	0	0	0	0	0	2.3421	0.9369	2.1079	0.8373	0.4684	0	0	0	0	0.1845	0.4684	2.5764	0.7026	0	0	0.1184	0	0	0	0	0	0	0	0	0	0	0	0.1531	1.1279	0.0766	0.0766
508.82	0.3039	0	0	0	0	0	0	0	0	0	0	0	0	0	2.7442	1.0977	2.4698	0.8309	0.5488	0	0	0	0	0.141	0.5488	3.0186	0.8233	0	0	0.0724	0	0	0	0	0	0	0	0	0	0	0	0.2296	1.1764	0.1148	0.1148
508.83	0.2704	0	0	0	0	0	0	0.0173	0	0	0	0	0	0	3.1462	1.2585	2.8315	0.8244	0.6292	0	0	0	0	0.0976	0.6292	3.4608	0.9438	0	0	0.0265	0	0	0	0	0	0	0	0	0	0	0	0.306	1.2249	0.153	0.153
508.84	0.2368	0	0	0	0	0	0	0.0645	0	0	0	0	0	0	3.5481	1.4192	3.1933	0.8179	0.7096	0	0	0	0	0.0541	0.7096	3.9029	1.0644	0	0	0	0	0	0	0	0	0	0	0	0	0	0	0.3824	1.2734	0.1912	0.1912
508.85	0.2032	0	0	0	0	0	0	0.1118	0	0	0	0	0	0	3.95	1.58	3.555	0.8114	0.79	0	0	0	0	0.0107	0.79	4.345	1.185	0	0	0	0	0	0	0	0	0	0	0	0	0	0	0.4589	1.3766	0.2294	0.2294
508.86	0.1697	0	0	0	0	0	0	0.159	0	0	0.0312	0	0	0	4.2031	1.6812	3.8483	0.8406	0.8406	0	0	0	0	0	0.8406	4.6234	1.2609	0	0	0	0	0	0	0	0	0	0	0	0	0.0074	0.0149	0.5353	1.6058	0.2676	0.2676
508.87	0.1361	0	0	0	0	0	0	0.2063	0	0	0.0726	0	0	0	3.8008	1.5203	3.5731	0.7602	0.7602	0	0	0	0	0	0.7602	4.1809	1.1402	0	0	0	0	0	0	0	0	0	0	0	0	0.0477	0.0953	0.6117	1.835	0.3058	0.3058
508.88	0.1026	0	0	0	0	0	0	0.2536	0	0	0.1139	0	0	0	3.3985	1.3594	3.2979	0.6797	0.6797	0	0	0	0	0	0.6797	3.7383	1.0195	0	0	0	0	0	0	0	0	0	0	0	0	0.0879	0.1757	0.6881	2.0642	0.344	0.344
508.89	0.069	0	0	0.0026	0.004	0.0004	0	0.3008	0	0	0.1557	0.0026	0	0	2.9962	1.1985	3.0227	0.5992	0.5992	0	0	0	0	0	0.5992	3.2959	0.8989	0	0	0	0	0	0	0	0	0	0	0	0	0.1281	0.2561	0.7644	2.2933	0.3822	0.3822
508.9	0.0355	0	0	0.2251	0.3376	0.0375	0	0.3481	0	0	0.2342	0.2251	0	0	2.6302	1.0376	2.7476	0.5188	0.5188	0	0	0	0	0	0.5188	2.8534	0.7782	0	0	0	0	0	0	0	0	0	0	0	0	0.1683	0.3365	0.7787	2.3361	0.3894	0.3894
508.91	0.002	0	0	0.4475	0.6712	0.0746	0	0.3953	0	0	0.3126	0.4475	0	0	2.3299	0.8767	2.4725	0.4384	0.4384	0	0	0	0	0	0.4384	2.411	0.6576	0	0	0	0	0	0	0	0	0	0	0	0	0.2085	0.4169	0.7022	2.1067	0.3511	0.3511
508.92	0	0	0	0.6698	1.0048	0.1116	0	0.4426	0	0	0.391	0.6698	0	0	2.0297	0.7159	2.1974	0.3579	0.3579	0	0	0	0	0	0.3579	1.9687	0.5369	0	0	0	0	0	0	0	0	0	0	0	0	0.2487	0.4973	0.6258	1.8773	0.3129	0.3129
508.93	0	0	0	0.8922	1.3383	0.1487	0	0.4899	0	0	0.4694	0.8922	0	0	1.7295	0.555	1.9223	0.2775	0.2775	0	0	0	0	0	0.2775	1.5264	0.4163	0	0	0	0	0	0	0	0	0	0	0	0	0.2889	0.5777	0.5493	1.6479	0.2747	0.2747
508.94	0.1407	0.1407	0	1.1145	1.6718	0.1858	0	0.4704	0	0	0.5478	1.1145	0.0281	0	1.6825	0.4786	1.8724	0.2253	0.1971	0	0	0.0281	0.3095	0.4784	0.4222	1.1123	0.5489	0.2533	0.0844	0.0563	0	0	0.0281	0.0563	0.0563	0.2814	0.2251	0.0844	0	0.4697	0.6581	0.4729	1.4186	0.2364	0.3208
508.95	0.3012	0.3012	0	1.3368	2.0052	0.2228	0	0.4231	0	0	0.6262	1.3368	0.0602	0	1.6712	0.4141	1.8542	0.1769	0.1167	0	0	0.0602	0.6626	1.024	0.5986	0.7021	0.7172	0.5421	0.1807	0.1205	0	0	0.0602	0.1205	0.1205	0.6023	0.4819	0.1807	0	0.6704	0.7384	0.3964	1.1892	0.1982	0.3789
508.96	0.4616	0.4616	0	1.5591	2.3387	0.2599	0	0.3758	0	0	0.6948	1.5591	0.0923	0	1.6598	0.3496	1.8153	0.1286	0.0363	0	0	0.0923	1.0155	1.5695	0.7749	0.292	0.8854	0.8309	0.277	0.1846	0	0	0.0923	0.1846	0.1846	0.9232	0.7386	0.277	0	0.871	0.8188	0.32	0.96	0.16	0.437
508.97	0.622	0.622	0	1.7814	2.672	0.2969	0	0.3285	0	0	0.6904	1.7814	0.1244	0	1.8688	0.3732	1.8217	0.1244	0	0	0	0.1244	1.3684	2.1149	0.9952	0.1244	1.1196	1.1196	0.3732	0.2488	0	0	0.1244	0.2488	0.2488	1.244	0.9952	0.3732	0	1.0275	0.811	0.2436	0.7307	0.1218	0.495
508.98	0.7824	0.7824	0	2.0036	3.0054	0.3339	0	0.2813	0	0	0.6861	2.0036	0.1565	0	2.2593	0.4694	1.9914	0.1565	0	0	0	0.1565	1.7213	2.6602	1.2519	0.1565	1.4083	1.4083	0.4694	0.313	0	0	0.1565	0.313	0.313	1.5648	1.2519	0.4694	0	1.1477	0.7305	0.1672	0.5015	0.0836	0.553
508.99	1.1247	0.9973	0	2.2804	3.3387	0.371	0	0.234	0.1637	0.1455	0.7727	2.3895	0.2795	0.0364	2.6497	0.5657	2.1611	0.1886	0	0	0	0.1886	2.0741	3.2054	1.5084	0.1886	1.697	1.697	0.5657	0.3771	0	0.0182	0.2431	0.5226	0.559	1.9401	1.5084	0.5657	0	1.4679	0.741	0.1089	0.2723	0.0454	0.611
509	1.8609	1.3304	0	2.4953	3.402	0.378	0	0.1867	0.682	0.6062	1.0263	2.95	0.5995	0.1516	3.0401	0.6619	2.3308	0.2206	0	0	0	0.2206	2.4268	3.7506	1.765	0.2206	1.9856	1.9856	0.6619	0.4412	0	0.0758	0.448	1.0475	1.199	2.4336	1.765	0.6619	0	2.2215	0.9486	0.0901	0.0431	0.0072	0.669
509.01	2.5971	1.6635	0	2.4456	3.0683	0.3409	0	0.1395	1.2003	1.067	1.2358	3.2459	0.9195	0.2667	3.2746	0.7581	2.5004	0.2527	0	0	0	0.2527	2.7795	4.2956	2.0215	0.2527	2.2742	2.2742	0.7581	0.5054	0	0.1403	0.6528	1.5723	1.8391	2.927	2.0215	0.7581	0	2.9751	1.1561	0.1334	0	0	0.7581
509.02	3.3334	1.9966	0	2.396	2.7346	0.3038	0	0.0922	1.7188	1.5278	1.4454	3.5418	1.2396	0.3819	3.4612	0.8542	2.67	0.2847	0	0	0	0.2847	3.1322	4.8406	2.2779	0.2847	2.5627	2.5627	0.8542	0.5695	0	0.2365	0.8577	2.0973	2.4792	3.4203	2.2779	0.8542	0	3.7288	1.3637	0.191	0	0	0.8542
509.03	4.0698	2.3297	0	2.3464	2.401	0.2668	0	0.0449	2.2372	2.0951	1.6905	3.8379	1.5597	0.4972	3.6478	0.9504	2.8395	0.3168	0	0	0	0.3168	3.4847	5.3855	2.5344	0.3168	2.8511	2.8511	0.9504	0.6336	0	0.3328	1.0625	2.6222	3.1194	3.9137	2.5344	0.9504	0	4.4826	1.5713	0.2486	0	0	0.9504
509.04	4.7099	2.5665	0	2.2969	2.0674	0.2297	0	0	2.7558	2.7106	1.9517	4.134	1.8606	0.6124	3.6611	0.9888	2.8551	0.3296	0	0	0	0.3296	3.6255	5.6031	2.6367	0.3296	2.9663	2.9663	0.9888	0.6592	0	0.4291	1.2482	3.1087	3.7211	4.2145	2.6367	0.9888	0	5.1401	1.779	0.3062	0	0	0.9888
509.05	5.1256	2.5789	0	2.2474	1.7339	0.1927	0	0	3.2743	3.3262	2.2129	4.4302	2.1166	0.7276	3.2703	0.8925	2.5114	0.2975	0	0	0	0.2975	3.2724	5.0573	2.3799	0.2975	2.6774	2.6774	0.8925	0.595	0	0.5254	1.3889	3.5055	4.2331	4.0663	2.3799	0.8925	0	5.5732	1.9867	0.3638	0	0	0.8925
509.06	5.5414	2.5913	0	2.1979	1.4004	0.1556	0	0	3.793	3.9419	2.4742	4.7265	2.3726	0.8429	2.8796	0.7962	2.1678	0.2654	0	0	0	0.2654	2.9193	4.5117	2.1231	0.2654	2.3885	2.3885	0.7962	0.5308	0	0.6217	1.5297	3.9023	4.7452	3.9183	2.1231	0.7962	0	6.0065	2.1945	0.4214	0	0	0.7962
509.07	5.9573	2.6037	0	2.1485	1.0669	0.1185	0	0	4.3117	4.5576	2.7556	5.0229	2.6287	0.9581	2.4889	0.6999	1.8664	0.2333	0	0	0	0.2333	2.5663	3.9661	1.8664	0.2333	2.0997	2.0997	0.6999	0.4666	0	0.718	1.6705	4.2992	5.2573	3.7702	1.8664	0.6999	0	6.4398	2.4023	0.4791	0	0	0.6999
509.08	6.3732	2.6162	0	2.0991	0.7334	0.0815	0	0	4.8304	5.1733	3.0583	5.3194	2.8848	1.0734	2.0983	0.6036	1.6097	0.2012	0	0	0	0.2012	2.2133	3.4206	1.6097	0.2012	1.8109	1.8109	0.6036	0.4024	0	0.8143	1.8114	4.6961	5.7696	3.6223	1.6097	0.6036	0	6.9099	2.6836	0.5367	0	0	0.6036
509.09	6.7893	2.6287	0	2.0498	0.4	0.0444	0	0	5.3492	5.7891	3.361	5.6159	3.1409	1.1887	1.7078	0.5074	1.3531	0.1691	0	0	0	0.1691	1.8604	2.8752	1.3531	0.1691	1.5222	1.5222	0.5074	0.3383	0	0.9106	1.9522	5.0931	6.2819	3.4744	1.3531	0.5074	0	7.3836	2.9718	0.5944	0	0	0.5074
509.1	6.5121	2.4333	0	1.7925	0.0667	0.0074	0	0.006	5.2562	5.8544	3.3332	5.2906	3.0505	1.1654	1.3173	0.4112	1.0964	0.1371	0	0	0	0.1371	1.5076	2.3299	1.0964	0.1371	1.2335	1.2335	0.4152	0.2741	0	0.9376	1.8871	4.9356	6.101	3.1186	1.0964	0.4112	0	7.0948	2.9134	0.5847	0	0	0.4112
509.11	5.7757	2.1002	0	1.5752	0	0	0	0.1186	4.963	5.6233	3.3896	4.7653	2.7304	1.0502	0.9448	0.3149	0.8399	0.105	0	0	0	0.105	1.1548	1.7847	0.8399	0.105	0.9448	0.9448	0.394	0.21	0	0.9187	1.7198	4.4106	5.4608	2.6251	0.8399	0.3149	0	6.3143	2.6254	0.5646	0	0	0.3149
509.12	5.0393	1.767	0	1.4024	0	0	0	0.2312	4.6697	5.3921	3.4534	4.2843	2.4103	0.9349	0.6562	0.2187	0.5833	0.0729	0	0	0	0.0729	0.8021	1.2396	0.5833	0.0729	0.6562	0.6562	0.3729	0.1458	0	0.8542	1.5524	3.8856	4.8206	2.1316	0.5833	0.2187	0	5.5749	2.3374	0.5445	0	0	0.2187
509.13	4.3028	1.4338	0	1.2296	0	0	0	0.3438	4.3763	5.1542	3.5148	3.8033	2.0901	0.8197	0.3677	0.1226	0.3268	0.0409	0	0	0	0.0409	0.4494	0.6945	0.3268	0.0409	0.3677	0.3677	0.3518	0.0817	0	0.7578	1.385	3.3606	4.2071	1.6381	0.3268	0.1226	0	4.8356	2.0493	0.5245	0	0	0.1226
509.14	3.5663	1.1007	0	1.0567	0	0	0	0.4564	4.0829	4.6137	3.4754	3.3222	1.77	0.7045	0.0792	0.0264	0.0704	0.0088	0	0	0	0.0088	0.0968	0.1496	0.0704	0.0088	0.0792	0.0792	0.3306	0.0176	0	0.6615	1.2176	2.8355	3.6022	1.1447	0.0704	0.0264	0	4.0962	1.7612	0.5044	0	0	0.0264
509.15	2.9461	0.8838	0	0.8838	0	0	0	0.5689	3.7893	4.073	3.4358	2.8411	1.473	0.5892	0	0	0	0	0.0002	0.0002	0	0	0	0	0	0	0	0	0.3793	0	0	0.5652	1.0735	2.3568	3.0436	0.8838	0	0	0	3.473	1.473	0.4843	0	0	0
509.16	2.3697	0.7109	0	0.7109	0	0	0	0.6815	3.4957	3.5323	3.3962	2.3599	1.1849	0.4739	0	0	0	0	0.1495	0.1993	0	0	0	0	0	0	0	0	0.4543	0	0	0.4689	0.9381	1.8958	2.5026	0.7109	0	0	0	2.8938	1.1849	0.4641	0	0	0
509.17	1.7933	0.538	0	0.538	0	0	0	0.794	3.202	2.9915	3.3565	1.8786	0.8966	0.3587	0	0.0618	0	0	0.2988	0.3984	0	0	0	0	0	0	0	0	0.5293	0	0	0.3726	0.8027	1.4346	1.9616	0.538	0	0	0	2.3144	0.8966	0.444	0	0	0
509.18	1.2168	0.365	0	0.365	0	0	0	0.9065	2.9082	2.4507	3.3168	1.3973	0.6084	0.2434	0	0.1547	0	0	0.4481	0.5975	0	0	0	0	0	0	0	0	0.6044	0	0	0.2763	0.6672	0.9734	1.4204	0.365	0	0	0	1.7351	0.6084	0.4239	0	0	0
509.19	0.6403	0.1921	0	0.1921	0	0	0	1.019	2.6143	1.9098	3.277	0.9159	0.3201	0.1281	0	0.2475	0	0	0.5974	0.7966	0	0	0	0	0	0	0	0	0.6794	0	0	0.1799	0.5318	0.5122	0.8792	0.1921	0	0	0	1.1556	0.3201	0.4037	0	0	0
509.2	0.0637	0.0191	0	0.0191	0	0	0	1.1315	2.3204	1.3688	3.2371	0.4345	0.0318	0.0127	0	0.3403	0	0	0.7467	0.9957	0	0	0	0	0	0	0	0	0.7544	0	0	0.0836	0.3963	0.0509	0.3379	0.0191	0	0	0	0.5761	0.0318	0.3835	0	0	0
509.21	0	0	0	0	0	0	0	1.1431	2.2863	1.1709	3.1847	0.381	0	0	0	0.4331	0	0	0.8961	1.1948	0	0	0	0	0	0	0	0	0.7621	0	0	0.0386	0.381	0	0.3096	0	0	0	0	0.5608	0	0.381	0	0	0
509.22	0	0	0	0	0	0	0	1.0305	2.061	0.9412	2.8328	0.3435	0	0	0	0.5259	0	0	1.0454	1.3939	0	0	0	0	0	0	0	0	0.687	0	0	0	0.3435	0	0.3449	0	0	0	0	0.5541	0	0.3435	0	0	0
509.23	0	0	0	0	0	0	0	0.9179	1.8358	0.7114	2.4809	0.306	0	0	0	0.6187	0	0	1.1947	1.5929	0	0	0	0	0	0	0	0	0.6119	0	0	0	0.306	0	0.3681	0	0	0	0	0.4994	0	0.306	0	0	0
509.24	0	0	0	0	0	0	0	0.8053	1.6106	0.5369	2.1475	0.2684	0	0	0	0.7115	0	0	1.344	1.792	0	0	0	0	0	0	0	0	0.5369	0	0	0	0.2684	0	0.3327	0	0	0	0	0.4446	0	0.2684	0	0	0
509.25	0	0	0	0	0	0	0	0.6927	1.3854	0.4618	1.8473	0.2309	0	0	0	0.8043	0	0	1.4934	1.9911	0	0	0	0	0	0	0	0	0.4618	0	0	0	0.2309	0	0.2973	0	0	0	0	0.3899	0	0.2309	0	0	0
509.26	0	0	0	0	0	0	0	0.5801	1.1603	0.3868	1.547	0.1934	0	0	0	0.8971	0	0	1.5383	2.051	0	0	0	0	0	0	0	0	0.3868	0	0	0	0.1934	0	0.262	0	0	0	0	0.3351	0	0.1934	0	0	0
509.27	0	0	0	0	0	0	0	0.4676	0.9352	0.3117	1.2469	0.1559	0	0	0	0.9826	0	0	1.3889	1.8519	0	0	0	0	0	0	0	0	0.3117	0	0	0	0.1559	0	0.2266	0	0	0	0	0.2804	0	0.1559	0	0	0
509.28	0	0	0	0	0	0	0	0.355	0.7101	0.2367	0.9467	0.1183	0	0	0	0.8898	0	0	1.2396	1.6528	0	0	0	0	0	0	0	0	0.2367	0	0	0	0.1183	0	0.1913	0	0	0	0	0.2256	0	0.1183	0	0	0
509.29	0	0	0	0	0	0	0	0.2425	0.485	0.1617	0.6466	0.0808	0	0	0	0.7969	0	0	1.0902	1.4536	0	0	0	0	0	0	0	0	0.1617	0	0	0	0.0808	0	0.1559	0	0	0	0	0.1709	0	0.0808	0	0	0
509.3	0	0	0	0	0	0	0	0.13	0.2599	0.0866	0.3466	0.0433	0	0	0	0.7041	0	0	0.9409	1.2545	0	0	0	0	0	0	0	0	0.0866	0	0	0	0.0433	0	0.1206	0	0	0	0	0.1161	0	0.0433	0	0	0
509.31	0	0	0	0	0	0	0	0.0174	0.0349	0.0116	0.0465	0.0058	0	0	0	0.6113	0	0	0.7915	1.0554	0	0	0	0	0	0	0	0	0.0116	0.0141	0	0	0.0058	0	0.0852	0	0	0	0	0.0613	0	0.0058	0	0	0
509.32	0	0	0	0	0	0	0	0	0	0	0	0	0	0	0	0.5185	0	0	0.6422	0.8562	0	0	0	0	0	0	0	0	0	0.1228	0	0	0	0	0.0499	0	0	0	0	0.0066	0	0.0002	0	0	0
509.33	0	0	0	0	0	0	0	0	0	0	0	0	0	0	0	0.4256	0	0	0.4928	0.6571	0	0	0	0	0	0	0	0	0	0.2316	0	0	0	0	0.0146	0	0	0	0	0	0	0.0342	0	0	0
509.34	0	0	0	0	0	0	0	0	0	0	0	0	0	0	0	0.3328	0	0	0.3435	0.4579	0	0	0	0	0	0	0	0	0	0.3403	0	0	0	0	0	0	0	0	0	0	0	0.0682	0	0	0
509.35	0	0	0	0	0	0	0	0	0	0	0	0	0	0	0	0.24	0	0	0.1941	0.2588	0	0	0	0	0	0	0	0	0	0.449	0	0	0	0	0	0	0	0	0	0	0	0.1022	0	0	0
509.36	0	0	0	0	0	0	0	0	0	0	0	0	0	0	0	0.1472	0	0	0.0448	0.0597	0	0	0	0	0	0	0	0	0	0.5577	0	0	0	0	0	0	0	0	0	0	0	0.1362	0	0	0
509.37	0	0	0	0	0	0	0	0	0	0	0	0	0	0	0	0.0544	0	0	0	0	0	0	0	0	0	0	0	0	0	0.6663	0	0	0	0	0	0	0	0	0	0	0	0.1701	0	0	0
509.38	0	0	0	0	0	0	0	0	0	0	0	0	0	0	0	0	0	0	0	0	0	0	0	0	0	0	0	0	0	0.775	0	0	0	0	0	0	0	0	0	0	0	0.2041	0	0	0
509.39	0	0	0	0	0	0	0	0	0	0	0	0	0	0	0	0	0	0	0	0	0	0	0	0	0	0	0	0	0	0.8837	0	0	0	0	0	0	0	0	0	0	0	0.2381	0	0	0
509.4	0	0	0	0	0	0	0	0	0	0	0	0	0	0	0	0	0	0	0	0	0	0	0	0	0	0	0	0	0	0.9923	0	0	0	0	0	0	0	0	0	0	0	0.272	0	0	0
509.41	0	0	0	0	0	0	0	0	0	0	0	0	0	0	0	0	0	0	0	0	0	0	0	0.0719	0	0	0	0	0	1.1009	0	0	0	0.104	0.052	0	0.0708	0.1061	0	0	0	0.306	0	0	0
509.42	0	0	0	0	0	0	0	0	0	0	0	0	0	0	0	0	0	0	0	0	0	0	0	0.1795	0	0	0	0	0	1.0953	0	0	0	0.222	0.111	0	0.1511	0.2267	0	0	0	0.3399	0	0	0
509.43	0	0	0	0	0	0	0	0	0	0	0.0331	0	0	0	0	0	0	0	0	0	0	0	0	0.287	0	0	0	0	0	0.9865	0	0	0	0.34	0.17	0	0.2315	0.3472	0	0	0	0.345	0	0	0
509.44	0	0	0	0	0	0	0	0	0	0	0.1056	0	0	0	0	0	0	0	0	0	0	0	0	0.3946	0	0	0	0	0	0.8777	0	0	0	0.458	0.229	0	0.3118	0.4678	0	0	0	0.311	0	0	0
509.45	0	0	0	0	0	0	0	0	0	0	0.1781	0	0	0	0	0	0	0	0	0	0	0	0	0.5021	0	0	0	0	0	0.769	0	0	0	0.5761	0.2881	0	0.3922	0.5883	0	0	0	0.277	0	0	0
509.46	0.0226	0	0	0	0	0	0	0	0	0	0.2506	0	0	0	0.1358	0.0226	0	0	0	0	0	0	0	0.6096	0	0	0	0	0.0905	0.6603	0	0	0	0.6942	0.3471	0	0.4725	0.7088	0.1132	0	0	0.243	0.0679	0.2264	0.2264
509.47	0.0553	0	0	0	0	0	0	0	0	0	0.3231	0	0	0	0.3318	0.0553	0	0	0	0	0	0	0	0.7171	0	0	0	0	0.2212	0.5516	0	0	0	0.8123	0.4061	0	0.5555	0.8293	0.2765	0.0107	0	0.209	0.1659	0.5531	0.5531
509.48	0.088	0	0	0	0	0	0	0	0	0	0.3956	0	0	0	0.5278	0.088	0	0	0	0	0	0	0	0.8246	0	0	0	0	0.3519	0.4429	0	0	0	0.9304	0.4652	0	0.686	0.9498	0.4399	0.2112	0	0.175	0.2639	0.8797	0.8797
509.49	0.1206	0	0	0	0	0	0	0	0	0	0.4681	0	0	0	0.7238	0.1206	0	0	0	0	0	0	0	0.9321	0	0	0	0	0.4825	0.3342	0	0	0	1.0485	0.5242	0	0.8164	1.0702	0.6032	0.4117	0	0.1411	0.3619	1.2063	1.2063
509.5	0.1533	0	0	0	0	0	0	0	0	0	0.5406	0	0	0	0.9197	0.1533	0	0	0	0	0	0	0	1.0396	0	0	0	0	0.6132	0.2255	0	0	0	1.1666	0.5833	0	0.9468	1.1907	0.7665	0.6122	0	0.1071	0.4599	1.5329	1.5329
509.51	0.1859	0	0	0	0	0	0	0	0	0	0.613	0	0	0	1.1156	0.1859	0	0	0	0	0	0	0	1.1318	0	0	0	0	0.7438	0.1169	0	0	0	1.2416	0.6208	0	1.0346	1.2471	0.9297	0.8126	0	0.0731	0.5578	1.9005	1.8594
509.52	0.2186	0	0	0	0	0	0	0	0	0	0.6855	0	0	0	1.3115	0.2186	0	0	0	0	0	0	0	1.0242	0	0	0	0	0.8743	0.0082	0	0	0	1.1236	0.5618	0	1.0043	1.1266	1.0929	1.0131	0	0.0392	0.6558	2.3079	2.1859
509.53	0.2512	0	0	0	0	0	0	0	0	0	0.7579	0	0	0	1.5074	0.2512	0	0	0	0	0	0	0	0.9166	0	0	0	0	1.0049	0	0	0	0	1.0055	0.5028	0	0.974	1.006	1.2561	1.2136	0	0.0052	0.7537	2.7153	2.5123
509.54	0.2839	0	0	0.0285	0	0	0	0	0	0	0.7039	0	0	0	1.7032	0.2839	0	0	0	0	0	0	0	0.809	0	0	0	0	1.1354	0	0	0	0	0.9162	0.4437	0	0.9438	0.8854	1.4193	1.4141	0	0	0.8516	3.1227	2.8386
509.55	0.3165	0	0	0.0622	0	0	0	0	0	0	0.6313	0	0	0	1.8989	0.3165	0	0	0	0	0	0	0	0.7014	0	0	0	0	1.266	0	0	0	0	0.8321	0.3847	0	0.9135	0.7649	1.5824	1.6145	0	0	0.9495	3.5299	3.1649
509.56	0.3402	0	0	0.096	0	0	0	0	0	0	0.5588	0	0	0	2.0414	0.3402	0	0	0	0	0	0	0	0.5939	0	0	0	0	1.3609	0	0	0	0	0.7479	0.3256	0.0072	0.8833	0.6443	1.7012	1.815	0	0	1.0207	3.8483	3.4024
509.57	0.3076	0	0	0.1297	0	0	0	0	0	0	0.4863	0	0	0	1.8453	0.3076	0	0	0	0	0	0	0	0.4863	0	0	0	0	1.2302	0	0	0	0	0.6637	0.2666	0.0563	0.8531	0.5238	1.5378	2.0155	0	0	0.9227	3.6025	3.0755
509.58	0.2749	0	0	0.1634	0	0	0	0	0	0	0.4138	0	0	0	1.6493	0.2749	0	0	0	0	0	0	0	0.3788	0	0	0	0	1.0995	0	0	0	0	0.5796	0.2075	0.1054	0.7819	0.4033	1.3744	2.052	0	0	0.8246	3.3567	2.7488
509.59	0.2422	0	0	0.1971	0	0	0	0	0	0	0.3413	0	0	0	1.4533	0.2422	0	0	0	0	0	0	0	0.2713	0	0	0	0	0.9688	0	0	0	0	0.4954	0.1485	0.1545	0.6514	0.2828	1.211	1.8515	0	0	0.7266	3.1109	2.4221
509.6	0.2095	0	0	0.2308	0	0	0	0	0	0	0.2688	0	0	0	1.2573	0.2095	0	0	0	0	0	0	0	0.1638	0	0	0	0	0.8382	0	0	0	0	0.4111	0.0894	0.2036	0.521	0.1623	1.0477	1.651	0	0	0.6286	2.8652	2.0954
509.61	0.1769	0	0	0.2645	0	0	0	0	0	0	0.1963	0	0	0	1.0613	0.1769	0	0	0	0	0	0	0	0.0563	0	0	0	0	0.7075	0	0	0	0	0.3269	0.0303	0.2526	0.3905	0.0418	0.8844	1.4505	0	0	0.5307	2.6195	1.7688
509.62	0.1442	0	0	0.2981	0	0	0	0	0	0	0.1238	0	0	0	0.8654	0.1442	0	0	0	0	0	0	0	0	0	0	0	0	0.5769	0	0	0	0	0.3002	0	0.3017	0.3125	0	0.7211	1.2499	0	0	0.4327	2.2294	1.4423
509.63	0.1116	0	0	0.3318	0	0	0	0	0	0	0.0513	0	0	0	0.6695	0.1116	0	0	0	0	0	0	0	0	0	0	0	0	0.4463	0	0	0	0	0.3341	0	0.3508	0.2624	0	0.5579	1.0494	0	0	0.3347	1.8219	1.1158
509.64	0.0789	0	0	0.3474	0	0	0	0	0	0	0	0	0	0	0.4736	0.0789	0	0	0	0	0	0	0	0	0	0	0	0	0.3157	0	0	0	0	0.3498	0	0.3999	0.2122	0	0.3947	0.8489	0	0	0.2368	1.4145	0.7894
509.65	0.0463	0	0	0.3137	0	0	0	0	0	0	0	0	0	0	0.2778	0.0463	0	0	0	0	0	0	0	0	0	0	0	0	0.1852	0	0	0	0	0.3158	0	0.449	0.1621	0	0.2554	0.6484	0	0	0.1389	1.0071	0.463
509.66	0.0137	0	0	0.2799	0	0	0	0	0	0	0	0	0	0	0.082	0.0137	0	0	0	0	0	0	0	0	0	0	0	0	0.0547	0	0	0	0	0.2819	0	0.498	0.112	0	0.1248	0.4479	0	0	0.041	0.5998	0.1366
509.67	0	0	0	0.2462	0	0	0	0	0	0	0	0	0	0	0	0	0	0	0	0	0	0	0	0	0	0	0	0	0	0	0	0	0	0.2479	0	0.4985	0.0618	0	0.089	0.2473	0	0	0	0.3822	0
509.68	0	0	0.0149	0.2125	0	0	0	0	0	0	0	0	0	0	0	0	0	0	0	0	0	0	0	0	0	0	0	0	0	0	0	0	0	0.214	0	0.4494	0.0117	0	0.1215	0.0468	0	0	0	0.3012	0
509.69	0	0	0.1095	0.1788	0	0	0	0	0	0	0	0	0	0	0	0	0	0	0	0	0	0	0	0	0	0	0	0	0	0	0	0	0	0.18	0	0.4004	0	0	0.1541	0	0	0	0	0.2203	0
509.7	0	0	0.2041	0.1451	0	0	0	0	0	0	0	0	0	0	0	0	0	0	0	0	0	0	0	0	0	0	0	0	0	0	0	0	0	0.1461	0	0.3513	0	0	0.1866	0	0	0	0	0.1393	0
509.71	0	0	0.2987	0.1114	0	0	0	0	0	0	0	0	0	0	0	0	0	0	0	0	0	0	0	0	0	0	0	0	0	0	0	0	0	0.1122	0	0.3022	0	0	0.2191	0	0	0	0	0.0584	0
509.72	0	0	0.3933	0.0777	0	0	0	0	0	0	0	0	0	0	0	0	0	0	0	0	0	0	0	0	0	0	0	0	0	0	0	0	0	0.0782	0	0.2531	0	0	0.2516	0	0	0	0	0	0
509.73	0	0	0.4879	0.044	0	0	0	0	0	0	0	0	0	0	0	0	0	0	0	0	0	0	0	0	0	0	0	0	0	0	0	0	0	0.0443	0	0.204	0	0	0.2841	0	0	0	0	0	0
509.74	0.0219	0	0.5825	0.0103	0	0	0	0	0	0	0	0	0	0	0	0	0	0	0	0	0	0	0	0	0	0	0	0	0	0	0	0	0	0.0104	0	0.1549	0	0	0.3166	0	0	0	0	0	0
509.75	0.0816	0	0.677	0	0	0	0	0	0	0	0	0	0	0	0	0	0	0	0	0	0	0	0	0	0	0	0	0	0	0	0.0467	0.0234	0	0	0	0.1058	0	0	0.3393	0	0	0	0	0	0
509.76	0.1414	0	0.7716	0	0	0	0	0	0	0	0.019	0	0	0	0	0	0	0	0	0	0	0	0	0	0	0	0	0	0	0	0.1141	0.057	0	0	0	0.0567	0	0	0.3067	0	0	0	0	0	0
509.77	0.2011	0	0.8662	0	0	0	0	0	0	0	0.09	0	0	0	0	0	0	0	0	0.0035	0	0	0	0	0	0	0	0	0	0	0.1814	0.0907	0	0	0	0.0076	0	0	0.2742	0	0	0	0	0	0
509.78	0.2609	0	0.9607	0	0	0	0	0	0	0	0.161	0	0	0	0	0	0	0	0	0.1715	0	0	0	0	0	0	0	0	0	0	0.2488	0.1244	0	0	0	0	0	0	0.2416	0	0	0	0	0	0
509.79	0.3206	0	0.9574	0	0	0	0	0	0	0	0.232	0	0	0	0	0	0	0	0	0.3395	0	0	0	0	0	0	0	0	0	0	0.3161	0.1581	0	0	0	0	0	0	0.2091	0	0	0	0	0	0
509.8	0.3804	0	0.8628	0	0	0	0	0	0	0	0.303	0	0	0	0	0	0	0	0	0.5076	0	0	0	0	0	0	0	0	0	0	0.3834	0.1917	0	0	0	0	0	0	0.1766	0	0	0	0	0	0
509.81	0.7176	0.0756	0.7934	0.1009	0	0.0756	0.0252	0.0252	0.2017	0.0252	0.4496	0	0	0	0	0	0	0.1513	0	0.6757	0	0	0.0504	0.2017	0.0252	0	0.1513	0.1009	0.2269	0.0504	0.4508	0.2254	0	0	0	0	0	0	0.144	0.2522	0.1261	0	0.2774	0.3026	0.1009
509.82	1.2476	0.2039	0.7416	0.2719	0	0.2039	0.068	0.068	0.5437	0.068	0.6488	0	0	0	0	0	0	0.4078	0	0.8438	0	0	0.1359	0.5437	0.068	0	0.4078	0.2719	0.6117	0.1359	0.5181	0.259	0	0	0	0	0	0	0.1115	0.6796	0.3398	0	0.7476	0.8156	0.2719
509.83	1.7775	0.3321	0.6897	0.4428	0	0.3321	0.1107	0.1107	0.8856	0.1107	0.848	0	0	0	0	0	0	0.6642	0	1.0118	0	0	0.2214	0.8856	0.1107	0	0.6642	0.4428	0.9964	0.2214	0.5854	0.2927	0	0	0	0	0	0	0.079	1.1071	0.5535	0	1.2178	1.3285	0.4428
509.84	2.3075	0.4603	0.6378	0.6138	0	0.4603	0.1534	0.1534	1.2276	0.1534	1.0472	0	0	0	0	0	0	0.9207	0	1.18	0	0	0.3069	1.2276	0.1534	0	0.9207	0.6138	1.381	0.3069	0.6526	0.3263	0	0	0	0	0	0	0.0465	1.5345	0.7672	0	1.6879	1.8413	0.6138
509.85	2.7574	0.5885	0.586	0.7847	0	0.5885	0.1962	0.1962	1.5694	0.1962	1.2463	0	0	0	0	0	0	1.1771	0	1.3481	0	0	0.3924	1.5694	0.1962	0	1.1771	0.7847	1.7656	0.3924	0.7037	0.3518	0	0	0	0	0	0	0.014	1.9618	0.9809	0	2.1621	2.3542	0.7847
509.86	3.1677	0.7167	0.5341	0.9556	0	0.7167	0.2389	0.2389	1.9113	0.2389	1.4454	0	0	0	0	0	0	1.4335	0	1.5162	0	0	0.4778	1.9113	0.2389	0	1.4335	0.9556	2.1502	0.4778	0.6363	0.3182	0	0	0	0	0	0	0	2.3891	1.1946	0	2.6664	2.8669	0.9556
509.87	3.5779	0.8449	0.4822	1.1266	0	0.8449	0.2816	0.2816	2.2531	0.2816	1.5462	0	0	0	0	0	0	1.6898	0	1.6844	0	0	0.5633	2.2531	0.2816	0	1.6898	1.1266	2.5347	0.5633	0.5689	0.2845	0	0	0	0	0	0	0	2.8164	1.4082	0.0686	3.1706	3.3797	1.1266
509.88	3.9881	0.9731	0.4304	1.2974	0	0.9731	0.3244	0.3244	2.5949	0.3459	1.625	0.1727	0.0216	0	0.0216	0.1079	0	1.9678	0	1.7299	0	0	0.6487	2.5949	0.3244	0	1.9462	1.2974	2.9193	0.6487	0.5016	0.2508	0	0	0	0	0	0	0	3.2436	1.6218	0.1677	3.6747	3.9355	1.2974
509.89	4.3982	1.1012	0.3785	1.4683	0	1.1012	0.3671	0.3671	2.9366	0.4403	1.7338	0.5861	0.0733	0	0.0733	0.3663	0	2.2757	0	1.5618	0	0	0.7342	2.9366	0.3671	0	2.2025	1.4683	3.3037	0.7342	0.4342	0.2171	0	0	0	0	0	0	0	3.6708	1.8354	0.2667	4.1788	4.5515	1.4683
509.9	4.8083	1.2294	0.4098	1.6392	0	1.2294	0.4098	0.4098	3.2784	0.5347	1.8426	0.9994	0.1249	0	0.1249	0.6247	0	2.5837	0	1.3937	0	0	0.8196	3.2784	0.4098	0	2.4588	1.6392	3.6882	0.8196	0.3669	0.1834	0	0	0.0702	0	0	0	0	4.098	2.049	0.3657	4.6829	5.1674	1.6392
509.91	5.2184	1.3575	0.4525	1.81	0	1.3575	0.4525	0.4525	3.6201	0.6291	1.9514	1.4128	0.1766	0	0.1766	0.883	0	2.8916	0	1.2256	0	0	0.905	3.6201	0.4525	0	2.715	1.81	4.0726	0.905	0.2995	0.1498	0	0	0.2136	0	0	0	0	4.5251	2.2625	0.4648	5.1869	5.7833	1.81
509.92	4.7198	1.2379	0.4126	1.6505	0	1.2379	0.4126	0.4126	3.301	0.6409	1.8124	1.8262	0.2283	0	0.2283	1.1414	0	2.704	0	1.0575	0	0	0.8252	3.301	0.4126	0	2.4757	1.6505	3.7136	0.8252	0.2322	0.1161	0	0	0.3571	0.0734	0	0.1224	0	4.1262	2.0631	0.5638	4.8866	5.5548	1.7973
509.93	4.1897	1.1096	0.3699	1.4795	0	1.1096	0.3699	0.3699	2.9589	0.6498	1.6649	2.2397	0.28	0	0.28	1.3998	0	2.4991	0	0.8894	0	0	0.7397	2.9589	0.3699	0	2.2192	1.4795	3.3288	0.7397	0.1649	0.0825	0	0	0.5006	0.1919	0	0.3199	0	3.6986	1.8493	0.6627	4.6568	5.3822	1.8633
509.94	3.6596	0.9813	0.3271	1.3085	0	0.9813	0.3271	0.3271	2.6169	0.6587	1.5173	2.6531	0.3316	0	0.3316	1.6582	0	2.2943	0	0.7213	0	0	0.6542	2.6169	0.3271	0	1.9627	1.3085	2.944	0.6542	0.0976	0.0488	0	0	0.6441	0.3104	0	0.5174	0	3.2711	1.6356	0.7617	4.427	5.2095	1.9293
509.95	3.1296	0.8531	0.2844	1.1375	0	0.8531	0.2844	0.2844	2.2749	0.6677	1.3698	3.0665	0.3833	0	0.3833	1.9166	0	2.0895	0	0.5531	0	0	0.5687	2.2749	0.2844	0	1.7062	1.1375	2.5593	0.5687	0.0303	0.0152	0	0	0.7876	0.4289	0	0.7149	0	2.8437	1.4218	0.8607	4.1972	5.0369	1.9953
509.96	2.6579	0.7249	0.2416	0.9665	0	0.7249	0.2416	0.2416	1.933	0.6766	1.2223	3.4799	0.435	0	0.435	2.2333	0	1.943	0.1749	0.385	0	0	0.5416	2.1663	0.2416	0	1.4497	0.9665	2.1746	0.4832	0	0	0	0	0.9311	0.5474	0	0.9124	0	2.4162	1.2081	0.9596	3.9299	4.8643	2.0613
509.97	2.1877	0.5967	0.1989	0.7955	0	0.5967	0.1989	0.1989	1.5911	0.6856	1.0833	3.8934	0.4867	0	0.4867	2.5515	0	1.7981	0.3545	0.2168	0	0	0.5159	2.0638	0.1989	0	1.1933	0.7955	1.79	0.3978	0	0	0	0	1.0745	0.6659	0	1.1098	0	1.9889	0.9944	1.0347	3.6318	4.6917	2.1273
509.98	1.7177	0.4685	0.1562	0.6246	0	0.4685	0.1562	0.1562	1.2492	0.6945	1.0068	4.3068	0.5383	0	0.5383	2.8698	0	1.6533	0.5341	0.0486	0	0	0.4903	1.9613	0.1562	0	0.9369	0.6246	1.4054	0.3123	0	0	0	0	1.218	0.7843	0	1.3072	0	1.5615	0.7808	0.9356	3.3337	4.5192	2.1933
509.99	1.2476	0.3403	0.1134	0.4537	0	0.3403	0.1134	0.1134	0.9074	0.6239	0.8508	4.0841	0.5105	0	0.5105	2.7904	0	1.4289	0.7137	0	0	0	0.4647	1.859	0.1134	0	0.6805	0.4537	1.0208	0.2268	0	0	0	0	1.3615	0.9028	0	1.5046	0	1.1342	0.5671	0.8366	3.0356	4.1876	2.2592
510	0.7776	0.2121	0.0707	0.2828	0	0.2121	0.0707	0.0707	0.5655	0.5295	0.6709	3.6706	0.4588	0	0.4588	2.5919	0	1.1808	0.8933	0	0	0	0.4392	1.7567	0.0707	0	0.4242	0.2828	0.6362	0.1414	0	0	0	0	1.5049	1.0212	0	1.702	0	0.7069	0.3535	0.7375	2.7376	3.8083	2.3252
510.01	0.3077	0.0839	0.028	0.1119	0	0.0839	0.028	0.028	0.2238	0.4351	0.4911	3.2571	0.4071	0	0.4071	2.434	0	0.9326	1.073	0	0	0	0.4136	1.6544	0.028	0	0.1678	0.1119	0.2517	0.0559	0	0	0	0	1.4034	1.1396	0	1.8993	0	0.2797	0.1399	0.6385	2.4396	3.4291	2.3911
510.02	0	0	0	0	0	0	0	0	0	0.3555	0.3555	2.8436	0.3555	0	0.3555	2.283	0	0.773	1.2527	0	0	0	0.4176	1.6702	0	0	0	0	0	0	0	0	0	0	1.2599	1.2536	0	2.0894	0	0	0	0.5394	2.3039	3.2182	2.5073
510.03	0	0	0	0	0	0	0	0	0	0.3038	0.3038	2.4301	0.3038	0	0.3038	2.1321	0	0.793	1.4324	0	0	0	0.4775	1.9099	0	0	0	0	0	0	0	0	0	0	1.1164	1.1351	0	1.8918	0	0	0	0.4404	2.1074	2.8777	2.2702
510.04	0	0	0	0	0	0	0	0	0	0.2521	0.2521	2.0166	0.2521	0	0.2521	1.9811	0	0.8397	1.6121	0	0	0	0.5374	2.1495	0	0	0	0	0	0	0	0	0	0	0.9729	1.0165	0	1.6942	0	0	0	0.3414	1.8668	2.5372	2.0331
510.05	0	0	0	0	0	0	0	0	0	0.2004	0.2004	1.6031	0.2004	0	0.2004	1.8302	0	0.8865	1.7919	0	0	0	0.5973	2.3892	0	0	0	0	0	0	0	0	0	0	0.8293	0.898	0	1.4967	0	0	0	0.2425	1.6263	2.1968	1.796
510.06	0	0	0	0	0	0	0	0	0	0.1487	0.1487	1.1896	0.1487	0	0.1487	1.6454	0	0.8995	1.8703	0	0	0	0.6234	2.4938	0	0	0	0	0	0	0	0	0	0	0.6858	0.7795	0	1.2992	0	0	0	0.1435	1.3859	1.8564	1.559
510.07	0	0	0	0	0	0	0	0	0	0.097	0.097	0.7761	0.097	0	0.097	1.3747	0	0.8264	1.6908	0	0	0	0.5636	2.2543	0	0	0	0	0	0.0335	0	0	0	0	0.5423	0.661	0.0297	1.1017	0	0	0	0.0445	1.1789	1.516	1.322
510.08	0	0	0	0	0	0	0	0	0	0.0453	0.0453	0.3626	0.0453	0	0.0453	1.1039	0	0.7534	1.5111	0	0	0	0.5037	2.0149	0	0	0	0	0	0.0677	0	0	0	0	0.3988	0.5425	0.1067	0.9042	0	0	0	0	0.9727	1.1757	1.0851
510.09	0	0	0	0	0	0	0	0	0	0	0	0	0	0	0	0.865	0	0.6867	1.3315	0	0	0	0.4438	1.7753	0	0	0	0	0	0.1019	0	0	0	0	0.2553	0.4241	0.1837	0.7068	0	0	0	0	0.7664	0.8481	0.8481
510.1	0	0	0	0	0	0	0	0	0	0	0	0	0	0	0	0.8527	0	0.6653	1.1518	0	0	0	0.3839	1.5358	0	0	0	0	0	0.136	0	0	0	0	0.1118	0.3056	0.2608	0.5093	0	0	0	0	0.5602	0.6112	0.6112
510.11	0	0	0	0	0	0	0	0	0	0	0	0	0	0	0	0.8194	0	0.6439	0.9722	0	0	0	0.3241	1.2962	0	0	0	0	0	0.1702	0	0	0	0	0	0.1872	0.3378	0.3119	0	0	0	0	0.354	0.3743	0.3743
510.12	0	0	0	0	0	0	0	0	0	0	0	0	0	0	0	0.7119	0	0.6225	0.7925	0	0	0	0.2642	1.0566	0	0	0	0	0	0.2043	0	0	0	0	0	0.0687	0.4148	0.1145	0	0	0	0	0.1478	0.1375	0.1375
510.13	0	0	0	0	0	0	0	0	0	0	0	0	0	0	0	0.6044	0	0.6011	0.6127	0	0	0	0.2042	0.817	0	0	0	0	0	0.2384	0	0	0	0	0	0	0.4918	0	0	0	0	0	0	0	0
510.14	0	0	0	0	0	0	0	0	0	0	0	0	0	0	0	0.4969	0	0.5262	0.433	0	0	0.0278	0.1443	0.5773	0	0	0	0	0	0.2726	0	0	0	0	0	0	0.5688	0	0	0	0	0	0	0	0
510.15	0	0	0	0	0	0	0	0	0	0	0	0	0	0	0	0.3894	0	0.4278	0.2532	0	0	0.0678	0.0844	0.3376	0	0	0	0	0	0.3067	0	0	0	0	0	0	0.6457	0	0	0	0	0	0	0	0
510.16	0	0	0	0	0	0	0	0	0	0	0	0	0	0	0	0.2819	0	0.3293	0.0734	0	0	0.1079	0.0245	0.0978	0	0	0	0	0	0.3408	0	0	0	0	0	0	0.7227	0	0	0	0	0	0	0	0
510.17	0	0	0	0	0	0	0	0	0	0	0	0.0106	0	0	0	0.2098	0	0.2663	0.142	0.071	0	0.1479	0	0	0	0	0	0	0	0.3467	0	0	0	0	0	0	0.7997	0	0	0	0	0.0279	0	0	0
510.18	0	0	0	0	0	0	0	0	0	0	0	0.0473	0	0	0	0.1622	0	0.2278	0.3819	0.1909	0	0.188	0	0	0	0	0	0	0	0.3125	0	0	0	0	0	0	0.7507	0	0	0	0	0.0951	0	0	0
510.19	0	0	0	0	0	0	0	0	0	0	0	0.084	0	0	0	0.1147	0	0.1893	0.6218	0.3109	0	0.228	0	0	0	0	0	0	0	0.2783	0	0	0	0	0	0	0.6736	0	0	0	0	0.1623	0	0	0
510.2	0	0	0	0	0	0	0	0	0	0	0	0.1206	0	0	0	0.0671	0	0.1508	0.8617	0.4308	0	0.268	0	0	0	0	0	0	0	0.2441	0	0	0	0	0	0	0.5966	0	0	0	0	0.2295	0	0	0
510.21	0	0	0	0	0	0	0	0	0	0	0	0.1573	0	0	0	0.0195	0	0.1123	1.1017	0.5508	0	0.3081	0	0	0	0	0	0	0	0.21	0	0	0	0	0	0	0.5195	0	0	0	0	0.2966	0	0	0
510.22	0	0	0	0	0	0	0	0	0	0	0	0.194	0	0	0	0	0	0.0738	1.3417	0.6708	0	0.3481	0	0	0	0	0	0	0	0.1758	0	0	0	0	0	0	0.4425	0	0	0	0	0.3638	0	0	0
510.23	0	0	0	0	0	0	0	0	0	0	0	0.2306	0	0	0	0	0	0.0353	1.5817	0.7908	0	0.3881	0	0	0	0	0	0	0	0.1417	0	0	0	0	0	0	0.3655	0	0	0	0	0.431	0	0	0
510.24	0	0	0	0	0	0	0	0	0	0	0	0.2673	0	0	0	0	0	0	1.8218	0.9109	0	0.4214	0	0	0	0	0	0	0	0.1075	0	0	0	0	0	0	0.2885	0	0	0	0	0.4981	0	0	0
510.25	0	0	0	0	0	0	0	0	0	0	0	0.304	0	0	0	0	0	0	2.0619	1.0309	0	0.3814	0	0	0	0	0	0	0	0.0734	0	0	0	0	0	0	0.2115	0	0	0	0	0.5653	0	0	0
510.26	0	0	0	0	0	0	0	0	0	0	0	0.3406	0	0	0.0432	0	0.0649	0	2.302	1.151	0	0.3413	0	0	0	0	0	0	0	0.0393	0	0	0	0	0	0	0.1345	0	0	0	0	0.6324	0	0	0
510.27	0	0	0	0	0	0	0	0	0	0	0	0.3772	0	0	0.1621	0	0.2432	0	2.5421	1.2711	0	0.3013	0	0	0	0	0	0	0	0.0051	0	0	0	0	0	0	0.0575	0	0	0	0	0.6995	0	0	0
510.28	0	0	0	0	0	0	0	0	0	0	0	0.3616	0	0	0.281	0	0.4215	0	2.3481	1.1741	0	0.2612	0	0	0	0	0	0	0	0	0	0	0	0	0	0	0	0	0	0	0	0.6525	0	0	0
510.29	0	0	0	0	0	0	0	0	0	0	0	0.3249	0	0	0.3999	0	0.5999	0	2.1082	1.0541	0	0.2212	0	0	0	0	0	0	0	0	0	0	0	0	0	0	0	0	0	0	0	0.5852	0	0	0
510.3	0	0	0	0	0	0	0	0	0	0	0	0.2882	0	0	0.5188	0	0.7782	0	1.8682	0.9341	0	0.1811	0	0	0	0	0	0	0	0	0	0	0	0	0	0	0	0	0	0	0	0.518	0	0	0
510.31	0	0	0	0	0	0	0	0	0	0	0	0.2515	0	0	0.6378	0	0.9566	0	1.6282	0.8141	0	0.1411	0	0	0	0	0	0	0	0	0	0	0	0	0	0	0	0	0	0	0	0.4508	0	0	0
510.32	0	0	0	0	0	0	0	0	0	0	0	0.2149	0	0	0.7567	0	1.1351	0	1.3882	0.6941	0	0.101	0	0	0	0	0	0	0	0	0	0	0	0	0	0	0	0	0	0	0	0.3836	0	0	0
510.33	0	0	0	0	0	0	0	0	0	0	0	0.1782	0	0	0.8757	0	1.3135	0	1.1481	0.5741	0	0.061	0	0	0	0	0	0	0	0	0	0	0	0	0	0	0	0	0.0734	0	0	0.3164	0	0	0
510.34	0	0	0	0	0	0	0	0	0	0	0	0.1415	0	0	0.9947	0	1.492	0	0.908	0.454	0	0.021	0	0	0	0	0	0	0	0	0	0	0	0	0	0	0	0	0.1758	0	0	0.2493	0	0	0
510.35	0	0	0	0	0.0533	0.0799	0.0266	0	0	0	0	0.1049	0	0	1.1136	0	1.6705	0	0.6679	0.3339	0	0	0	0	0	0	0	0	0	0	0	0.2131	0.2397	0.0266	0	0	0	0	0.2782	0	0	0.1821	0.0533	0.0533	0
510.36	0	0	0	0	0.1406	0.2109	0.0703	0	0	0	0	0.0682	0	0	1.2327	0	1.849	0	0.4277	0.2139	0	0	0	0	0	0	0	0	0	0	0	0.5624	0.6327	0.0703	0	0	0	0.1045	0.4591	0	0	0.115	0.1406	0.1406	0
510.37	0	0	0	0	0.2279	0.3419	0.114	0	0	0	0	0.0315	0	0	1.1887	0	1.783	0	0.1875	0.0938	0	0	0	0	0	0	0	0	0	0	0	0.9116	1.0256	0.114	0	0	0	0.2661	0.6827	0	0	0.0478	0.2279	0.2279	0
510.38	0	0	0	0	0.3152	0.4728	0.1576	0	0	0	0	0	0	0	1.0698	0	1.6047	0	0	0	0	0	0	0	0	0	0	0	0	0	0	1.2609	1.4185	0.1576	0	0	0	0.4277	0.9062	0	0	0	0.3152	0.3152	0
510.39	0	0	0	0	0.4025	0.6038	0.2013	0	0	0	0	0	0	0	0.9509	0	1.4263	0	0	0	0	0	0	0	0	0	0	0	0	0	0	1.6101	1.8114	0.2013	0	0	0	0.5892	1.1298	0	0	0	0.4025	0.4025	0
510.4	0	0	0	0	0.4898	0.7347	0.2449	0	0	0	0	0	0	0	0.8319	0	1.2479	0	0	0	0	0	0	0	0	0	0	0	0	0	0	1.9593	2.2042	0.2449	0	0	0	0.7507	1.3534	0	0	0	0.4898	0.4898	0
510.41	0	0	0	0	0.5771	0.8657	0.2886	0	0	0	0	0	0	0	0.713	0	1.0695	0	0	0	0	0	0	0	0	0	0	0	0	0	0	2.3084	2.597	0.2886	0	0	0	0.9122	1.5769	0	0	0	0.5771	0.5771	0
510.42	0	0	0	0	0.6644	0.9966	0.3322	0	0	0	0	0	0	0	0.594	0	0.891	0	0	0	0	0	0	0	0	0	0	0	0	0	0	2.6575	2.9897	0.3322	0	0	0	1.0737	1.8005	0	0	0	0.6644	0.6644	0
510.43	0	0	0	0	0.7517	1.1275	0.3758	0	0	0	0	0	0	0	0.475	0	0.7125	0	0	0	0	0	0	0	0	0	0	0	0	0	0	3.0066	3.3825	0.3758	0	0	0	1.2352	2.0057	0	0	0	0.7517	0.7517	0
510.44	0	0	0	0	0.8389	1.2584	0.4195	0	0	0	0	0	0	0	0.356	0	0.5341	0	0	0	0	0	0	0	0	0	0	0	0	0	0	3.3557	3.7752	0.4195	0	0	0	1.3966	2.0244	0	0	0	0.8389	0.8389	0
510.45	0	0	0	0	0.9232	1.3847	0.4616	0	0	0	0	0	0	0	0.237	0	0.3555	0	0	0	0	0	0	0	0	0	0	0	0	0	0	3.6926	4.1542	0.4616	0	0	0	1.558	2.043	0	0	0	0.9232	0.9232	0
510.46	0	0	0	0	0.8358	1.2537	0.4179	0	0	0	0	0	0	0	0.118	0	0.177	0	0	0	0	0	0	0	0	0	0	0	0	0	0	3.3432	3.7611	0.4179	0	0	0	1.7035	2.0496	0	0	0	0.8358	0.8358	0
510.47	0	0	0	0	0.7485	1.1227	0.3742	0	0	0	0	0	0	0	0	0	0	0	0	0	0	0	0	0	0	0	0	0	0	0	0	2.9939	3.3681	0.3742	0	0	0	1.5419	1.8259	0	0	0	0.7485	0.7485	0
510.48	0	0	0	0	0.6611	0.9917	0.3306	0	0	0	0	0	0	0	0	0	0	0	0	0	0	0	0	0	0	0	0	0	0	0	0	2.6446	2.9751	0.3306	0	0	0	1.3803	1.6023	0	0	0	0.6611	0.6611	0
510.49	0.0931	0	0	0.0466	0.6902	0.9073	0.2869	0.1397	0.0466	0.0699	0.1164	0	0	0.0699	0.0699	0	0	0	0	0	0.0207	0	0.0931	0	0	0	0.0233	0	0	0	0	2.2953	2.5822	0.2869	0	0.1164	0.0466	1.4282	1.4485	0	0	0.0699	0.5738	0.7135	0.2561
510.5	0.2211	0	0	0.1106	0.7629	0.8403	0.2432	0.3317	0.1106	0.1659	0.2764	0	0	0.1659	0.1659	0	0	0	0	0	0.0572	0	0.2211	0	0	0	0.0553	0	0	0	0	1.946	2.1892	0.2432	0	0.2764	0.1106	1.5547	1.3209	0	0	0.1659	0.4865	0.8182	0.6081
510.51	0.3491	0	0	0.1746	0.8356	0.7733	0.1996	0.5237	0.1746	0.2618	0.4364	0	0	0.2618	0.2618	0	0	0	0	0	0.0937	0	0.3491	0	0	0	0.0873	0	0	0	0	1.5967	1.7963	0.1996	0	0.4364	0.1746	1.6811	1.1933	0	0	0.2618	0.3992	0.9229	0.9601
510.52	0.4771	0	0	0.2385	0.9082	0.7064	0.1559	0.7156	0.2385	0.3578	0.5963	0	0	0.3578	0.3578	0	0	0	0	0	0.1302	0	0.4771	0	0	0	0.1193	0	0	0	0	1.2475	1.4035	0.1559	0	0.5963	0.2385	1.8074	1.0656	0	0	0.3578	0.3119	1.0275	1.3119
510.53	0.605	0	0	0.3025	0.9808	0.6394	0.1123	0.9075	0.3025	0.4537	0.7562	0	0	0.4537	0.4537	0	0	0	0	0	0.1667	0	0.605	0	0	0	0.1512	0	0	0	0	0.8983	1.0106	0.1123	0	0.7562	0.3025	1.9338	0.938	0	0	0.4537	0.2246	1.1321	1.6637
510.54	0.7329	0	0	0.3664	1.0534	0.5724	0.0686	1.0993	0.3664	0.5497	0.9161	0	0	0.5497	0.5497	0	0	0	0	0	0.2032	0	0.7329	0	0	0	0.1832	0	0	0	0	0.5492	0.6178	0.0686	0	0.9161	0.3664	2.0601	0.858	0	0	0.5497	0.1373	1.2366	2.0155
510.55	0.8608	0	0	0.4304	1.126	0.5054	0.025	1.2912	0.4304	0.6456	1.076	0	0	0.6456	0.6456	0	0	0	0	0	0.2397	0	0.8608	0	0	0	0.2152	0	0	0	0	0.2001	0.2251	0.025	0	1.076	0.4304	2.1863	0.8328	0	0	0.6456	0.05	1.3412	2.3671
510.56	0.9886	0	0	0.4943	1.2358	0.4943	0	1.483	0.4943	0.7415	1.2358	0	0	0.7415	0.7415	0	0	0	0	0	0.2761	0	0.9886	0	0	0	0.2472	0	0	0	0	0	0	0	0	1.2358	0.4943	2.3125	0.8076	0	0	0.7415	0	1.483	2.7188
510.57	1.1165	0	0	0.5582	1.3956	0.5582	0	1.6747	0.5582	0.8374	1.3956	0	0	0.8374	0.8374	0	0.0083	0	0	0	0.3126	0	1.1165	0	0	0	0.2791	0	0	0	0	0	0	0	0	1.3956	0.5582	2.5121	0.8374	0	0	0.8374	0	1.7485	3.181
510.58	1.2443	0	0	0.6221	1.5554	0.6221	0	1.8664	0.6221	0.9332	1.5554	0	0	0.9332	0.9332	0	0.046	0	0	0	0.3491	0	1.2443	0	0	0	0.3111	0	0	0	0	0	0	0	0	1.5554	0.6221	2.7996	0.9332	0	0	0.9332	0	2.1028	3.7763
510.59	1.3287	0.0154	0	0.7105	1.6609	0.6643	0	1.993	0.6643	0.9965	1.6609	0	0	0.9965	0.9965	0	0.0836	0	0	0.0384	0.4086	0	1.3287	0	0	0	0.3322	0	0	0	0	0	0	0	0	1.6609	0.6643	2.9895	0.9965	0	0	0.9965	0	2.3919	4.2522
510.6	1.2006	0.1333	0	1.0001	1.5008	0.6003	0	1.801	0.6003	0.9005	1.5008	0	0	0.9005	0.9005	0	0.1213	0	0	0.3331	0.549	0	1.2006	0	0	0	0.3002	0	0	0	0	0	0	0	0	1.5008	0.6003	2.7015	0.9005	0	0	0.9005	0	2.3623	4.1438
510.61	1.0726	0.2511	0	1.2897	1.3408	0.5363	0	1.609	0.5363	0.8045	1.3408	0	0	0.8045	0.8045	0	0.159	0	0	0.6279	0.6893	0	1.0726	0	0	0	0.2682	0	0	0	0	0	0	0	0	1.3408	0.5363	2.4134	0.8045	0	0	0.8045	0	2.3328	4.0355
510.62	0.9446	0.369	0	1.5794	1.1808	0.4723	0	1.417	0.4723	0.7085	1.1808	0	0	0.7085	0.7085	0	0.1967	0	0	0.9226	0.8297	0	0.9446	0	0	0	0.2362	0	0	0	0	0	0	0	0	1.1808	0.4723	2.1254	0.7085	0	0	0.7085	0	2.3032	3.9272
510.63	0.8167	0.487	0	1.8692	1.0208	0.4083	0	1.225	0.4083	0.6125	1.0208	0	0	0.6125	0.6125	0	0.2344	0	0	1.2174	0.97	0	0.8167	0	0	0	0.2042	0	0	0	0	0	0	0	0	1.0208	0.4083	1.8375	0.6125	0	0	0.6125	0	2.2737	3.8189
510.64	0.6887	0.6049	0	2.159	0.8609	0.3444	0	1.0331	0.3444	0.5165	0.8609	0	0	0.5165	0.5165	0	0.272	0	0	1.5122	1.1104	0	0.6887	0	0	0	0.1722	0	0	0	0	0	0	0	0	0.8609	0.3444	1.5496	0.5165	0	0	0.5165	0	2.2442	3.7107
510.65	0.5608	0.7228	0	2.4488	0.701	0.2804	0	0.8412	0.2804	0.4206	0.701	0	0	0.4206	0.4206	0	0.3097	0	0	1.807	1.2508	0	0.5608	0	0	0	0.1402	0	0	0	0	0	0	0	0	0.701	0.2804	1.2618	0.4206	0	0	0.4206	0	2.2148	3.6026
510.66	0.4329	0.8408	0	2.7387	0.5411	0.2165	0	0.6494	0.2165	0.3247	0.5411	0	0	0.3247	0.3247	0	0.3473	0	0	2.1019	1.3913	0	0.4329	0	0	0	0.1082	0	0	0	0	0	0	0	0	0.5411	0.2165	0.9741	0.3247	0	0	0.3247	0	2.1853	3.4944
510.67	0.305	0.9587	0	3.0287	0.3813	0.1525	0	0.4576	0.1525	0.2288	0.3813	0	0	0.2288	0.2288	0	0.385	0	0	2.3968	1.5317	0	0.305	0	0	0	0.0763	0	0	0	0	0	0	0	0	0.3813	0.1525	0.6863	0.2288	0	0	0.2288	0	2.1559	3.3863
510.68	0.1772	1.0767	0	3.3186	0.2215	0.0886	0	0.2658	0.0886	0.1329	0.2215	0	0	0.1329	0.1329	0	0.3739	0	0	2.6917	1.6722	0	0.1772	0	0	0	0.0443	0	0	0	0	0	0	0	0	0.2215	0.0886	0.3987	0.1329	0	0	0.1329	0	1.8466	2.8585
510.69	0.0494	1.1947	0	3.6087	0.0617	0.0247	0	0.074	0.0247	0.037	0.0617	0	0	0.037	0.037	0	0.3362	0	0	2.9867	1.8127	0	0.0494	0	0	0	0.0123	0	0	0	0	0	0	0	0	0.0617	0.0247	0.1111	0.037	0	0	0.037	0	1.4923	2.2632
510.7	0.1132	1.2923	0	3.7864	0.0453	0	0	0	0.0453	0.0453	0.1132	0.1812	0.1812	0.0906	0	0	0.2985	0	0.0453	3.0043	1.8026	0	0	0	0	0	0	0	0	0.0226	0	0.0453	0	0.0453	0.0453	0	0.2192	0.2265	0.1132	0.1812	0.2718	0	0	1.2558	1.8837
510.71	0.3027	1.326	0	3.7358	0.1211	0	0	0	0.1211	0.1211	0.3027	0.4843	0.4843	0.2422	0	0	0.2608	0	0.1211	2.7096	1.6257	0	0	0	0	0	0	0	0	0.0605	0	0.1211	0	0.1211	0.1211	0	0.6149	0.6054	0.3027	0.4843	0.7265	0	0	1.0933	1.6399
510.72	0.4921	1.3596	0	3.6851	0.1969	0	0	0	0.1969	0.1969	0.4921	0.7874	0.7874	0.3937	0	0	0.2232	0	0.1969	2.4148	1.4489	0	0	0	0	0	0	0	0	0.0984	0	0.1969	0	0.1969	0.1969	0	1.0106	0.9843	0.4921	0.7874	1.1811	0	0	0.9308	1.3961
510.73	0.6816	1.3932	0	3.6344	0.2726	0	0	0	0.2726	0.2726	0.6816	1.0905	1.0905	0.5452	0	0	0.1855	0	0.2726	2.1199	1.272	0	0	0	0	0	0	0	0	0.1363	0	0.2726	0	0.2726	0.2726	0	1.4063	1.3631	0.6816	1.0905	1.6357	0	0	0.7683	1.1524
510.74	0.8709	1.4268	0	3.5836	0.3484	0	0	0	0.3484	0.3484	0.8709	1.3935	1.3935	0.6968	0	0	0.1478	0	0.3484	1.8251	1.095	0	0	0	0	0	0	0	0	0.1742	0	0.3484	0	0.3484	0.3484	0	1.8019	1.7419	0.8709	1.3935	2.0903	0	0	0.6058	0.9087
510.75	1.0603	1.4603	0	3.5327	0.4241	0	0	0	0.4241	0.4241	1.0603	1.6965	1.6965	0.8482	0	0	0.1101	0	0.4241	1.5302	0.9181	0	0	0	0	0	0	0	0	0.2121	0	0.4241	0	0.4241	0.4241	0	2.1975	2.1206	1.0603	1.6965	2.5447	0	0	0.4433	0.665
510.76	1.2496	1.4938	0	3.4818	0.4999	0	0	0	0.4999	0.4999	1.2496	1.9994	1.9994	0.9997	0	0	0.0725	0	0.4999	1.2353	0.7412	0	0	0	0	0	0	0	0	0.2499	0.0139	0.4999	0	0.4999	0.4999	0	2.5931	2.4993	1.2496	1.9994	2.9991	0	0	0.2809	0.4214
510.77	1.4389	1.5273	0	3.4307	0.5756	0	0	0	0.5756	0.5756	1.4389	2.3023	2.3023	1.1512	0	0	0.0348	0	0.5756	0.9403	0.5642	0	0	0	0	0	0	0	0	0.2878	0.2426	0.5756	0	0.5756	0.5756	0	2.9886	2.8779	1.4389	2.3023	3.4535	0	0	0.1185	0.1777
510.78	1.6282	1.5607	0	3.3796	0.6513	0	0	0	0.6513	0.6513	1.6282	2.6052	2.6052	1.3026	0	0	0	0	0.6513	0.6454	0.3872	0	0	0	0	0	0	0	0	0.3256	0.4713	0.6513	0	0.6513	0.6513	0	3.384	3.2564	1.6282	2.6052	3.9077	0	0	0	0
510.79	1.8175	1.5941	0	3.3284	0.727	0	0	0	0.727	0.727	1.8175	2.908	2.908	1.454	0	0	0	0	0.727	0.3504	0.2102	0	0	0	0	0	0	0	0	0.3635	0.6999	0.727	0	0.727	0.727	0	3.7794	3.6349	1.8175	2.9431	4.3619	0	0	0	0
510.8	1.9915	1.6153	0	3.2528	0.7966	0	0	0	0.7966	0.7966	1.9915	3.1864	3.1864	1.5932	0	0	0	0	0.7966	0.0553	0.0332	0	0	0	0	0	0	0	0	0.3983	0.9286	0.7966	0	0.7966	0.7966	0	4.1474	3.983	1.9915	3.2631	4.7796	0	0	0	0
510.81	1.802	1.4416	0	2.8831	0.7208	0	0	0	0.755	0.7208	1.802	2.8831	2.8831	1.4416	0	0	0	0	0.7208	0	0	0	0	0	0	0	0	0	0	0.3604	1.1573	0.7208	0	0.7208	0.7208	0	3.7926	3.6039	1.802	3.0015	4.3247	0	0	0	0
510.82	1.6125	1.29	0	2.5799	0.645	0	0	0	0.7339	0.645	1.6125	2.5799	2.5799	1.29	0	0	0	0	0.645	0	0	0	0	0	0	0	0	0	0	0.3225	1.3859	0.645	0	0.645	0.6669	0	3.3967	3.2249	1.6125	2.7399	3.8699	0	0	0	0
510.83	1.423	1.1384	0	2.2768	0.5692	0	0	0	0.7129	0.5692	1.423	2.2768	2.2768	1.1384	0	0	0	0	0.5692	0	0	0	0	0	0	0	0	0	0	0.2846	1.6146	0.5692	0	0.5692	0.6266	0	3.0009	2.846	1.423	2.4783	3.4152	0.0416	0	0	0
510.84	1.2336	0.9868	0	1.9737	0.4934	0	0	0	0.6919	0.4934	1.2336	1.9737	1.9737	0.9868	0	0	0	0	0.4934	0	0	0	0	0	0	0	0	0	0	0.2467	1.8432	0.4934	0	0.4934	0.5863	0	2.6052	2.4671	1.2336	2.2168	2.9605	0.098	0	0	0
510.85	1.0441	0.8353	0	1.6706	0.4177	0	0	0	0.6709	0.4177	1.0441	1.6706	1.6706	0.8353	0	0	0	0	0.4177	0	0	0	0	0	0	0	0	0	0	0.2088	2.0718	0.4177	0	0.4177	0.546	0	2.2095	2.0883	1.0441	1.9553	2.5059	0.1543	0	0	0
510.86	0.8548	0.7169	0	1.3676	0.3419	0	0	0	0.6499	0.3419	0.8548	1.3676	1.3676	0.6838	0	0	0	0	0.3419	0	0	0	0	0	0	0	0	0	0	0.171	2.3004	0.3419	0	0.3419	0.5057	0	1.8139	1.7095	0.8548	1.6939	2.0514	0.2107	0	0	0
510.87	0.6654	0.7111	0	1.0646	0.2662	0	0	0	0.6289	0.2662	0.6654	1.0646	1.0646	0.5323	0	0	0	0	0.2662	0	0	0	0	0	0	0	0	0	0	0.1331	2.3197	0.2662	0	0.2662	0.4654	0	1.4183	1.3308	0.6654	1.4325	1.597	0.2671	0	0	0
510.88	0.4761	0.7054	0	0.7617	0.1904	0	0	0	0.6079	0.1904	0.4761	0.7617	0.7617	0.3809	0	0	0	0	0.1904	0	0	0	0	0	0	0	0	0	0	0.0952	2.0909	0.1904	0	0.1904	0.4251	0	1.0227	0.9521	0.4761	1.1711	1.1426	0.3234	0	0	0
510.89	0.2868	0.6997	0	0.4588	0.1147	0	0	0	0.587	0.1147	0.2868	0.4588	0.4588	0.2294	0	0	0	0	0.1147	0	0	0	0	0	0	0	0	0	0	0.0574	1.8622	0.1147	0	0.1147	0.3848	0	0.6272	0.5735	0.2868	0.8878	0.6882	0.3798	0	0	0
510.9	0.0975	0.694	0	0.156	0.039	0	0	0	0.5661	0.039	0.0975	0.156	0.156	0.078	0	0	0	0	0.039	0	0	0	0	0	0	0	0	0	0	0.0195	1.6335	0.039	0	0.039	0.3445	0	0.2318	0.195	0.0975	0.5433	0.234	0.4362	0	0	0
510.91	0	0.7617	0	0	0	0	0	0	0.5818	0	0	0	0	0	0	0	0	0	0	0	0	0	0	0	0	0	0	0	0	0	1.4048	0	0	0	0.3409	0	0.0015	0	0	0.3458	0	0.4926	0	0	0
510.92	0	0.9074	0	0	0	0	0	0	0.5302	0	0	0	0	0	0	0	0	0	0	0	0	0	0	0	0	0	0	0	0	0	1.1761	0	0	0	0.3717	0	0	0	0	0.3042	0	0.549	0	0	0
510.93	0	1.0531	0	0	0	0	0	0	0.4754	0	0	0	0	0	0	0	0	0	0	0	0	0	0	0	0	0	0	0	0	0	0.9474	0	0	0	0.3362	0	0	0	0	0.2626	0	0.5964	0	0	0
510.94	0	1.1988	0	0	0	0	0	0	0.4206	0	0	0	0	0	0	0.0416	0	0.0624	0.104	0.0208	0	0	0	0	0	0	0	0	0	0	0.7187	0	0	0	0.3007	0	0	0	0	0.221	0	0.54	0	0.0208	0
510.95	0	1.3445	0	0	0	0	0	0	0.3659	0	0	0	0	0	0	0.1066	0	0.1598	0.2664	0.0533	0	0	0	0	0	0	0	0	0	0	0.49	0	0	0	0.2653	0	0	0	0	0.1794	0	0.4836	0	0.0533	0
510.96	0	1.4902	0	0	0	0	0	0	0.3111	0	0	0	0	0	0	0.1715	0	0.2572	0.4287	0.0857	0	0	0	0	0	0	0	0	0	0	0.2614	0	0	0	0.2298	0	0	0	0	0.1378	0	0.4272	0	0.0857	0
510.97	0	1.4552	0	0	0	0	0	0	0.2563	0	0	0	0	0	0	0.2364	0	0.3546	0.591	0.1182	0	0	0	0	0	0	0	0	0	0	0.0327	0	0	0	0.1944	0	0	0	0	0.0962	0	0.3709	0	0.1182	0
510.98	0	1.3094	0	0	0	0	0	0	0.2015	0	0	0	0	0	0	0.3013	0	0.452	0.7533	0.1507	0	0	0	0	0	0	0	0	0	0	0	0	0	0	0.1589	0	0	0	0	0.0547	0	0.3145	0	0.1507	0
510.99	0	1.1637	0	0	0	0	0	0	0.1467	0	0	0	0	0	0	0.3662	0	0.5493	0.9155	0.1831	0	0	0	0	0	0	0	0	0	0	0	0	0	0	0.1235	0	0	0	0	0.0131	0	0.2581	0	0.1831	0
511	0	1.0179	0	0	0	0	0	0	0.092	0	0	0	0	0	0	0.4311	0	0.6466	1.0777	0.2155	0	0	0	0	0	0	0	0	0	0	0	0	0	0	0.088	0	0	0	0	0	0	0.2017	0	0.2155	0
511.01	0	0.8721	0	0	0	0	0	0	0.0372	0	0	0	0	0	0	0.496	0	0.7439	1.2399	0.248	0	0	0	0	0	0	0	0	0	0	0	0	0	0	0.0526	0	0	0	0	0	0	0.1453	0	0.248	0
511.02	0	0.7264	0	0.058	0	0	0	0	0	0	0	0.0966	0.0193	0.0869	0	0.5608	0	0.8412	1.402	0.2804	0	0	0	0	0	0	0	0	0	0	0	0	0	0	0.0172	0	0	0.0097	0.1159	0.1062	0.058	0.1276	0	0.2901	0.0483
511.03	0	0.5807	0	0.4205	0	0	0	0	0	0	0	0.7008	0.1402	0.6307	0	0.6257	0	0.9385	1.5641	0.3128	0	0	0	0	0	0	0	0	0	0	0	0	0	0	0	0	0	0.0701	0.8409	0.7709	0.4205	0.3128	0	0.3829	0.3504
511.04	0	0.4349	0	0.783	0	0	0	0	0	0	0	1.305	0.261	1.1745	0	0.677	0	1.0155	1.6925	0.3385	0	0	0	0	0	0	0	0	0	0	0	0	0	0	0	0	0	0.1305	1.566	1.4355	0.783	0.522	0	0.469	0.6525
511.05	0	0.2892	0	1.1456	0	0	0	0	0	0	0	1.9094	0.3819	1.7184	0	0.612	0	0.918	1.5301	0.306	0	0	0	0	0	0	0	0	0	0	0	0	0	0	0	0	0	0.1909	2.2913	2.1003	1.1456	0.7638	0	0.497	0.9547
511.06	0	0.1435	0	1.5083	0	0	0	0	0	0	0	2.5138	0.5028	2.2624	0	0.5471	0	0.8206	1.3677	0.2735	0	0	0	0	0	0	0	0	0	0	0	0	0	0	0	0	0	0.2514	3.0166	2.7652	1.5083	1.0055	0	0.5249	1.2569
511.07	0	0	0	1.871	0	0	0	0	0	0	0	3.1183	0.6237	2.8065	0	0.4821	0	0.7232	1.2054	0.2411	0	0	0.0384	0.1918	0.0959	0.0192	0.0959	0	0	0	0	0	0	0	0	0	0	0.3118	3.742	3.4301	1.871	1.2473	0	0.5721	1.5592
511.08	0	0	0	2.2337	0	0	0	0	0	0	0	3.7229	0.7446	3.3506	0	0.4172	0	0.6258	1.0431	0.2086	0	0	0.1406	0.7028	0.3514	0.0703	0.3514	0	0	0	0	0	0	0	0	0	0	0.3723	4.4675	4.0952	2.2337	1.4892	0	0.6512	1.8614
511.09	0	0	0	2.5965	0	0	0	0	0	0	0	4.3276	0.8655	3.8948	0	0.3523	0	0.5285	0.8808	0.1762	0	0	0.2428	1.2138	0.6069	0.1214	0.6069	0	0	0	0	0	0	0	0	0	0	0.4328	5.1931	4.7603	2.5965	1.731	0	0.7303	2.1638
511.1	0	0	0	2.9594	0	0	0	0	0	0	0	4.9323	0.9865	4.4391	0	0.2874	0	0.4311	0.7185	0.1437	0	0	0.345	1.7248	0.8624	0.1725	0.8624	0	0	0	0	0	0	0	0	0	0	0.4932	5.9188	5.4255	2.9594	1.9729	0	0.8094	2.4661
511.11	0	0	0	3.3223	0	0	0	0	0	0	0	5.5371	1.1074	4.9834	0	0.2225	0	0.3338	0.5563	0.1113	0	0	0.4472	2.2358	1.1179	0.2236	1.1179	0	0	0	0	0	0	0	0	0	0	0.5537	6.6445	6.0908	3.3223	2.2148	0	0.8885	2.7686
511.12	0	0	0	3.6852	0	0	0	0	0	0	0	6.142	1.2284	5.5278	0	0.1576	0	0.2365	0.3941	0.0788	0	0	0.5494	2.7468	1.3734	0.2747	1.3734	0	0	0	0	0	0	0	0	0	0	0.6142	7.3704	6.7562	3.6852	2.4568	0	0.9677	3.071
511.13	0	0	0	3.6913	0	0	0	0	0	0	0	6.1522	1.2304	5.537	0	0.0928	0	0.1392	0.2319	0.0464	0	0	0.6515	3.2577	1.6289	0.3258	1.6289	0	0	0	0	0	0	0	0	0	0	0.6152	7.3827	6.7674	3.6913	2.4609	0	0.9874	3.0761
511.14	0	0	0	3.3287	0	0	0	0	0.0338	0	0	5.5479	1.1096	4.9931	0	0.0279	0	0.0419	0.0698	0.014	0	0	0.7537	3.7687	1.8844	0.3769	1.8844	0	0	0	0	0	0	0	0	0	0	0.5548	6.6574	6.1027	3.3287	2.2191	0	0.9456	2.7739
511.15	0	0	0	2.9661	0	0	0	0	0.0687	0	0	4.9434	0.9887	4.4491	0	0	0	0	0	0	0	0	0.8559	4.2797	2.1398	0.428	2.1398	0	0	0	0	0	0	0	0	0	0	0.4943	5.9321	5.4378	2.9661	1.9774	0	0.9223	2.4717
511.16	0	0	0	2.6034	0	0	0	0	0.1037	0	0	4.3389	0.8678	3.905	0	0	0	0	0	0	0	0	0.9581	4.7906	2.3953	0.4791	2.3953	0	0	0	0	0	0	0	0	0	0	0.4339	5.2067	4.7728	2.6034	1.7356	0	0.913	2.1695
511.17	0	0	0	2.2406	0	0	0	0	0.1386	0	0	3.7343	0.7469	3.3609	0	0	0	0	0	0	0	0	1.0603	5.3016	2.6508	0.5302	2.6508	0	0	0	0	0	0	0	0	0	0	0.3734	4.4812	4.1078	2.2406	1.4937	0	0.9036	1.8672
511.18	0	0	0	1.8778	0	0	0	0	0.1736	0	0	3.1297	0.6259	2.8167	0	0	0	0	0	0	0	0	1.0062	5.0311	2.5156	0.5031	2.5156	0	0	0	0	0	0	0	0	0	0	0.313	3.7556	3.4426	1.8778	1.2519	0	0.8161	1.5648
511.19	0	0	0	1.515	0	0	0	0	0.2085	0	0	2.5249	0.505	2.2724	0	0	0	0	0	0	0	0	0.904	4.52	2.26	0.452	2.26	0	0	0	0	0	0	0	0	0	0	0.2525	3.0299	2.7774	1.515	1.01	0	0.7045	1.2625
511.2	0	0	0	1.1521	0	0	0	0	0.2434	0	0	1.9201	0.384	1.7281	0	0	0	0	0	0	0	0	0.8018	4.0089	2.0045	0.4009	2.0045	0	0	0	0	0	0	0	0	0	0	0.192	2.3041	2.1121	1.1521	0.768	0	0.5929	0.9601
511.21	0	0	0	0.7891	0	0	0	0	0.2784	0	0	1.3152	0.263	1.1837	0	0	0	0	0	0.0374	0	0	0.6996	3.4978	1.7489	0.3498	1.7489	0	0	0	0	0	0	0	0	0	0	0.1315	1.5782	1.4467	0.7891	0.5261	0	0.4813	0.6576
511.22	0	0	0	0.4261	0	0	0	0	0.3133	0	0	0.7102	0.142	0.6392	0	0	0	0	0	0.0777	0	0	0.5973	2.9867	1.4934	0.2987	1.4934	0	0	0	0	0	0	0	0	0	0	0.071	0.8523	0.7812	0.4261	0.2841	0	0.3697	0.3551
511.23	0	0	0	0.0631	0	0	0	0	0.3482	0	0	0.1052	0.021	0.0946	0	0	0	0	0	0.118	0	0	0.4951	2.4756	1.2378	0.2476	1.3874	0	0	0	0	0	0	0	0	0	0	0.0105	0.1262	0.1157	0.0631	0.0421	0	0.2581	0.0526
511.24	0	0	0	0	0	0	0	0	0.3538	0	0	0	0	0	0	0	0	0	0	0.1583	0	0	0.3929	1.9646	0.9823	0.1965	1.3116	0	0	0	0	0	0	0	0	0	0	0	0	0	0	0	0	0.1965	0
511.25	0	0	0	0	0	0	0	0	0.3188	0	0	0	0	0	0	0	0	0	0	0.1985	0	0	0.2907	1.4535	0.7267	0.1453	1.2357	0	0	0	0	0	0	0	0	0	0	0	0	0	0	0	0	0.1453	0
511.26	0	0	0	0	0	0	0	0	0.2839	0	0	0	0	0	0	0	0	0	0	0.2388	0	0	0.1885	0.9424	0.4712	0.0942	1.1598	0	0	0	0	0	0	0	0	0	0	0	0	0	0	0	0	0.0942	0
511.27	0	0	0	0	0	0	0	0	0.2489	0	0	0	0	0	0	0	0	0	0	0.279	0	0	0.0863	0.4313	0.2157	0.0431	1.0839	0	0	0	0	0	0	0	0	0	0	0	0	0	0	0	0	0.0431	0
511.28	0	0	0	0	0	0	0	0	0.2139	0	0	0	0	0	0	0	0	0	0	0.3193	0	0	0	0	0	0	1.0478	0	0.0101	0	0	0	0	0	0	0	0	0	0	0	0	0	0	0	0
511.29	0	0	0	0	0	0	0	0	0.179	0	0	0	0	0	0	0	0	0	0	0.3595	0	0	0	0	0	0	1.2273	0	0.0555	0	0	0	0	0	0	0	0	0	0	0	0	0	0	0	0
511.3	0	0	0	0	0	0	0	0	0.1441	0	0	0	0	0	0	0	0	0	0	0.3997	0	0	0	0	0	0	1.4069	0	0.101	0	0	0	0	0	0	0	0.0311	0	0	0	0	0	0	0	0
511.31	0	0	0	0	0	0	0	0	0.1091	0	0	0	0	0	0	0	0	0	0	0.4118	0	0	0	0	0	0	1.5864	0	0.1464	0	0	0	0	0	0	0	0.0742	0	0	0	0	0	0	0	0
511.32	0	0	0	0	0	0	0	0	0.0742	0	0	0	0	0	0	0	0	0	0	0.3715	0	0	0	0	0	0	1.7659	0	0.1918	0	0	0	0	0	0	0	0.1173	0	0	0	0	0	0	0	0
511.33	0	0	0	0	0	0	0.0215	0	0.0393	0	0	0	0	0	0	0	0	0	0	0.3312	0	0	0	0	0	0	1.8427	0	0.2372	0	0	0	0	0	0	0	0.1605	0	0	0	0	0	0	0	0
511.34	0	0	0	0	0	0	0.0879	0	0.0044	0	0	0	0	0	0	0	0	0	0	0.291	0	0	0	0	0	0	1.6629	0	0.2826	0	0	0	0	0	0	0	0.2036	0	0	0	0	0	0	0	0
511.35	0	0	0	0	0	0	0.1543	0	0	0	0	0	0	0	0	0	0	0	0	0.2507	0	0	0	0	0	0	1.4832	0	0.328	0	0	0	0	0	0	0	0.2467	0	0	0	0	0	0	0	0
511.36	0	0	0	0	0	0	0.2207	0	0	0	0	0	0	0	0	0	0	0	0	0.2104	0	0	0	0	0	0	1.3035	0	0.3735	0	0	0	0	0	0	0	0.2898	0	0	0	0	0.0369	0	0	0
511.37	0	0	0	0	0	0	0.2871	0	0	0	0	0	0	0	0	0	0	0	0	0.1702	0	0	0	0	0	0	1.1238	0	0.4189	0	0	0	0	0	0	0	0.3329	0	0	0	0	0.0911	0	0	0
511.38	0	0	0	0	0	0	0.3535	0	0	0	0	0	0	0	0	0	0	0	0	0.1299	0	0	0	0	0	0	0.9442	0	0.4643	0	0	0	0	0	0	0	0.3761	0	0	0	0	0.1452	0	0	0
511.39	0	0	0	0	0	0	0.4198	0	0	0	0	0	0	0	0	0	0	0	0	0.0896	0	0	0	0	0	0	0.7646	0	0.4533	0	0	0	0	0	0	0	0.4192	0	0	0	0	0.1994	0	0	0
511.4	0.0236	0.0177	0.0118	0	0	0.0177	0.5451	0.0354	0.0059	0	0	0	0	0	0.0236	0.0177	0	0.0059	0.0531	0.0612	0	0.0295	0.0295	0	0.0059	0.0295	0.6381	0.0118	0.4197	0	0	0	0	0.0059	0	0	0.4505	0	0	0	0.0059	0.2536	0	0	0.0059
511.41	0.1961	0.1471	0.0981	0	0	0.1471	1.0427	0.2942	0.049	0	0	0	0	0	0.1961	0.1471	0	0.049	0.4412	0.1072	0	0.2451	0.2451	0	0.049	0.2451	0.8467	0.0981	0.4605	0	0	0	0	0.049	0	0	0.4073	0	0	0	0.049	0.3077	0	0	0.049
511.42	0.3686	0.2765	0.1843	0	0	0.2765	1.5403	0.5529	0.0922	0	0	0	0	0	0.3686	0.2765	0	0.0922	0.8294	0.1843	0	0.4608	0.4608	0	0.0922	0.4608	1.0553	0.1843	0.5013	0	0	0	0	0.0922	0	0	0.3642	0	0	0	0.0922	0.3619	0	0	0.0922
511.43	0.5411	0.4058	0.2705	0	0	0.4058	2.0378	0.8116	0.1353	0	0	0	0	0	0.5411	0.4058	0	0.1353	1.2174	0.2705	0	0.6764	0.6764	0	0.1353	0.6764	1.2639	0.2705	0.5422	0	0	0	0	0.1353	0	0	0.321	0	0	0	0.1353	0.4161	0	0	0.1353
511.44	0.7136	0.5352	0.3568	0	0	0.5352	2.4313	1.0703	0.1784	0	0	0	0	0	0.7136	0.5352	0.0266	0.1784	1.6055	0.3834	0	0.8919	0.8919	0	0.1784	0.8919	1.6055	0.3568	0.583	0	0	0	0	0.1784	0	0	0.2779	0	0	0	0.1784	0.4702	0	0	0.1784
511.45	0.886	0.6645	0.443	0	0	0.6645	2.796	1.329	0.2215	0	0	0	0	0	0.886	0.6645	0.0625	0.2215	1.9935	0.5055	0	1.1075	1.1075	0	0.2215	1.1075	1.9935	0.443	0.6238	0	0	0	0	0.2215	0	0	0.2348	0	0	0	0.2215	0.5244	0	0	0.2215
511.46	1.0584	0.7938	0.5292	0	0	0.7938	3.1607	1.5877	0.2646	0	0	0	0	0	1.0584	0.7938	0.0984	0.2646	2.3815	0.6276	0	1.3231	1.3231	0	0.2646	1.3231	2.3815	0.5292	0.6646	0	0	0	0	0.2646	0	0	0.1916	0	0	0	0.2646	0.5726	0	0	0.2646
511.47	1.2309	0.9231	0.6154	0	0	0.9231	3.5253	1.8463	0.3077	0	0	0	0	0	1.2309	0.9231	0.1343	0.3077	2.7694	0.7497	0	1.5386	1.5386	0	0.3077	1.5386	2.7694	0.6154	0.7054	0	0	0	0	0.3077	0	0	0.1485	0	0	0	0.3077	0.5184	0	0	0.3077
511.48	1.4033	1.0524	0.7016	0	0.1871	1.4267	4.4045	2.292	0.3976	0.1871	0.3742	0.0468	0	0	1.4033	1.0524	0.3573	0.4912	3.1573	0.8718	0.0468	1.7541	1.7541	0	0.3976	2.0348	3.6719	0.842	0.7462	0.2339	0.1403	0.5146	0.2807	0.959	0.2339	0.1871	0.1054	0	0	0	0.3508	0.5578	0	0	0.7718
511.49	1.5756	1.1817	0.7878	0	0.3982	1.9781	5.3495	2.7616	0.4935	0.3982	0.7963	0.0995	0	0	1.5756	1.1817	0.6042	0.6925	3.5452	0.9939	0.0995	1.9696	1.9696	0	0.4935	2.5668	4.6402	1.0864	0.7878	0.4977	0.2986	1.095	0.5972	1.6879	0.4977	0.3982	0.0623	0	0	0	0.3939	0.6091	0	0	1.2898
511.5	1.748	1.311	0.874	0	0.6092	2.5294	6.2945	3.2312	0.5893	0.6092	1.2184	0.1523	0	0	1.748	1.311	0.8511	0.8939	3.933	1.1159	0.1523	2.185	2.185	0	0.5893	3.0988	5.6084	1.3309	0.874	0.7615	0.4569	1.6753	0.9138	2.4169	0.7615	0.6092	0.0191	0	0	0	0.437	0.6605	0	0	1.8077
511.51	1.7287	1.2965	0.8643	0	0.8203	2.937	6.7601	3.4132	0.6372	0.8203	1.6405	0.2051	0	0	1.7287	1.2965	1.098	1.0474	3.8895	1.1421	0.2051	2.1608	2.1608	0	0.6372	3.3912	6.1452	1.4795	0.8643	1.0253	0.6152	2.2557	1.2304	3.098	1.0253	0.8203	0	0	0	0	0.4322	0.7118	0	0	2.2777
511.52	1.5561	1.1671	0.7781	0	1.0313	3.2297	6.8428	3.3655	0.6469	1.0313	2.0626	0.2578	0	0	1.5561	1.1671	1.3449	1.1625	3.5013	1.0917	0.2578	1.9451	1.9451	0	0.6469	3.4921	6.3373	1.5515	0.7781	1.2891	0.7735	2.8361	1.547	3.7408	1.2891	1.0313	0	0	0	0	0.389	0.7632	0	0	2.7095
511.53	1.3836	1.0377	0.6918	0	1.2424	3.5224	6.9255	3.3177	0.6565	1.2424	2.4847	0.3106	0	0	1.3836	1.0377	1.5918	1.2777	3.1131	1.0413	0.3106	1.7295	1.7295	0	0.6565	3.593	6.5295	1.6236	0.6918	1.5529	0.9318	3.4165	1.8635	4.3835	1.5529	1.2424	0	0	0	0	0.3459	0.8145	0	0	3.1412
511.54	1.2111	0.9083	0.6055	0	1.4534	3.8151	7.0245	3.27	0.6661	1.4534	2.9068	0.3634	0	0	1.2111	0.9083	1.8244	1.3928	2.7249	0.9766	0.3634	1.5138	1.5138	0	0.6661	3.6939	6.7218	1.6956	0.6055	1.8168	1.0901	3.9969	2.1801	5.0263	1.8168	1.4534	0	0	0	0	0.3028	0.8659	0	0	3.5729
511.55	1.0386	0.7789	0.5193	0	1.6645	4.1078	7.1737	3.2223	0.6758	1.6645	3.3289	0.4161	0	0	1.0386	0.7789	1.9996	1.508	2.3368	0.8544	0.4161	1.2982	1.2982	0	0.6758	3.7949	6.914	1.7676	0.5193	2.0806	1.2483	4.5772	2.4967	5.6691	2.0806	1.6645	0	0	0	0	0.2596	0.9172	0	0	4.0047
511.56	0.8661	0.6496	0.433	0	1.8755	4.4006	7.3229	3.1746	0.6854	1.8755	3.751	0.4689	0	0	0.8661	0.6496	2.1747	1.6232	1.9487	0.7323	0.4689	1.0826	1.0826	0	0.6854	3.8959	7.1063	1.8397	0.433	2.3444	1.4066	5.1576	2.8133	6.3119	2.3444	1.8755	0	0	0	0	0.2165	0.9686	0	0	4.4364
511.57	0.6936	0.5202	0.3468	0	2.0866	4.6933	7.4721	3.127	0.695	2.0866	4.1731	0.5216	0	0	0.6936	0.5202	2.3499	1.7383	1.5607	0.6102	0.5216	0.867	0.867	0	0.695	3.9969	7.2987	1.9117	0.3468	2.6082	1.5649	5.738	3.1298	6.9547	2.6082	2.0866	0	0	0	0	0.1734	1.0433	0	0	4.8682
511.58	0.5212	0.3909	0.2606	0	2.1829	4.7566	7.3058	2.9646	0.676	2.1829	4.3658	0.5457	0	0	0.5212	0.3909	2.4103	1.7675	1.1726	0.488	0.5457	0.6515	0.6515	0	0.676	3.9258	7.1756	1.8977	0.2606	2.7286	1.6372	6.0029	3.2743	7.2246	2.7286	2.1829	0	0	0	0	0.1303	1.0914	0	0	5.0418
511.59	0.3487	0.2616	0.1744	0	1.9718	4.2051	6.2943	2.4949	0.5801	1.9718	3.9436	0.4929	0	0	0.3487	0.2616	2.1634	1.566	0.7847	0.3659	0.4929	0.4359	0.4359	0	0.5801	3.3936	6.2071	1.6532	0.1744	2.4647	1.4788	5.4224	2.9577	6.4955	2.4647	1.9718	0	0	0	0	0.0872	0.9859	0	0	4.5237
511.6	0.1763	0.1322	0.0882	0	1.7607	3.6536	5.2827	2.0252	0.4843	1.7607	3.5214	0.4402	0	0	0.1763	0.1322	1.9164	1.3646	0.3967	0.2438	0.4402	0.2204	0.2204	0	0.4843	2.8615	5.2387	1.4087	0.0882	2.2009	1.3205	4.8419	2.641	5.7663	2.2009	1.7607	0	0	0	0	0.0441	0.8803	0	0	4.0056
511.61	0.0039	0.0029	0.002	0	1.5496	3.1022	4.2712	1.5555	0.3884	1.5496	3.0992	0.3874	0	0	0.0039	0.0029	1.6694	1.1632	0.0088	0.1218	0.3874	0.0049	0.0049	0	0.3884	2.3293	4.2702	1.1642	0.002	1.937	1.1622	4.2614	2.3244	5.0372	1.937	1.5496	0	0	0	0	0.001	0.7748	0	0	3.4876
511.62	0	0	0	0	1.3385	2.677	3.6809	1.3385	0.3346	1.3385	2.677	0.3346	0	0	0	0	1.4225	1.0039	0	0.0839	0.3346	0	0	0	0.3346	2.0078	3.6809	1.0039	0	1.6731	1.0039	3.6809	2.0078	4.3502	1.6731	1.3385	0	0	0	0	0	0.6693	0	0	3.0116
511.63	0	0	0	0	1.1274	2.2548	3.1004	1.1274	0.2819	1.1274	2.2548	0.2819	0	0	0	0	1.1755	0.8456	0	0.0481	0.2819	0	0	0	0.2819	1.6911	3.1004	0.8456	0	1.4093	0.8456	3.1004	1.6911	3.6641	1.4093	1.1274	0	0	0	0	0	0.5637	0	0	2.5367
511.64	0	0	0	0	0.9163	1.8326	2.5199	0.9163	0.2291	0.9163	1.8326	0.2291	0	0	0	0	0.9285	0.6872	0	0.0122	0.2291	0	0	0	0.2291	1.3745	2.5199	0.6872	0	1.1454	0.6872	2.5199	1.3745	2.978	1.1454	0.9786	0	0	0	0	0	0.4582	0	0	2.0617
511.65	0	0	0	0	0.7052	1.4104	1.9394	0.7052	0.1763	0.7052	1.4104	0.1763	0	0	0	0	0.7052	0.5289	0	0	0.1763	0	0	0	0.1763	1.0578	1.9394	0.5289	0	0.8815	0.5289	1.9394	1.0578	2.292	0.8815	0.847	0	0	0	0	0	0.3526	0	0	1.5868
511.66	0	0	0	0	0.4941	0.9882	1.3588	0.4941	0.1235	0.4941	0.9882	0.1235	0	0	0	0	0.4941	0.3706	0	0	0.1235	0	0	0	0.1235	0.7412	1.3588	0.3706	0	0.6177	0.3706	1.3588	0.7412	1.6059	0.6177	0.7155	0	0	0	0	0	0.2471	0	0	1.1118
511.67	0	0	0	0	0.283	0.5661	0.7783	0.283	0.0708	0.283	0.5661	0.0708	0	0	0	0	0.283	0.2123	0	0	0.0708	0	0	0	0.0708	0.4245	0.7783	0.2123	0	0.3538	0.2123	0.7783	0.4245	0.9198	0.3538	0.5839	0	0	0	0	0	0.1415	0	0	0.6368
511.68	0	0	0	0	0.0719	0.1438	0.1978	0.0719	0.018	0.0719	0.1438	0.018	0	0	0	0	0.0719	0.0539	0	0	0.018	0	0	0	0.018	0.1079	0.1978	0.0539	0	0.0899	0.0539	0.1978	0.1079	0.2338	0.0899	0.4523	0	0	0	0	0	0.036	0	0	0.1618
511.69	0	0	0	0	0	0	0	0	0	0	0	0	0	0	0	0	0	0	0	0.1052	0	0	0	0	0	0	0	0	0	0	0	0	0	0	0	0.4599	0	0	0	0	0	0	0	0	0
511.7	0	0	0	0	0	0	0	0	0	0	0	0	0	0	0	0	0	0	0	0.2648	0	0	0	0	0	0	0	0	0	0	0	0	0	0	0	0.5394	0	0	0	0	0	0	0	0	0
511.71	0	0	0	0	0	0	0	0	0	0	0	0	0	0	0	0	0	0	0	0.4244	0	0	0	0	0	0	0	0	0	0	0	0	0	0	0	0.6189	0	0	0	0	0	0	0	0	0
511.72	0	0	0	0	0	0	0	0	0	0	0	0	0	0	0	0	0	0	0	0.584	0	0	0	0	0	0	0	0	0	0	0	0	0	0	0	0.6983	0	0	0	0	0	0	0	0	0
511.73	0	0	0	0	0	0	0	0	0	0	0	0	0	0	0	0	0	0	0	0.7436	0	0	0	0	0	0	0	0	0	0	0	0	0	0	0	0.7778	0	0	0	0	0	0	0	0	0
511.74	0	0	0	0	0	0	0	0	0	0	0	0	0	0	0	0	0	0	0	0.9032	0	0	0	0	0	0	0	0	0	0	0	0	0	0	0	0.8201	0	0	0	0	0	0	0	0	0
511.75	0	0	0	0	0	0	0	0	0	0	0	0	0	0	0	0	0	0	0	1.0628	0	0	0	0	0	0	0	0	0	0	0	0	0	0	0	0.7405	0	0	0	0	0	0	0	0	0
511.76	0	0	0	0	0	0	0	0	0	0	0	0	0	0	0	0	0	0	0	1.2224	0	0	0	0	0	0	0	0	0	0	0	0	0	0	0	0.661	0	0	0	0	0	0	0	0	0
511.77	0	0	0.0464	0	0	0	0	0	0.0185	0.0046	0	0	0	0	0	0.0232	0	0.0139	0	1.3913	0.0371	0.0278	0.0046	0	0	0	0	0	0	0	0	0	0	0	0.0371	0.586	0	0	0	0	0	0	0	0	0
511.78	0	0	0.269	0	0	0	0	0	0.2342	0.0586	0	0	0	0	0	0.2928	0	0.1757	0	1.6587	0.4684	0.3513	0.0586	0	0	0	0	0	0	0	0	0	0	0.0599	0.4684	0.5604	0	0	0	0	0	0	0	0	0
511.79	0	0	0.4915	0	0	0	0	0	0.4499	0.1125	0	0	0	0	0	0.5624	0	0.3374	0	1.9105	0.8998	0.6748	0.1125	0	0	0	0	0	0	0	0	0	0.0052	0.1242	0.8998	0.5348	0	0	0	0	0	0	0	0	0
511.8	0	0	0.7141	0	0	0	0	0	0.6656	0.1664	0	0	0	0	0	0.832	0	0.4992	0	1.8587	1.3311	0.9983	0.1664	0	0	0	0	0	0	0	0	0	0.1115	0.1885	1.3311	0.5092	0	0	0	0	0	0	0	0	0
511.81	0	0	0.9367	0	0	0	0	0	0.8813	0.2203	0	0	0	0	0	1.1016	0	0.6609	0	1.8069	1.7625	1.3219	0.2203	0	0	0	0	0	0	0	0.0063	0	0.2179	0.2528	1.7625	0.4836	0	0	0	0	0	0	0	0	0
511.82	0	0	1.1593	0	0	0	0	0	1.0969	0.2742	0	0	0	0	0	1.3712	0	0.8227	0	1.7551	2.1939	1.6454	0.2742	0	0	0	0	0	0	0	0.1838	0	0.3242	0.317	2.1939	0.4581	0	0	0	0	0	0	0.012	0	0
511.83	0	0	1.3819	0	0	0	0	0	1.3126	0.3282	0	0	0	0	0	1.6408	0	0.9845	0	1.7033	2.6253	1.969	0.3282	0	0	0	0	0	0	0	0.3612	0	0.4305	0.3813	2.6253	0.4325	0	0	0	0	0	0	0.1022	0	0
511.84	0	0	1.6046	0	0	0	0	0	1.5284	0.3821	0	0	0	0	0	1.9104	0	1.1463	0	1.6515	3.0567	2.2925	0.3821	0	0	0	0	0	0	0	0.5387	0	0.5369	0.4456	3.0567	0.407	0	0	0	0	0	0	0.1925	0	0
511.85	0	0	1.8272	0	0	0	0	0	1.7441	0.436	0	0	0	0	0	2.1801	0	1.3081	0	1.5998	3.4881	2.6161	0.436	0	0	0	0	0	0	0	0.7161	0	0.6432	0.5098	3.4881	0.436	0	0	0	0	0	0	0.2828	0	0
511.86	0	0	2.0499	0	0	0	0	0	1.9598	0.4899	0	0	0	0	0	2.4497	0	1.4698	0	1.548	3.9196	2.9397	0.4899	0	0	0	0	0	0	0	0.8935	0	0.7495	0.574	3.9196	0.4899	0	0	0	0	0	0	0.373	0	0
511.87	0	0	2.2725	0	0	0	0	0	2.1755	0.5439	0	0	0	0	0	2.7194	0	1.6316	0	1.4962	4.351	3.2633	0.5439	0	0	0	0	0	0	0	1.071	0	0.8776	0.6382	4.351	0.5439	0	0	0	0	0	0	0.4632	0	0
511.88	0	0	2.2393	0	0	0	0	0	2.1934	0.5483	0	0	0	0	0	2.7417	0	1.645	0	1.3455	4.3868	3.2901	0.5483	0	0	0	0	0	0	0	1.2483	0	1.0434	0.6484	4.3868	0.5483	0	0	0	0	0	0	0.5535	0	0
511.89	0	0	2.0167	0	0	0	0	0	1.9777	0.4944	0	0	0	0	0	2.4721	0	1.4833	0	1.078	3.9553	2.9665	0.4944	0	0	0	0	0	0	0	1.4257	0	1.2092	0.5841	3.9553	0.4944	0	0	0	0	0	0	0.6437	0	0
511.9	0	0	1.794	0	0	0	0	0	1.7619	0.4405	0	0	0	0	0	2.2024	0	1.3215	0	0.881	3.5239	2.6429	0.4405	0	0	0	0	0	0	0	1.6031	0	1.2812	0.5197	3.5239	0.4405	0	0	0	0	0	0	0.7339	0	0
511.91	0	0	1.5714	0	0	0	0	0	1.5462	0.3866	0	0	0	0	0	1.9328	0	1.1597	0	0.7731	3.0924	2.3193	0.3866	0	0	0	0	0	0	0	1.7805	0	1.2343	0.4825	3.0924	0.3866	0	0	0	0	0	0	0.8242	0	0
511.92	0	0	1.3488	0	0	0	0	0	1.3305	0.3326	0	0	0	0	0	1.6631	0	0.9979	0	0.6652	2.6609	1.9957	0.3326	0	0	0	0	0	0	0	1.7999	0.1218	1.1874	0.5598	2.6609	0.3326	0	0	0	0	0	0	0.9144	0	0
511.93	0	0	1.1261	0	0	0	0	0	1.1147	0.2787	0	0	0	0	0	1.3934	0	0.836	0	0.5574	2.2294	1.6721	0.2787	0	0	0	0	0	0	0	1.6224	0.2718	1.1406	0.6371	2.2294	0.2787	0	0	0	0	0	0	0.9049	0	0
511.94	0	0	0.9034	0	0	0	0	0	0.899	0.2247	0	0	0	0	0	1.1237	0	0.6742	0	0.4495	1.7979	1.3485	0.2247	0	0	0	0	0	0	0	1.4449	0.4218	1.0937	0.7145	1.7979	0.2247	0	0	0	0	0	0	0.8146	0	0
511.95	0	0	0.6807	0	0	0	0	0	0.6832	0.1708	0	0	0	0	0	0.854	0	0.5124	0	0.3416	1.3664	1.0248	0.1708	0	0	0	0	0	0	0	1.2674	0.5717	1.0468	0.7918	1.3664	0.1708	0	0	0	0	0	0	0.7243	0	0
511.96	0	0	0.458	0	0	0	0	0	0.4675	0.1169	0	0	0	0	0	0.5843	0	0.3506	0	0.2337	0.9349	0.7012	0.1169	0	0	0	0	0	0	0	1.0899	0.7217	1	0.8692	0.9349	0.1169	0	0	0	0	0	0	0.634	0	0
511.97	0	0	0.2353	0	0	0	0	0	0.2517	0.0629	0	0	0	0	0	0.3146	0	0.1888	0	0.1258	0.5034	0.403	0.0629	0	0	0	0	0	0	0	0.9125	0.8717	0.9531	0.9465	0.5034	0.0629	0	0	0	0	0	0	0.5438	0	0
511.98	0	0	0.0269	0	0	0	0	0	0.0359	0.009	0	0	0	0	0	0.0449	0	0.0269	0	0.018	0.0718	0.1112	0.009	0	0	0	0	0	0	0	0.735	1.0216	0.8188	1.0239	0.0718	0.009	0	0	0	0	0	0	0.4535	0	0
511.99	0	0	0	0	0	0	0	0	0	0	0	0	0	0	0	0	0	0	0	0	0	0.0891	0	0	0	0	0	0	0	0	0.5576	1.1716	0.653	1.1598	0	0	0	0	0	0	0	0	0.3633	0	0
512	0	0	0	0	0	0	0	0.0295	0.0295	0	0	0	0	0	0	0	0	0	0	0	0	0.1209	0	0	0	0	0	0	0	0	0.3802	1.3215	0.4872	1.3014	0	0	0	0	0	0	0	0	0.273	0	0
512.01	0	0	0	0	0	0	0	0.0785	0.0785	0	0	0	0	0	0	0	0	0	0	0	0	0.1527	0	0	0	0	0	0	0	0	0.2028	1.4715	0.4102	1.4429	0	0	0	0	0	0	0	0	0.1828	0	0
512.02	0	0	0	0	0	0	0	0.1275	0.1275	0	0	0	0	0	0	0	0	0	0	0	0	0.1846	0	0	0	0	0	0	0	0	0.0254	1.5552	0.3507	1.4149	0	0	0	0	0	0	0	0	0.0925	0	0
512.03	0	0	0	0	0	0	0	0.1765	0.1765	0	0	0	0.0017	0	0	0	0	0	0	0	0	0.2164	0	0	0	0	0	0	0	0	0	1.4052	0.2912	1.2733	0	0	0	0	0	0	0	0	0.0023	0	0
512.04	0	0	0	0	0	0	0	0.2255	0.2255	0	0	0	0.0801	0	0	0	0	0	0	0	0	0.2481	0	0	0	0	0	0	0	0	0	1.2552	0.2317	1.1316	0	0	0	0	0	0	0	0	0	0	0
512.05	0	0	0	0	0	0	0	0.2745	0.2745	0	0	0	0.1584	0	0	0	0	0	0	0	0	0.2799	0	0	0	0	0	0	0	0	0	1.1052	0.1722	0.99	0	0	0	0	0	0	0	0	0	0	0
512.06	0	0	0	0	0	0	0	0.3235	0.3235	0	0	0	0.2368	0	0	0	0	0	0	0	0	0.3117	0	0	0	0	0	0	0	0	0	0.9552	0.1127	0.8484	0	0	0	0	0	0	0	0	0	0	0
512.07	0	0	0	0	0	0	0	0.3725	0.3725	0	0	0	0.3151	0	0	0	0	0	0.3822	0.0425	0.1274	0.3257	0	0	0	0	0	0	0	0	0	0.8052	0.0532	0.7067	0	0	0	0	0	0	0	0	0	0	0
512.08	0	0	0	0	0	0	0	0.4215	0.4215	0	0	0	0.3934	0	0	0	0	0	0.9252	0.1028	0.3084	0.2938	0	0	0	0	0	0	0	0	0	0.6552	0	0.5651	0	0	0	0	0	0	0	0	0	0	0
512.09	0	0	0	0	0	0	0	0.4705	0.5399	0	0	0	0.4717	0	0	0	0	0	1.4683	0.1631	0.4894	0.262	0	0	0	0	0	0	0	0	0	0.5052	0	0.4235	0	0	0	0	0	0	0	0	0	0	0
512.1	0	0	0	0	0	0	0	0.5195	0.7068	0	0	0	0.55	0	0	0	0	0	2.0114	0.2235	0.6705	0.2301	0	0	0	0	0.018	0	0	0	0	0.3552	0	0.2819	0	0	0	0	0	0	0	0	0	0	0
512.11	0	0	0	0	0	0	0	0.4712	0.7764	0	0	0	0.6283	0	0	0	0	0	2.5546	0.2838	0.8515	0.1983	0	0	0	0	0.0701	0	0	0	0	0.2052	0	0.1403	0	0	0.006	0	0	0	0	0	0	0	0
512.12	0	0	0	0	0	0	0	0.4222	0.8453	0	0	0	0.7065	0	0	0	0	0	3.0978	0.3446	1.0326	0.1665	0	0	0	0	0.1223	0	0	0	0	0.0553	0	0	0	0	0.0553	0	0	0	0	0	0	0	0
512.13	0	0	0	0	0	0	0	0.3732	0.9141	0	0	0	0.7848	0	0	0	0	0	3.6412	0.4522	1.2137	0.1347	0	0	0	0	0.1745	0	0	0	0	0	0	0	0.0648	0	0.1045	0	0	0	0	0	0	0	0
512.14	0	0	0	0	0	0	0	0.3242	0.983	0	0	0	0.7901	0	0	0	0	0	4.1845	0.5598	1.3948	0.1029	0	0	0	0	0.2267	0	0	0	0	0	0	0	0.2483	0	0.1537	0	0	0	0	0	0	0	0
512.15	0	0	0	0	0	0	0	0.294	1.0519	0	0	0	0.7118	0.0564	0	0	0.0752	0.1504	4.7655	0.6673	1.576	0.0711	0	0	0	0	0.2789	0	0	0	0	0	0	0	0.4317	0	0.203	0	0	0.094	0	0	0	0.1128	0.0188
512.16	0	0	0	0	0	0	0	0.2831	1.1209	0	0	0	0.6334	0.1709	0	0	0.2278	0.4557	5.3853	0.7749	1.7571	0.0393	0	0	0	0	0.3311	0	0	0	0	0	0	0	0.6151	0	0.2522	0	0	0.2848	0	0	0	0.3418	0.057
512.17	0	0	0	0	0.0038	0.0153	0	0.2722	1.1898	0	0	0	0.5589	0.2853	0	0	0.3805	0.7609	5.9362	0.8748	1.9153	0.0075	0	0	0	0	0.3832	0	0.0115	0	0	0	0	0	0.7985	0	0.3014	0	0	0.4756	0	0	0	0.5707	0.0951
512.18	0	0	0	0	0.0642	0.2568	0	0.2614	1.2587	0	0	0	0.5409	0.3998	0	0	0.533	1.0661	5.4694	0.8617	1.7343	0	0	0	0	0	0.4354	0	0.1926	0	0	0	0	0	0.9819	0	0.3507	0	0	0.6663	0	0	0	0.7996	0.1333
512.19	0	0	0	0	0.1246	0.4984	0	0.2505	1.3277	0	0.037	0	0.523	0.5142	0	0	0.6856	1.3712	5.0025	0.8485	1.5532	0	0	0	0	0	0.4876	0	0.3738	0	0	0	0	0	1.1653	0	0.3999	0	0	0.857	0	0	0	1.0284	0.1714
512.2	0	0	0	0	0.185	0.74	0	0.2397	1.1737	0	0.1516	0	0.5051	0.6286	0	0	0.8381	1.6763	4.5356	0.8353	1.3722	0	0	0	0	0	0.5398	0	0.555	0	0	0	0	0	1.3487	0	0.4491	0	0	1.0477	0	0	0	1.2572	0.2095
512.21	0	0	0	0.0385	0.2454	0.9815	0	0.2477	1.0256	0	0.2662	0	0.4872	0.743	0	0	0.9907	1.9813	4.0686	0.8221	1.1911	0	0	0	0	0	0.5154	0	0.7362	0	0	0	0	0	1.532	0	0.4984	0	0	1.2383	0	0	0	1.486	0.2477
512.22	0	0	0	0.0911	0.3058	1.2232	0	0.2858	0.9077	0	0.3808	0	0.4693	0.8574	0	0	1.1768	2.2863	3.6015	0.8089	1.01	0	0	0	0	0	0.4632	0	0.9174	0	0	0	0	0	1.7154	0	0.4958	0	0	1.429	0	0	0	1.7147	0.2858
512.23	0	0	0	0.1436	0.3662	1.4648	0	0.3239	0.7898	0	0.4953	0	0.4514	0.9717	0	0	1.3825	2.5913	3.1343	0.756	0.8288	0	0	0	0	0	0.411	0	1.0986	0	0	0	0	0	1.8987	0	0.4466	0	0	1.6196	0	0	0	1.9435	0.3239
512.24	0	0	0	0.1961	0.4266	1.7065	0	0.362	0.6719	0	0.6099	0	0.4336	1.0861	0	0	1.5882	2.8962	2.6671	0.6484	0.6477	0	0	0	0	0	0.3588	0	1.2799	0	0	0	0	0	1.7978	0	0.3973	0	0	1.8101	0	0	0	2.1721	0.362
512.25	0	0	0	0.2487	0.487	1.9482	0	0.4001	0.5539	0	0.7245	0	0.487	1.2004	0	0	1.7938	3.2011	2.1998	0.5408	0.4665	0	0	0	0	0	0.3066	0	1.4611	0	0	0	0	0	1.6143	0	0.3481	0	0	2.0007	0	0	0	2.4008	0.4001
512.26	0	0	0	0.3012	0.5475	2.1899	0	0.3676	0.436	0	0.8391	0	0.5475	1.1029	0	0	1.717	2.9411	1.5913	0.4332	0.2902	0	0	0	0	0	0.2544	0	1.6424	0	0	0	0	0	1.4309	0	0.3135	0.0195	0.0049	1.8382	0	0	0	2.2058	0.3676
512.27	0	0	0	0.3537	0.6079	2.4316	0	0.3295	0.318	0	0.9538	0	0.6079	0.9884	0	0	1.6176	2.6358	0.9713	0.3256	0.1441	0	0	0	0	0	0.2022	0	1.8237	0	0	0	0	0	1.2474	0	0.3701	0.1607	0.0402	1.6474	0	0	0	1.9768	0.3295
512.28	0	0	0	0.4063	0.6169	2.4678	0	0.2913	0.2001	0	1.0684	0	0.6169	0.8739	0	0	1.5182	2.3305	0.5826	0.2437	0.0752	0	0	0	0	0	0.15	0	1.8508	0	0	0	0	0	1.064	0	0.4267	0.3018	0.0754	1.4566	0	0	0	1.7479	0.2913
512.29	0	0	0	0.4588	0.5565	2.2262	0	0.2532	0.0821	0	1.183	0	0.5565	0.7595	0	0	1.4188	2.0253	0.5063	0.1965	0.1103	0	0	0	0	0	0.0978	0	1.6696	0	0	0	0	0	0.8805	0	0.4833	0.4429	0.1107	1.2658	0	0	0	1.519	0.2532
512.3	0	0	0	0.5113	0.4961	1.9846	0	0.215	0	0	1.1369	0	0.4961	0.645	0	0	1.3194	1.7201	0.43	0.1493	0.1454	0	0	0	0	0	0.0456	0	1.4884	0	0	0	0	0	0.6971	0	0.5398	0.5839	0.146	1.0751	0	0	0	1.2901	0.215
512.31	0	0	0	0.5507	0.4357	1.743	0	0.1769	0	0	1.0223	0	0.4357	0.5306	0	0	1.2201	1.415	0.3537	0.1021	0.1806	0	0	0	0	0	0	0	1.3072	0	0	0	0	0	0.5137	0	0.5964	0.725	0.1812	0.8844	0	0	0	1.0612	0.1769
512.32	0	0	0	0.4981	0.3753	1.5013	0	0.1387	0	0	0.9077	0	0.3753	0.4162	0	0	1.1172	1.1099	0.2775	0.0549	0.2157	0	0	0	0	0	0	0	1.126	0	0	0	0	0	0.3303	0	0.6529	0.866	0.2165	0.6937	0	0	0	0.8324	0.1387
512.33	0	0	0	0.4456	0.3149	1.2596	0	0.1006	0	0	0.7931	0	0.3149	0.3018	0	0	0.9114	0.8048	0.2012	0.0077	0.2508	0	0	0	0	0	0	0	0.9447	0	0	0	0	0	0.1469	0	0.7552	1.007	0.2517	0.503	0	0	0	0.6036	0.1006
512.34	0	0	0	0.393	0.2545	1.0179	0	0.0625	0	0	0.6784	0	0.2545	0.1874	0	0	0.7057	0.4998	0.125	0	0.2859	0	0	0	0	0	0	0	0.7634	0	0	0	0	0	0	0	0.861	1.1479	0.287	0.3124	0	0	0	0.3749	0.0625
512.35	0	0	0	0.3405	0.194	0.7762	0	0.0244	0	0	0.5638	0	0.2156	0.0731	0	0	0.5	0.1949	0.0487	0	0.321	0	0	0	0	0	0	0	0.5821	0	0	0	0	0	0	0	0.9667	1.2889	0.3222	0.1218	0	0	0	0.1462	0.0244
512.36	0	0	0	0.2879	0.1336	0.5344	0	0	0	0	0.4492	0	0.24	0	0	0	0.3493	0	0	0	0.3561	0	0	0	0	0	0	0	0.4008	0	0	0	0	0	0	0	1.0724	1.4298	0.3575	0	0	0	0	0	0
512.37	0	0	0	0.2354	0.0732	0.2926	0	0	0	0	0.3345	0	0.2643	0	0	0	0.2961	0	0	0	0.3488	0	0	0	0	0	0	0	0.2195	0	0	0	0	0	0	0	1.0505	1.4006	0.3502	0	0	0	0	0	0
512.38	0	0	0	0.1828	0.0127	0.0508	0	0	0	0	0.2199	0	0.2887	0	0	0.0411	0.3251	0	0	0	0.3137	0	0	0	0	0	0	0	0.0381	0	0	0	0	0	0	0	0.9446	1.2595	0.3149	0	0	0	0	0	0
512.39	0	0	0	0.1303	0	0	0	0	0	0	0.1053	0	0.3608	0	0	0.0828	0.3552	0	0	0	0.2785	0	0	0	0	0	0	0	0	0	0	0	0	0	0	0	0.8388	1.1183	0.2796	0	0	0	0	0	0
512.4	0	0	0	0.0778	0	0	0	0	0	0	0	0	0.4456	0	0	0.1245	0.3853	0	0	0	0.2434	0	0	0	0	0	0	0	0	0	0	0	0	0	0	0	0.7329	0.9772	0.2443	0	0	0	0	0	0
512.41	0	0	0	0.0252	0	0	0	0	0	0	0	0	0.5304	0	0	0.1661	0.4154	0	0	0	0.2082	0	0	0	0	0	0	0	0	0	0	0	0	0	0	0	0.6271	0.8362	0.209	0	0	0	0	0	0
512.42	0	0	0	0	0	0	0	0	0	0	0	0	0.6151	0	0	0.2078	0.4455	0	0	0	0.1731	0	0	0	0	0	0	0	0	0	0	0	0	0	0	0	0.5213	0.6951	0.1738	0	0	0	0	0	0
512.43	0	0	0	0	0	0	0	0	0	0	0	0	0.6999	0	0	0.2494	0.4989	0	0	0	0.138	0	0	0	0	0	0	0	0	0	0	0	0	0	0	0	0.4156	0.5541	0.1385	0	0	0	0	0	0
512.44	0	0	0	0	0	0	0	0	0	0.0479	0	0	0.7847	0	0	0.2911	0.5822	0	0	0	0.1029	0	0	0	0	0	0	0	0	0	0	0	0	0	0	0	0.3098	0.4131	0.1033	0	0	0	0	0	0
512.45	0	0	0	0	0	0	0	0	0	0.237	0	0	0.8694	0	0	0.3327	0.6655	0	0	0	0.0678	0	0	0	0	0	0	0	0	0	0	0	0	0	0	0	0.2041	0.2721	0.068	0	0	0	0	0	0
512.46	0	0	0	0	0	0	0	0	0	0.4261	0	0	0.838	0	0	0.3744	0.7487	0	0	0	0.0327	0	0	0	0	0	0	0	0	0	0	0	0	0.1446	0	0.145	0.0983	0.1311	0.0328	0	0	0	0	0	0
512.47	0	0	0	0	0	0	0	0	0	0.6152	0	0	0.7531	0	0	0.416	0.832	0	0	0	0	0	0	0	0	0	0	0	0	0	0	0	0	0.3556	0	0.3566	0	0	0	0	0	0	0	0	0
512.48	0	0	0	0	0	0	0	0	0	0.8043	0	0	0.6683	0	0	0.4199	0.8398	0	0	0	0	0	0	0	0	0	0	0	0	0	0	0	0	0.5666	0	0.5682	0	0	0	0	0	0	0	0	0
512.49	0	0	0	0	0	0	0	0	0	0.9933	0	0	0.5835	0	0	0.3782	0.7564	0	0	0	0	0	0	0	0	0	0	0	0	0	0	0	0	0.7776	0	0.7797	0	0	0	0	0	0	0	0	0
512.5	0.0087	0.0049	0.0039	0	0.0019	0.0107	0.0107	0.0097	0.0078	1.1834	0	0	0.4987	0	0	0.3365	0.6731	0	0.0029	0.0078	0.001	0	0	0	0	0.0049	0.0078	0.001	0.0039	0.0039	0.0029	0.0039	0	0.9895	0.0019	0.9991	0.0107	0.0039	0.0049	0.0039	0.0019	0	0	0	0
512.51	0.3014	0.1675	0.134	0	0.067	0.3684	0.3684	0.3349	0.2679	1.4049	0	0	0.4139	0	0	0.2949	0.5897	0	0.1005	0.2679	0.0335	0	0	0	0	0.1675	0.2679	0.0335	0.134	0.134	0.1005	0.134	0	1.233	0.067	1.4708	0.3684	0.134	0.1675	0.134	0.067	0	0	0	0
512.52	0.5941	0.33	0.264	0	0.132	0.7261	0.7261	0.6601	0.5281	1.6265	0	0	0.3291	0	0	0.2532	0.5064	0	0.198	0.5281	0.066	0	0	0	0	0.33	0.5281	0.066	0.264	0.264	0.198	0.264	0	1.4764	0.132	1.9424	0.7261	0.264	0.33	0.264	0.132	0	0	0	0
512.53	0.8867	0.4926	0.3941	0	0.197	1.0837	1.0837	0.9852	0.7882	1.848	0	0	0.2443	0	0	0.2115	0.4231	0	0.2956	0.7882	0.0985	0	0	0	0	0.4926	0.7882	0.0985	0.3941	0.3941	0.2956	0.3941	0	1.7198	0.197	2.414	1.0837	0.3941	0.4926	0.3941	0.197	0	0	0	0
512.54	1.1792	0.6551	0.5241	0	0.262	1.4413	1.4413	1.3102	1.0482	2.0695	0	0	0.1595	0	0	0.1699	0.3397	0	0.3931	1.0482	0.131	0	0	0	0	0.6551	1.0482	0.131	0.5241	0.5241	0.3931	0.5241	0	1.9632	0.262	2.8855	1.4413	0.5241	0.6551	0.5241	0.262	0	0	0	0
512.55	1.4717	0.8176	0.6541	0	0.327	1.7987	1.7987	1.6352	1.3082	2.0367	0	0	0.0747	0	0	0.1282	0.2564	0	0.4906	1.3082	0.1635	0	0	0	0	0.8176	1.3082	0.1635	0.6541	0.6541	0.4906	0.6541	0	2.2065	0.327	3.3569	1.7987	0.6541	0.8176	0.6541	0.327	0	0	0	0
512.56	1.7641	0.9801	0.784	0	0.392	2.1561	2.1561	1.9601	1.5681	1.88	0	0	0	0	0	0.0866	0.1731	0	0.588	1.5681	0.196	0	0	0	0	0.9801	1.5681	0.196	0.784	0.784	0.588	0.784	0	2.3999	0.392	3.7782	2.1561	0.784	0.9901	0.8225	0.392	0	0	0	0
512.57	2.0565	1.1425	0.914	0	0.457	2.5135	2.5135	2.285	1.828	1.7234	0	0	0	0	0	0.0449	0.0898	0	0.6855	1.828	0.2285	0	0	0	0	1.1425	1.828	0.2285	0.914	0.914	0.6855	0.914	0	2.2213	0.457	3.8264	2.5135	0.914	1.2377	1.0011	0.457	0	0	0	0
512.58	2.3488	1.3049	1.0439	0	0.522	2.8707	2.8707	2.6098	2.0878	1.5667	0	0	0	0	0	0.0033	0.0065	0	0.7829	2.0878	0.261	0	0	0	0	1.3049	2.0878	0.261	1.0439	1.0439	0.7829	1.0439	0	2.0428	0.522	3.8746	2.8707	1.0439	1.4852	1.1795	0.522	0	0	0	0
512.59	2.641	1.4672	1.1738	0	0.5869	3.2279	3.2279	2.9345	2.3476	1.4101	0	0	0	0	0	0	0	0	0.8803	2.3476	0.2934	0	0	0	0	1.4672	2.3476	0.2934	1.1738	1.1738	0.8803	1.1738	0	1.8642	0.5869	3.9227	3.2279	1.1738	1.7327	1.358	0.5869	0	0	0	0
512.6	2.9332	1.6296	1.3037	0	0.6518	3.5851	3.5851	3.2592	2.6073	1.2535	0	0	0.0205	0	0	0	0	0	0.9777	2.6073	0.3259	0	0	0	0	1.6296	2.6073	0.3259	1.3037	1.3037	0.9777	1.3037	0	1.6856	0.6518	3.9708	3.5851	1.3037	1.9802	1.5364	0.6518	0	0	0	0
512.61	2.9263	1.6257	1.3006	0	0.6503	3.5766	3.5766	3.2514	2.6011	1.0636	0	0	0.0549	0	0	0	0	0	0.9754	2.6011	0.3251	0	0	0.0177	0	1.6257	2.6011	0.3251	1.3006	1.3006	0.9754	1.3006	0	1.4739	0.6503	3.7531	3.5766	1.3006	2.0614	1.5819	0.6503	0	0	0	0
512.62	2.6335	1.4631	1.1705	0	0.5852	3.2188	3.2188	2.9262	2.3409	0.842	0	0	0.0894	0	0	0	0	0	0.8778	2.3409	0.2926	0	0	0.0523	0	1.4631	2.3409	0.2926	1.1705	1.1705	0.8778	1.1705	0	1.2304	0.5852	3.2813	3.2188	1.1705	1.9838	1.5003	0.5852	0	0	0	0
512.63	2.3409	1.3005	1.0404	0	0.5202	2.861	2.861	2.6009	2.0808	0.6204	0	0	0.1238	0	0	0	0	0	0.7803	2.0808	0.2601	0	0	0.0869	0	1.3005	2.0808	0.2601	1.0404	1.0404	0.7803	1.0404	0	0.9869	0.5202	2.8096	2.861	1.0404	1.9063	1.4188	0.5202	0	0	0	0
512.64	2.0482	1.1379	0.9103	0	0.4552	2.5034	2.5034	2.2758	1.8206	0.3988	0	0	0.1582	0	0	0	0	0	0.6827	1.8206	0.2276	0	0	0.1215	0	1.1379	1.8206	0.2276	0.9103	0.9103	0.6827	0.9103	0	0.7435	0.4552	2.338	2.5034	0.9103	1.8288	1.3373	0.4552	0	0	0	0
512.65	1.7557	0.9754	0.7803	0	0.3901	2.1458	2.1458	1.9507	1.5606	0.1951	0	0	0.1926	0	0	0	0	0	0.5852	1.5606	0.1951	0	0	0.1561	0	0.9754	1.5606	0.1951	0.7803	0.7803	0.5852	0.7803	0	0.5	0.3901	1.8664	2.1458	0.7803	1.7514	1.2558	0.3901	0	0	0	0
512.66	1.4631	0.8129	0.6503	0	0.3251	1.7883	1.7883	1.6257	1.3006	0.1626	0	0.0647	0.2486	0	0.0363	0	0	0	0.4877	1.3006	0.1626	0	0	0.1907	0	0.8814	1.3006	0.1626	0.6503	0.6503	0.4877	0.6503	0	0.2566	0.3251	1.3949	1.7883	0.6503	1.6739	1.1527	0.3251	0	0	0	0
512.67	1.1707	0.6504	0.5203	0	0.2602	1.4308	1.4308	1.3008	1.0406	0.1301	0	0.3551	0.3798	0	0.0866	0	0	0	0.3902	1.0406	0.1301	0	0	0.2253	0	0.814	1.0406	0.1301	0.5203	0.5203	0.3902	0.5203	0	0.1301	0.2602	1.0406	1.4308	0.5203	1.5022	0.9741	0.2602	0	0	0	0
512.68	0.8783	0.4879	0.3904	0	0.1952	1.0735	1.0735	0.9759	0.7807	0.0976	0	0.6456	0.511	0	0.1369	0	0	0	0.2928	0.7807	0.0976	0	0	0.2599	0	0.7466	0.7807	0.0976	0.3904	0.3904	0.2928	0.3904	0	0.0976	0.1952	0.7807	1.0735	0.3904	1.2546	0.7956	0.1952	0	0	0	0
512.69	0.586	0.3255	0.2604	0	0.1302	0.7162	0.7162	0.6511	0.5208	0.0651	0.0655	0.936	0.6422	0	0.1872	0	0	0	0.1953	0.5208	0.0651	0	0	0.2945	0	0.6793	0.5208	0.0651	0.2604	0.2604	0.1953	0.2604	0	0.0651	0.1302	0.5208	0.7162	0.2604	1.0071	0.6171	0.1302	0	0	0	0
512.7	0.4583	0.3003	0.1305	0	0.0653	0.3589	0.3589	0.3263	0.261	0.0326	0.1422	1.2264	0.7686	0	0.3208	0	0	0	0.1029	0.2885	0.0326	0	0	0.329	0	0.6668	0.261	0.0326	0.1305	0.133	0.0979	0.1305	0.0025	0.0326	0.0653	0.261	0.3589	0.1305	0.7595	0.4386	0.0927	0	0	0	0.0549
512.71	0.3994	0.3324	0.0006	0	0.0003	0.0018	0.0018	0.0016	0.0013	0.0002	0.2188	1.5168	0.831	0	0.554	0	0	0	0.0776	0.0676	0.0002	0	0	0.3636	0	0.6773	0.0013	0.0002	0.0006	0.0392	0.0005	0.0006	0.0385	0.0002	0.0003	0.0013	0.0018	0.0006	0.5121	0.2602	0.0666	0	0	0	0.1327
512.72	0.6313	0.5261	0	0	0	0	0	0	0	0	0.2955	1.8072	0.8933	0	0.7871	0	0	0	0.1491	0.1052	0	0	0	0.3293	0	0.8493	0	0	0	0.0746	0	0	0.0746	0	0	0	0	0	0.4262	0.211	0.1052	0	0	0	0.2104
512.73	0.8646	0.7205	0	0	0	0	0	0	0	0	0.3721	2.0976	0.9557	0	1.0202	0	0	0	0.2212	0.1441	0	0	0	0.2947	0	1.0221	0	0	0	0.1106	0	0	0.1106	0	0	0	0	0	0.341	0.1624	0.1441	0	0	0	0.2882
512.74	1.0978	0.9148	0	0	0	0	0	0	0	0	0.4487	2.3879	1.018	0	1.2534	0	0	0	0.2932	0.183	0	0	0	0.2601	0	1.1949	0	0	0	0.1466	0	0	0.1466	0	0	0	0	0	0.2559	0.1139	0.183	0	0	0	0.3659
512.75	1.331	1.1092	0	0	0	0	0	0	0	0	0.5253	2.6783	1.0804	0	1.4864	0	0	0	0.3652	0.2218	0	0	0	0.2255	0	1.3677	0	0	0	0.1826	0	0	0.1826	0	0	0	0	0	0.1709	0.0653	0.2218	0	0	0	0.4437
512.76	1.5642	1.3035	0	0	0	0	0	0	0	0	0.602	2.9686	1.1428	0	1.7049	0	0	0	0.4372	0.2607	0	0	0	0.1909	0	1.5129	0	0	0	0.2186	0	0	0.2186	0	0	0	0	0	0.0858	0.0168	0.2607	0	0	0	0.5214
512.77	1.7974	1.4978	0	0	0	0	0	0	0	0	0.6785	2.8785	1.0783	0	1.8372	0	0	0	0.5092	0.2996	0	0	0	0.1563	0	1.4955	0	0	0	0.2546	0	0	0.2546	0	0	0	0	0	0.0007	0	0.2996	0	0	0	0.5991
512.78	2.0305	1.6921	0	0	0	0	0	0	0	0	0.7551	2.588	0.9471	0	1.9695	0	0	0	0.5812	0.3384	0	0	0	0.1217	0	1.4781	0	0	0	0.2906	0	0	0.2906	0	0	0	0	0	0	0	0.3384	0	0	0	0.6768
512.79	2.2636	1.8863	0	0	0	0	0	0	0	0	0.7844	2.2975	0.8158	0	2.1018	0	0	0	0.6532	0.3773	0	0	0	0.0871	0	1.4607	0	0	0	0.3266	0	0	0.3266	0	0	0	0	0	0	0	0.3773	0	0	0	0.7545
512.8	2.415	2.0125	0	0	0	0	0	0	0	0	0.7078	2.007	0.6846	0	2.1953	0	0	0	0.7251	0.4025	0	0	0	0.0525	0	1.4161	0	0	0	0.3626	0	0	0.3626	0	0	0	0	0	0	0	0.4025	0	0	0	0.805
512.81	2.1816	1.818	0	0	0	0	0	0	0	0	0.6311	1.7165	0.5722	0	2.0275	0	0	0	0.7184	0.3636	0	0	0	0.0179	0	1.2432	0	0	0	0.3592	0	0	0.3592	0	0	0	0	0	0	0	0.3636	0	0	0	0.7272
512.82	1.9482	1.6235	0	0	0	0	0	0	0	0	0.5544	1.4261	0.4754	0	1.7943	0	0	0	0.6464	0.3247	0	0	0	0	0	1.0703	0	0	0	0.3232	0	0	0.3232	0	0	0	0	0	0	0	0.3247	0	0	0	0.6494
512.83	1.7149	1.4291	0	0	0	0	0	0	0	0	0.4777	1.1356	0.3785	0	1.5611	0	0	0	0.5743	0.2858	0	0	0	0	0	0.8975	0	0	0	0.2871	0	0	0.2871	0	0	0	0	0	0	0	0.2858	0	0	0	0.5716
512.84	1.4816	1.2346	0	0	0	0	0	0	0	0	0.4011	0.8452	0.2817	0	1.3279	0	0	0	0.5022	0.2469	0	0	0	0	0	0.7246	0	0	0	0.2511	0	0	0.2511	0	0	0	0	0	0	0	0.2469	0	0	0	0.4939
512.85	1.2483	1.0402	0	0	0	0	0	0	0	0	0.3245	0.5548	0.1849	0	1.0948	0	0	0	0.4302	0.208	0	0	0	0	0	0.5518	0	0	0	0.2151	0	0	0.2151	0	0	0	0	0	0	0	0.208	0	0	0	0.4161
512.86	1.0151	0.8459	0	0	0	0	0	0	0	0	0.2478	0.2644	0.0881	0	0.8617	0	0	0	0.3582	0.1692	0	0	0	0	0	0.379	0	0	0	0.1791	0	0	0.1791	0	0	0	0	0	0	0	0.1692	0	0	0	0.3384
512.87	0.7818	0.6515	0	0	0	0	0	0	0	0	0.1712	0	0	0	0.6574	0	0	0	0.2862	0.1303	0	0	0	0	0	0.2606	0	0	0	0.1431	0	0	0.1431	0	0	0	0	0	0	0	0.1303	0	0	0	0.2606
512.88	0.5486	0.4572	0	0	0	0	0	0	0	0	0.0946	0	0	0	0.4747	0	0	0	0.2142	0.0914	0	0	0	0	0	0.1829	0	0	0	0.1071	0	0	0.1071	0	0	0	0	0	0	0	0.0914	0	0	0	0.1829
512.89	0.3155	0.2629	0	0	0	0	0	0	0	0	0.018	0	0	0	0.292	0	0	0	0.1422	0.0526	0	0	0	0	0.0599	0.1052	0	0.1497	0.2395	0.1908	0	0.0599	0.0711	0	0	0	0	0	0	0	0.0526	0	0	0	0.1052
512.9	0.0824	0.0686	0	0	0	0	0	0	0	0	0	0	0	0	0.1093	0	0	0	0.0702	0.0137	0	0	0	0	0.1467	0.0275	0	0.3667	0.5866	0.3284	0	0.1467	0.0351	0	0	0	0	0	0	0	0.0137	0	0	0	0.0275
512.91	0	0	0	0	0	0	0	0	0	0	0	0	0	0	0	0	0	0	0	0	0	0	0	0	0.2334	0	0	0.5836	0.9338	0.4669	0	0.2334	0	0	0	0	0	0	0	0	0	0	0	0	0
512.92	0	0	0	0	0	0	0	0	0	0	0	0	0	0	0	0	0	0	0	0	0	0	0	0	0.3202	0	0	0.8005	1.2809	0.6404	0	0.3202	0	0	0	0	0	0	0	0	0	0	0	0	0
512.93	0	0	0	0	0	0	0	0	0	0	0	0	0	0	0	0	0	0	0	0	0	0	0	0	0.407	0	0	1.0175	1.6279	0.814	0	0.407	0.0047	0	0	0	0	0	0	0	0	0	0	0	0
512.94	0	0	0	0	0	0	0	0	0	0	0	0	0	0	0	0	0	0	0	0	0	0	0	0	0.4937	0	0	1.2343	1.9749	0.9875	0	0.4937	0.2341	0	0	0	0	0	0	0	0	0	0	0	0
512.95	0	0	0	0.0552	0	0	0	0	0	0	0	0	0	0	0	0	0	0	0	0	0	0	0	0	0.5805	0	0	1.4512	2.3219	1.161	0	0.5805	0.4634	0	0	0	0	0	0	0	0	0	0	0	0
512.96	0	0	0	0.1597	0	0	0	0	0	0	0	0	0	0	0	0	0	0	0	0	0	0	0	0	0.6672	0	0	1.6681	2.6689	1.3344	0	0.6672	0.6927	0	0	0	0	0	0	0	0	0	0	0	0
512.97	0	0	0	0.2642	0	0	0	0	0	0	0	0	0	0	0	0	0	0	0	0	0	0	0	0	0.754	0	0	1.8849	3.0158	1.5079	0	0.754	0.922	0	0	0	0	0	0	0	0	0	0	0	0
512.98	0	0	0	0.3687	0	0	0	0	0	0	0	0	0	0	0	0	0	0	0	0	0	0	0	0	0.8407	0	0	2.1017	3.3627	1.6813	0	0.8407	1.1514	0	0	0	0	0	0	0	0	0	0	0	0
512.99	0	0.0187	0	0.4732	0	0	0	0	0	0	0	0	0	0	0	0	0	0	0	0	0	0.0187	0.0747	0.0249	0.9025	0	0	2.2562	3.6099	1.805	0	0.9025	1.3808	0	0	0	0	0	0.0125	0	0	0	0	0	0
513	0	0.1488	0	0.5777	0	0	0	0	0	0	0	0	0	0	0	0	0	0	0	0	0	0.1488	0.5953	0.1984	0.8157	0	0	2.0392	3.2627	1.6313	0	0.8157	1.6101	0	0	0	0	0	0.0992	0	0	0	0	0	0
513.01	0	0.279	0	0.6822	0	0	0	0	0	0.0047	0	0	0	0	0	0	0	0	0	0	0	0.279	1.1159	0.372	0.7289	0	0	1.8222	2.9155	1.4577	0	0.7289	1.8395	0	0	0	0	0	0.186	0	0	0	0	0	0
513.02	0	0.4091	0	0.7867	0	0	0	0	0	0.0434	0	0	0	0	0	0	0	0	0	0	0	0.4091	1.6364	0.5455	0.6421	0	0.0626	1.6052	2.5683	1.3537	0	0.7356	2.1313	0.187	0.1247	0	0	0	0.2727	0	0	0	0	0.0312	0
513.03	0	0.5392	0	0.8912	0	0	0	0	0	0.082	0	0	0	0	0	0	0	0	0	0	0	0.5392	2.1568	0.7506	0.5553	0	0.1374	1.3882	2.2211	1.2524	0	0.7493	2.4277	0.388	0.2587	0	0	0	0.3756	0	0	0	0	0.0647	0
513.04	0	0.6693	0	0.9957	0	0	0	0	0	0.1207	0	0	0	0	0	0	0	0	0	0	0	0.6693	2.6772	0.9931	0.4685	0	0.2122	1.1713	1.874	1.1511	0	0.763	2.5334	0.5889	0.3926	0	0	0	0.4974	0	0	0	0	0.0982	0
513.05	0	0.7994	0	1.1002	0	0	0	0	0	0.1594	0	0	0	0	0	0	0	0	0	0	0	0.7994	3.1976	1.2356	0.3817	0	0.287	0.9543	1.5269	1.0497	0	0.7766	2.371	0.7898	0.5265	0	0	0	0.6193	0	0	0	0	0.1316	0
513.06	0	0.9295	0	1.0089	0	0	0	0.051	0	0.1981	0	0	0	0	0	0	0	0	0	0	0	0.9295	3.7179	1.478	0.295	0	0.3617	0.7374	1.1799	0.9484	0	0.7903	2.2085	0.9907	0.6604	0	0	0	0.7411	0	0	0	0	0.1651	0
513.07	0	1.0595	0	0.9044	0	0	0	0.1055	0	0.2367	0	0	0	0	0	0	0	0	0	0	0	1.0595	4.2381	1.7204	0.2082	0	0.4365	0.5205	0.8329	0.8471	0	0.8039	2.0461	1.1915	0.9401	0.1458	0	0	0.8629	0	0	0	0	0.1986	0
513.08	0	1.1896	0	0.7999	0	0	0	0.1599	0	0.2754	0	0	0	0	0	0	0	0	0	0	0	1.1896	4.7583	1.9628	0.1215	0	0.5112	0.3037	0.4859	0.7458	0	0.8176	1.8836	1.3922	1.2342	0.306	0	0	0.9846	0	0	0	0	0.232	0
513.09	0	1.3196	0	0.6953	0	0	0	0.2144	0	0.314	0	0	0	0	0	0	0	0	0	0	0	1.3196	5.2785	2.2051	0.0347	0	0.5859	0.0868	0.139	0.6445	0	0.8312	1.7211	1.593	1.5283	0.4663	0	0	1.1064	0	0	0	0	0.2655	0
513.1	0	1.2937	0	0.5908	0	0	0	0.2689	0	0.3527	0	0	0	0	0	0	0	0	0	0	0	1.2937	5.1746	2.2395	0	0	0.6606	0	0	0.6472	0	0.8968	1.5586	1.9731	1.9345	0.6265	0	0	1.1242	0	0	0	0	0.2989	0
513.11	0	1.1635	0	0.4863	0	0	0	0.3233	0	0.3913	0	0	0	0	0	0	0	0	0	0	0	1.1635	4.6539	2.1348	0	0	0.7353	0	0	0.7193	0	0.9971	1.396	2.5431	2.4593	0.7867	0	0	1.0725	0	0	0	0	0.3324	0
513.12	0	1.0333	0	0.3818	0	0	0	0.3778	0	0.3838	0	0	0	0	0	0	0	0	0	0	0	1.0333	4.1333	2.0302	0	0	0.761	0	0	0.7277	0	1.0123	1.1767	2.9427	2.8705	0.947	0	0	1.0427	0	0.0247	0	0	0.3374	0
513.13	0	0.9032	0	0.2772	0	0	0	0.4323	0	0.3451	0	0	0	0	0	0	0	0	0	0	0	0.9032	3.6127	1.9256	0	0	0.6862	0	0	0.6554	0	0.9117	0.8802	3.1109	3.1275	1.1072	0	0	1.0279	0	0.1002	0	0	0.3039	0
513.14	0	0.773	0	0.1727	0	0	0	0.4868	0	0.3064	0	0	0	0	0	0	0	0	0	0	0	0.773	3.0921	1.6897	0	0	0.6114	0	0	0.5832	0	0.8113	0.5838	3.2792	3.3845	1.2674	0	0	0.9462	0	0.1757	0	0	0.2704	0
513.15	0	0.6429	0	0.0682	0	0	0	0.5412	0	0.2678	0	0	0	0	0	0	0	0	0	0	0	0.6429	2.5717	1.4472	0	0	0.5366	0	0	0.5109	0	0.7108	0.4739	3.4475	3.6416	1.4277	0	0	0.8612	0	0.2512	0	0	0.2369	0
513.16	0	0.5128	0	0	0	0	0	0.5578	0	0.2291	0	0	0	0	0	0	0	0	0	0	0	0.5128	2.0512	1.2047	0	0	0.4619	0	0	0.4387	0	0.6103	0.4069	3.6158	3.8986	1.5879	0	0	0.7762	0	0.3266	0.2653	0.0589	0.2034	0
513.17	0	0.3827	0	0	0	0	0	0.5034	0	0.1904	0	0	0	0	0	0	0	0	0	0	0	0.3827	1.5308	0.9622	0	0	0.3871	0	0	0.3665	0	0.5099	0.3399	3.7841	4.0498	1.6422	0	0	0.6912	0	0.4021	0.8031	0.1785	0.17	0
513.18	0	0.2526	0	0	0	0	0	0.4489	0	0.1517	0	0	0	0	0	0	0	0	0	0	0	0.2526	1.0105	0.7198	0	0	0.3123	0	0	0.2943	0	0.4095	0.273	3.9524	3.9864	1.482	0	0	0.6062	0	0.4775	1.3409	0.298	0.1365	0
513.19	0	0.3307	0	0	0	0	0	0.3944	0	0.1131	0	0	0	0	0	0	0	0	0	0	0	0.1226	0.4902	0.4774	0	0	0.2376	0	0	0.2221	0	0.3091	0.2061	4.1208	3.9229	1.3217	0	0	0.5212	0	0.5529	1.8788	0.4175	0.103	0
513.2	0	0.4481	0	0	0	0	0	0.3399	0	0.0744	0	0	0	0	0	0	0	0	0	0	0	0	0	0.245	0	0	0.1629	0	0	0.1499	0	0.2087	0.1391	4.2891	3.8595	1.1614	0	0	0.4412	0	0.6283	2.4168	0.5371	0.0696	0
513.21	0	0.6881	0	0	0	0.1227	0.0204	0.2855	0	0.0358	0	0	0	0	0	0	0	0	0	0	0	0	0	0.176	0	0	0.0881	0	0.0205	0.0778	0	0.1084	0.0722	3.7625	3.3617	1.0012	0	0	0.443	0	0.7037	2.9548	0.6566	0.0361	0
513.22	0	0.9281	0	0	0	0.3454	0.0576	0.231	0	0	0	0	0	0	0	0	0	0	0	0	0	0	0	0.1071	0	0	0.0134	0	0.0576	0.0056	0	0.008	0.0053	3.1924	2.8368	0.8409	0	0	0.4392	0	0.7791	3.4928	0.7762	0.0027	0
513.23	0	1.1681	0	0	0	0.5681	0.0947	0.1765	0	0	0	0	0	0	0	0	0	0	0	0	0	0	0	0.0382	0	0	0	0	0.0948	0	0	0	0	2.8069	2.435	0.6806	0	0	0.3673	0	0.7307	4.0308	0.8957	0	0
513.24	0	1.408	0	0	0	0.7907	0.1318	0.122	0	0	0	0	0	0	0	0	0	0	0	0	0	0	0	0	0	0	0	0	0.1319	0	0	0	0	2.4376	2.0439	0.5204	0	0	0.311	0	0.6552	4.5689	1.0153	0	0
513.25	0	1.648	0	0	0	1.0134	0.1689	0.0675	0	0	0	0	0	0	0	0	0	0	0	0	0	0	0	0	0	0	0	0	0.1691	0	0	0	0	2.0683	1.6528	0.3601	0	0	0.2741	0	0.5797	5.1071	1.1349	0	0
513.26	0	1.8879	0.0688	0	0	1.2359	0.2404	0.013	0	0	0	0	0	0	0	0	0	0	0	0	0	0	0	0	0	0	0	0	0.2062	0.0231	0.0231	0	0	1.699	1.2617	0.1998	0	0	0.2373	0	0.5043	5.6453	1.2545	0	0
513.27	0	2.1278	0.1913	0	0	1.4585	0.3387	0	0	0	0	0	0	0	0	0	0	0	0	0	0	0	0	0	0	0	0	0	0.2433	0.1343	0.1343	0	0	1.3297	0.8706	0.0396	0	0	0.2005	0	0.4288	5.2325	1.1628	0	0
513.28	0	2.3677	0.3138	0	0.1606	1.681	0.437	0	0	0	0	0	0	0	0	0	0	0	0	0	0	0	0	0	0	0	0	0	0.2805	0.2455	0.2455	0	0	0.9604	0.6003	0	0	0	0.1636	0	0.3533	4.6946	1.0432	0	0
513.29	0	2.462	0.4362	0	0.374	1.9034	0.5354	0	0	0	0	0	0	0	0	0	0	0	0	0	0	0	0	0	0	0	0	0	0.3176	0.3567	0.3567	0	0	0.5912	0.3695	0	0	0	0.1268	0	0.2779	4.1566	0.9237	0	0
513.3	0	2.2219	0.5587	0	0.5873	2.1259	0.6337	0	0	0	0	0	0	0	0	0	0	0	0	0	0	0	0	0	0	0	0	0	0.3547	0.4679	0.4679	0	0	0.222	0.1388	0	0	0	0.09	0	0.2025	3.6185	0.8041	0	0
513.31	0	1.9819	0.7481	0	0.8006	2.3338	0.7296	0	0	0	0	0	0	0	0	0	0	0	0	0	0	0	0	0	0	0	0	0	0.3894	0.5791	0.5791	0	0	0	0	0	0	0	0.0532	0	0.1271	3.0804	0.6845	0	0
513.32	0	1.7418	0.9997	0	1.014	2.111	0.7537	0	0	0	0	0	0	0	0	0	0	0	0	0	0	0	0	0	0	0	0	0	0.3522	0.6903	0.6903	0	0	0	0	0	0	0	0.0164	0	0.0517	2.5423	0.565	0	0
513.33	0	1.5018	1.2513	0	1.2273	1.8882	0.7779	0	0	0	0	0	0	0	0	0	0	0	0	0	0	0	0	0	0	0	0	0	0.3151	0.8016	0.8016	0	0	0	0	0	0	0	0	0	0	2.0042	0.4454	0	0
513.34	0	1.2618	1.5028	0	1.4406	1.6655	0.802	0	0	0	0	0	0	0	0	0	0	0	0	0	0	0	0	0	0	0	0	0	0.2779	0.9128	0.9128	0	0	0	0	0	0	0	0	0	0	1.466	0.3258	0	0
513.35	0	1.0218	1.7544	0	1.6539	1.4428	0.8262	0	0	0	0	0	0	0	0	0	0	0	0	0	0	0	0	0	0	0	0	0	0.2407	1.024	1.024	0	0	0	0	0	0	0	0	0	0	0.9277	0.2062	0	0
513.36	0	0.7818	2.006	0	1.8672	1.2202	0.8503	0	0	0	0	0	0	0	0	0	0	0	0	0	0	0	0	0	0	0	0	0	0.2036	1.1352	1.1352	0	0	0	0	0	0	0	0	0	0	0.3894	0.0865	0	0
513.37	0	0.5418	2.0211	0	2.0806	0.9976	0.7563	0	0	0	0	0	0	0	0	0	0	0	0	0	0	0	0	0	0	0	0	0	0.1665	1.1088	1.1088	0	0	0	0	0	0	0	0	0	0	0	0	0	0
513.38	0	0.3019	2.0366	0	2.2179	0.775	0.658	0	0	0	0	0	0	0	0	0	0	0	0	0	0	0	0	0	0	0	0	0	0.1293	0.9976	0.9976	0	0	0	0	0	0	0	0	0	0	0	0	0	0
513.39	0	0.0619	2.0937	0	2.0046	0.5525	0.5597	0	0	0	0	0	0	0	0	0	0	0	0	0	0	0	0	0	0	0	0	0	0.0922	0.8864	0.8864	0	0	0	0	0	0	0	0	0	0	0	0	0	0
513.4	0	0	2.1507	0	1.7912	0.33	0.4613	0	0	0	0	0	0	0	0	0	0	0	0	0	0	0	0	0	0	0	0	0	0.0551	0.7751	0.7751	0	0	0	0	0	0	0	0	0	0	0	0	0	0
513.41	0.1501	0.2402	2.3878	0	1.5778	0.2276	0.363	0.1802	0.1201	0.1802	0.03	0	0	0	0	0	0	0	0	0	0	0	0	0	0	0	0	0	0.0179	0.6639	0.7239	0	0	0	0	0	0.03	0	0	0	0	0	0	0.03	0.03
513.42	0.3754	0.6006	2.4619	0	1.3644	0.3003	0.2838	0.4504	0.3003	0.4504	0.0751	0	0	0	0	0	0	0	0	0	0	0	0	0	0	0	0	0	0	0.5526	0.7028	0	0	0	0	0	0.0751	0	0	0	0	0	0	0.0751	0.0751
513.43	0.6006	0.9609	2.5311	0	1.1511	0.4804	0.2225	0.7207	0.4804	0.7207	0.1201	0	0	0	0	0	0	0	0	0	0	0	0	0	0	0	0	0	0	0.4414	0.6816	0	0	0	0	0	0.1201	0	0	0	0	0	0	0.1201	0.1201
513.44	0.8257	1.3212	2.6003	0	0.9377	0.6606	0.1612	0.9909	0.6606	0.9909	0.1651	0	0	0	0	0	0	0	0	0	0	0	0	0	0	0	0	0	0	0.3301	0.6604	0	0	0	0	0	0.1651	0	0	0	0	0	0	0.1651	0.1651
513.45	1.0509	1.6815	2.6695	0	0.7243	0.8407	0.0999	1.2611	0.8407	1.2611	0.2102	0	0	0	0	0	0	0	0	0	0	0	0	0	0	0	0	0	0	0.2189	0.6393	0	0	0	0	0	0.2102	0	0	0	0	0	0	0.2102	0.2102
513.46	1.2761	2.0417	2.7386	0	0.5109	1.0209	0.0387	1.5313	1.0209	1.5313	0.2552	0	0	0	0	0	0	0	0	0	0	0	0	0	0	0	0	0.0011	0	0.1076	0.6181	0	0	0	0	0	0.2552	0	0	0	0	0	0	0.2552	0.2552
513.47	1.5012	2.4019	2.853	0	0.2976	1.201	0	1.8015	1.201	1.8015	0.3002	0	0	0	0	0	0	0	0	0	0	0	0	0	0	0	0	0.0587	0	0	0.6005	0	0	0	0	0	0.3002	0	0	0	0	0	0	0.3002	0.3002
513.48	1.7263	2.7621	3.0447	0	0.0842	1.3811	0	2.0716	1.3811	2.0716	0.3453	0	0	0	0	0	0	0	0.0655	0	0	0	0.0655	0.0327	0	0	0	0.1163	0	0	0.6905	0	0	0	0	0	0.3453	0	0	0	0	0	0	0.3453	0.3453
513.49	1.9514	3.1223	3.1751	0	0	1.5611	0	2.3417	1.5611	2.3417	0.3903	0	0	0	0	0	0	0	0.1755	0	0	0	0.1755	0.0878	0	0	0	0.174	0	0	0.7806	0	0	0	0	0	0.3903	0	0	0	0	0	0	0.3903	0.3903
513.5	2.1765	3.4824	3.2657	0	0	1.7412	0	2.6118	1.7412	2.6118	0.4353	0	0	0	0	0	0	0	0.2856	0	0	0	0.2856	0.1428	0	0	0	0.2316	0	0	0.8706	0	0	0	0	0	0.4353	0	0	0	0	0	0	0.4353	0.4353
513.51	2.3474	3.7559	3.2912	0	0	1.8779	0	2.8169	1.8779	2.8169	0.4695	0	0	0	0	0	0	0	0.3957	0	0	0	0.3957	0.1979	0	0	0	0.2892	0	0	0.939	0	0	0	0	0	0.4695	0	0	0	0	0	0	0.4695	0.4695
513.52	2.1221	3.3954	2.8988	0	0	1.6977	0	2.5466	1.6977	2.5466	0.4244	0	0	0	0	0	0	0	0.5058	0	0	0	0.5058	0.2529	0	0	0	0.3468	0	0	0.8489	0	0	0	0	0	0.4244	0	0	0	0	0	0	0.4244	0.4244
513.53	1.8969	3.035	2.5779	0	0	1.5175	0	2.2763	1.5175	2.2763	0.3794	0	0	0	0	0	0	0	0.6159	0	0	0	0.6159	0.308	0	0	0	0.4045	0	0	0.7588	0	0	0	0	0	0.3794	0	0	0	0	0	0	0.3794	0.3794
513.54	1.6716	2.6746	2.2571	0	0	1.3373	0	2.006	1.3373	2.006	0.3343	0	0	0	0	0	0	0	0.726	0	0	0	0.726	0.363	0	0	0	0.4621	0	0	0.6687	0	0	0	0	0	0.3343	0	0	0	0	0	0	0.3343	0.3343
513.55	1.4464	2.3142	1.9362	0	0	1.1571	0	1.7357	1.1571	1.7357	0.2893	0	0	0	0	0	0	0	0.8361	0	0	0	0.8361	0.4181	0	0	0	0.5197	0	0	0.5786	0	0	0	0	0	0.2893	0	0	0	0	0	0	0.2893	0.2893
513.56	1.2212	1.9539	1.6154	0	0	0.977	0	1.4654	0.977	1.4654	0.2442	0	0	0	0	0	0	0	0.9462	0	0	0	0.9462	0.4731	0	0	0	0.5773	0	0	0.4885	0	0	0	0	0	0.2442	0	0	0	0	0	0	0.2442	0.2442
513.57	1.0292	1.5936	1.2946	0	0	0.7968	0	1.1952	0.7968	1.1952	0.1992	0	0	0	0	0	0	0	1.0563	0	0	0	1.0563	0.5282	0	0	0	0.5859	0	0	0.3984	0	0	0	0	0	0.1992	0	0	0	0	0	0	0.1992	0.2643
513.58	0.8641	1.2333	0.9738	0	0	0.6167	0	0.925	0.6167	0.925	0.1542	0	0	0	0	0	0	0	1.1631	0	0	0	1.1631	0.5816	0	0	0	0.5282	0	0	0.3083	0	0	0	0	0	0.1542	0	0	0	0	0	0	0.1542	0.3369
513.59	0.699	0.873	0.6548	0	0	0.4365	0	0.6548	0.4365	0.6548	0.1091	0	0	0	0	0	0	0	1.053	0	0	0	1.053	0.5265	0	0	0	0.4706	0	0	0.2183	0	0	0	0	0	0.1091	0	0	0	0	0	0	0.1091	0.4096
513.6	0.534	0.5128	0.3846	0	0	0.2564	0	0.3846	0.2564	0.3846	0.0641	0	0	0	0	0	0	0	0.9429	0	0	0	0.9429	0.4715	0	0	0	0.413	0	0	0.1282	0	0	0	0	0	0.0641	0	0	0	0	0	0	0.0641	0.4823
513.61	0.369	0.1526	0.1145	0	0	0.0763	0	0.1145	0.0763	0.1145	0.0191	0	0	0	0	0	0	0	0.8328	0	0	0	0.8328	0.4164	0	0	0	0.3553	0	0	0.0382	0	0	0	0	0	0.0191	0	0	0	0	0	0	0.0191	0.555
513.62	0.3337	0	0	0	0	0	0	0	0	0	0	0	0	0	0	0	0	0	0.7227	0	0	0	0.7227	0.3613	0	0	0	0.2977	0	0	0	0	0	0	0	0	0	0	0	0	0	0	0	0	0.6536
513.63	0.3938	0	0	0	0	0	0	0	0	0	0	0	0	0	0	0	0	0	0.6126	0	0	0	0.6126	0.3063	0	0	0	0.2401	0	0	0	0	0	0	0	0	0	0	0	0	0	0	0	0	0.7713
513.64	0.4539	0	0	0	0	0	0	0	0	0	0	0	0	0	0	0	0	0	0.5024	0	0	0	0.5024	0.2512	0	0	0	0.1824	0	0	0	0	0	0	0	0	0	0	0	0	0	0	0	0	0.8891
513.65	0.514	0	0	0	0	0	0	0	0	0	0	0	0	0	0	0	0	0	0.3923	0	0	0	0.3923	0.1962	0	0	0	0.1248	0	0	0	0	0	0	0	0	0	0	0	0	0	0	0	0	1.0068
513.66	0.5741	0	0	0	0	0	0	0	0	0	0	0	0	0	0	0	0	0	0.2822	0	0	0	0.2822	0.1411	0	0	0	0.0671	0	0	0	0	0	0	0	0	0	0	0	0	0	0	0	0	1.1245
513.67	0.6342	0	0	0	0	0	0	0	0	0	0	0	0	0	0	0	0	0	0.1721	0	0	0	0.1721	0.086	0	0	0	0.0095	0	0	0	0	0	0	0	0	0	0	0	0	0	0	0	0	1.2423
513.68	0.5789	0	0	0	0	0	0	0	0	0	0	0	0	0	0	0	0	0	0.0619	0	0	0	0.0619	0.031	0	0	0	0	0	0	0	0	0	0	0	0	0	0	0	0	0	0	0	0	1.134
513.69	0.5188	0	0	0	0	0	0	0	0	0	0	0	0	0	0	0	0	0	0	0	0	0	0	0	0	0	0	0	0	0	0	0	0	0	0	0	0	0	0	0	0	0	0	0	1.0163
513.7	0.4587	0	0	0	0	0	0	0	0	0	0	0	0	0	0	0	0	0	0	0	0	0	0	0	0	0	0	0	0	0	0	0	0	0	0	0	0	0	0	0	0	0	0	0	0.8985
513.71	0.3986	0	0	0	0	0	0	0	0	0	0	0	0	0	0	0	0	0	0	0	0	0	0	0	0	0	0	0	0	0	0	0	0	0	0	0	0	0	0	0	0	0	0	0	0.7808
513.72	0.3385	0	0	0	0	0	0	0	0	0	0	0	0	0	0	0	0	0	0	0	0	0	0	0	0	0	0	0	0	0	0	0	0	0	0	0	0	0	0	0	0	0	0	0	0.6631
513.73	0.2784	0	0	0	0	0	0	0	0	0	0	0	0	0	0	0	0	0	0	0	0	0	0	0	0	0	0	0	0	0	0	0	0	0	0	0	0	0	0	0	0	0	0	0	0.5453
513.74	0.2183	0.0129	0.0644	0.1159	0.0258	0	0	0	0	0	0	0	0	0	0	0	0.0732	0	0	0	0	0	0	0	0	0	0	0	0	0	0	0	0	0	0	0	0	0	0	0	0	0	0	0	0.4276
513.75	0.1582	0.0511	0.2556	0.4602	0.1023	0	0	0	0	0	0	0	0	0	0	0	0.2266	0	0	0	0	0	0	0	0	0	0	0	0	0	0	0	0	0	0	0	0	0	0	0	0	0	0	0	0.3098
513.76	0.098	0.0894	0.4469	0.8044	0.1788	0	0	0	0	0	0	0	0	0	0	0	0.38	0	0	0	0	0	0	0	0	0	0	0	0	0	0	0	0	0	0	0	0	0	0	0	0	0	0	0	0.192
513.77	0.0379	0.1276	0.6381	1.1486	0.2552	0	0	0	0	0	0	0	0	0	0	0	0.5334	0	0	0	0	0	0	0	0	0	0	0	0	0	0	0	0	0	0	0	0	0	0	0	0	0	0	0	0.0743
513.78	0.0715	0.1659	0.8293	1.4927	0.3317	0	0	0	0	0	0	0	0	0	0	0	0.6867	0	0	0	0	0	0	0	0	0	0	0	0	0	0	0.0143	0	0	0.0274	0	0	0.0137	0	0	0	0	0	0	0
513.79	0.3609	0.2041	1.0204	1.8368	0.4082	0	0	0	0	0	0	0	0	0	0	0	0.84	0	0	0	0	0	0	0	0	0	0	0	0	0	0	0.0722	0	0	0.1381	0	0	0.069	0	0	0	0	0	0	0
513.8	0.6503	0.2423	1.2116	2.1808	0.4846	0	0	0	0	0	0	0	0	0	0	0	0.9933	0	0	0	0	0	0	0	0	0	0	0	0	0	0	0.1301	0	0	0.2488	0	0	0.1244	0	0	0	0	0	0	0
513.81	0.9397	0.2805	1.4026	2.5248	0.5611	0	0	0	0	0	0	0	0	0	0	0	1.1466	0	0	0	0	0	0	0	0	0	0	0	0	0	0	0.1879	0	0	0.3595	0	0	0.228	0	0	0	0	0	0	0
513.82	1.2291	0.3187	1.5937	2.8687	0.6375	0	0	0	0	0	0	0	0	0	0	0	1.2998	0	0	0	0	0	0	0	0	0	0	0	0	0	0	0.2458	0	0	0.4702	0	0	0.3368	0	0	0	0	0	0	0
513.83	1.5185	0.3569	1.7847	3.2125	0.7139	0	0	0	0	0	0	0	0	0	0	0	1.4531	0	0	0	0	0	0	0	0	0	0	0	0	0	0	0.3037	0	0	0.581	0	0	0.4456	0	0	0.1341	0	0	0	0
513.84	1.8079	0.3951	1.9757	3.5563	0.7903	0	0	0	0	0	0	0	0	0	0	0	1.6063	0	0	0	0	0	0	0	0	0	0	0	0	0	0	0.3616	0	0	0.6917	0	0	0.5545	0	0	0.2891	0	0	0	0
513.85	2.0973	0.3706	1.8528	3.335	0.7411	0	0	0	0	0	0	0	0	0	0	0	1.4653	0	0	0	0	0	0	0	0	0	0	0	0	0	0	0.4195	0	0	0.8024	0	0	0.6633	0	0	0.444	0	0	0	0
513.86	2.3868	0.3323	1.6615	2.9907	0.6646	0	0	0	0	0	0.058	0.058	0.1159	0.3477	0	0	1.3119	0	0	0	0	0	0	0	0	0	0	0	0	0	0	0.4774	0	0	0.9131	0	0	0.7721	0	0	0.5989	0	0	0	0
513.87	2.6762	0.294	1.4702	2.6464	0.5881	0	0	0	0	0	0.1285	0.1285	0.257	0.771	0	0	1.1585	0	0	0	0	0	0	0	0	0	0	0	0	0	0	0.5352	0	0	1.0238	0	0	0.881	0	0	0.7538	0	0	0	0
513.88	2.9657	0.2558	1.279	2.3022	0.5116	0	0	0	0	0	0.199	0.199	0.3981	1.1942	0	0	1.0051	0	0	0	0	0	0	0	0	0	0	0	0	0	0	0.5931	0	0	1.1346	0	0	0.9898	0	0	0.9086	0	0	0	0
513.89	2.8723	0.2176	1.0878	1.958	0.4351	0	0	0	0	0	0.2696	0.2696	0.5391	1.6173	0	0	0.8517	0	0	0	0	0	0	0	0	0	0	0	0	0	0	0.5745	0	0	1.0988	0	0	1.0254	0	0	1.0635	0	0	0	0
513.9	2.5829	0.1793	0.8966	1.6139	0.3586	0	0	0	0	0	0.3401	0.3401	0.6801	2.0403	0	0	0.6984	0	0	0	0	0	0	0	0	0	0	0	0	0	0	0.5166	0	0	0.9881	0	0	1.0235	0	0	1.2183	0	0	0	0
513.91	2.2934	0.1411	0.7055	1.2698	0.2822	0	0	0	0	0	0.4106	0.4106	0.8211	2.4633	0	0	0.5451	0	0	0	0	0.0361	0	0	0.1457	0	0	0	0	0	0	0.4587	0	0	0.8773	0.1442	0	0.9854	0	0	1.3731	0	0	0	0
513.92	2.004	0.1029	0.5144	0.9258	0.2057	0	0	0	0	0	0.481	0.481	0.9621	2.8862	0	0	0.3918	0	0	0	0	0.1429	0	0	0.2927	0	0	0	0	0	0	0.4008	0	0	0.7666	0.2896	0	0.8766	0	0	1.5279	0	0	0	0
513.93	1.7145	0.0647	0.4494	0.708	0.5077	0.1577	0.1261	0.0631	0	0.0946	0.5515	0.6146	1.1661	3.309	0	0	0.2385	0	0	0	0.1261	0.2496	0	0	0.4397	0	0	0	0	0	0	0.3429	0	0	0.6559	0.4351	0	0.7677	0	0.1261	1.5751	0.1261	0.0315	0.0631	0.1261
513.94	1.425	0.0264	0.4445	0.5503	0.9897	0.3904	0.3123	0.1561	0	0.2342	0.622	0.7781	1.4001	3.7317	0	0	0.0852	0	0	0	0.3123	0.3564	0	0	0.5867	0	0	0	0	0	0	0.285	0	0	0.5451	0.5805	0	0.6588	0	0.3123	1.4201	0.3123	0.0781	0.1561	0.3123
513.95	1.1356	0	0.4984	0.4984	1.4952	0.623	0.4984	0.2492	0	0.3738	0.6924	0.9416	1.634	4.1544	0	0	0	0	0	0	0.4984	0.4632	0	0	0.7337	0	0	0	0	0	0	0.2271	0	0	0.4344	0.7259	0	0.55	0	0.4984	1.2651	0.4984	0.1246	0.2492	0.4984
513.96	0.846	0	0.6845	0.6845	2.0536	0.8557	0.6845	0.3423	0	0.5134	0.7164	1.0587	1.7751	4.2984	0	0	0	0	0	0	0.6845	0.5699	0	0	0.8807	0.0147	0	0	0.0588	0	0.0588	0.1692	0	0	0.3236	0.8714	0	0.4411	0	0.6845	1.1102	0.6845	0.1711	0.3423	0.6845
513.97	0.5565	0	0.8706	0.8706	2.6119	1.0883	0.8706	0.4353	0	0.653	0.6458	1.0812	1.727	3.875	0	0	0	0	0	0	0.8706	0.6767	0	0	1.0276	0.0473	0	0	0.189	0	0.189	0.1113	0	0	0.2129	1.0168	0	0.3323	0	0.8706	0.9553	0.8706	0.2177	0.4353	0.8706
513.98	0.267	0	1.0567	1.0567	3.1701	1.3209	1.0567	0.5284	0	0.7925	0.5753	1.1036	1.6789	3.4517	0	0	0	0	0	0	1.0567	0.7835	0	0	1.1746	0.0798	0	0	0.3192	0	0.3192	0.0534	0	0	0.1021	1.1622	0	0.2234	0	1.0567	0.8004	1.0567	0.2642	0.5284	1.0567
513.99	0	0	1.2428	1.2428	3.7283	1.5535	1.2428	0.6214	0	0.9321	0.5047	1.1261	1.6309	3.0285	0	0	0	0	0	0	1.2428	0.8902	0	0	1.3215	0.1124	0	0	0.4494	0	0.4494	0	0	0	0	1.3076	0	0.1189	0	1.2428	0.6455	1.2428	0.3107	0.6214	1.2428
514	0	0	1.4288	1.4288	4.2865	1.786	1.4288	0.7144	0	1.0716	0.4342	1.1486	1.5828	2.6053	0	0	0	0	0	0	1.4288	0.997	0	0	1.4685	0.1449	0	0	0.5796	0	0.5796	0	0	0	0	1.453	0	0.0654	0	1.4288	0.4906	1.4288	0.3572	0.7144	1.4288
514.01	0	0.0379	1.7287	1.6149	4.8825	2.2463	1.6149	0.8074	0	1.2111	0.3637	1.1711	1.5348	2.296	0	0	0	0.1518	0	0	1.6149	1.1037	0	0	1.4908	0.1774	0	0	0.7098	0	0.7098	0	0	0	0	1.475	0	0.0119	0	1.6149	0.3358	1.6149	0.4037	0.8074	1.6149
514.02	0	0.0906	2.0728	1.8009	5.4933	2.7949	1.8009	0.9004	0	1.3507	0.2932	1.1936	1.4868	2.0311	0	0	0.0786	0.3625	0	0	1.8009	1.0445	0	0	1.3437	0.21	0	0	0.8399	0	0.8399	0	0	0	0	1.3296	0	0	0	1.8009	0.181	1.8009	0.4502	0.9398	1.8009
514.03	0	0.1433	2.3602	1.9302	5.934	3.2727	1.9302	0.9651	0	1.4477	0.2227	1.1878	1.4105	1.7662	0	0.1264	0.1798	0.5733	0	0	1.9302	0.9377	0	0	1.1967	0.2425	0.0023	0	0.97	0	0.97	0	0	0	0	1.1841	0	0	0	1.9302	0.0262	1.9302	0.4826	1.055	1.9302
514.04	0	0.196	2.332	1.744	5.4281	3.356	1.744	0.872	0	1.3579	0.1896	1.0243	1.1765	1.5014	0	0.37	0.2809	0.784	0	0	1.744	0.8309	0	0	1.0497	0.275	0.106	0	1.1	0	1.1	0	0	0	0	1.0386	0	0	0	1.744	0	1.744	0.436	1.0125	1.744
514.05	0.0163	0.2487	2.3039	1.5579	4.9223	3.4394	1.5579	0.7905	0	1.3898	0.2478	0.8607	0.9425	1.2367	0	0.6136	0.3821	0.9947	0	0	1.5579	0.7242	0	0	0.9027	0.3075	0.2097	0	1.2301	0	1.2301	0	0	0	0	0.8931	0	0	0	1.5579	0	1.5579	0.3895	0.97	1.5579
514.06	0.0512	0.3014	2.2758	1.3717	4.4165	3.5228	1.3717	0.7321	0	1.4218	0.3061	0.6972	0.7085	0.972	0	0.8572	0.4832	1.2054	0	0	1.3717	0.6174	0	0	0.7557	0.34	0.3133	0	1.3601	0	1.3601	0	0	0	0	0.7477	0	0	0	1.3717	0	1.3717	0.3429	0.9275	1.3717
514.07	0.0861	0.5109	2.4359	1.4679	4.0048	3.6375	1.1856	0.6737	0	1.4851	0.7371	0.6869	0.5928	1.2504	0.0314	1.1007	0.5844	1.5103	0	0	1.1856	0.5106	0	0	0.6087	0.3098	0.417	0	1.2391	0	1.2391	0	0	0	0	0.6022	0	0	0	1.1856	0	1.1856	0.2964	0.885	1.1856
514.08	0.1209	0.7262	2.603	1.5746	3.5967	3.7535	0.9994	0.6154	0	1.5495	1.1911	0.6914	0.4997	1.6036	0.0639	1.3443	0.6855	1.8186	0	0	0.9994	0.4038	0	0	0.4617	0.2772	0.5207	0	1.1088	0	1.1088	0	0	0	0	0.4568	0	0	0	0.9994	0	0.9994	0.2499	0.8425	0.9994
514.09	0.1558	0.9415	2.7701	1.6812	3.1886	3.8694	0.8133	0.557	0	1.614	1.645	0.6959	0.4067	1.9567	0.0964	1.5878	0.7866	2.1268	0	0	0.8133	0.297	0	0	0.3147	0.2446	0.6244	0	0.9786	0	0.9786	0	0	0	0	0.3113	0	0	0	0.8133	0	0.8133	0.2033	0.8	0.8133
514.1	0.1907	1.1568	2.9371	1.7877	2.7805	3.9854	0.6272	0.4986	0	1.6784	2.0987	0.7004	0.3136	2.3099	0.1289	1.8313	0.8877	2.4351	0	0	0.6272	0.1902	0	0	0.1677	0.2121	0.728	0	0.8484	0	0.8484	0	0	0	0	0.1659	0	0	0	0.6272	0	0.6272	0.1568	0.7575	0.6272
514.11	0.2256	1.356	3.0559	1.8942	2.3564	4.0049	0.4411	0.4403	0	1.7428	2.5524	0.7049	0.2206	2.6148	0.1615	2.0748	0.9889	2.6791	0	0	0.4411	0.0834	0	0	0.0207	0.1795	0.8317	0	0.7182	0	0.7182	0	0	0	0	0.0205	0	0	0	0.4411	0	0.4411	0.1103	0.715	0.4411
514.12	0.2604	1.4658	2.9068	2.0007	1.843	3.4887	0.2551	0.3819	0	1.8072	3.0061	0.7094	0.1275	2.6517	0.194	2.3183	1.0457	2.5658	0	0	0.2551	0	0	0	0	0.147	0.9353	0	0.588	0	0.588	0	0	0	0	0	0	0	0	0.2551	0	0.2551	0.0638	0.6504	0.2551
514.13	0.2953	1.5756	2.7576	2.1071	1.3297	2.9724	0.069	0.3235	0	1.8716	3.4596	0.7139	0.0345	2.6886	0.2265	2.4941	0.9446	2.4525	0	0	0.069	0	0	0	0	0.1145	1.039	0	0.4579	0	0.4579	0	0	0	0	0	0	0	0	0.069	0	0.069	0.0173	0.5068	0.069
514.14	0.3301	1.6853	2.7255	2.3305	1.1674	2.6025	0	0.3237	0	2.0237	3.9131	0.7768	0	2.7255	0.2589	2.3314	0.8434	2.3392	0.0311	0	0	0	0.0311	0.1554	0	0.082	1.0422	0	0.3278	0	0.3278	0	0	0	0	0	0	0	0	0	0	0	0	0.4217	0
514.15	0.3649	1.7951	2.7623	2.6229	1.2122	2.3188	0	0.3583	0	1.9648	4.1694	0.8743	0	2.7623	0.2914	2.0878	0.8319	2.2259	0.0825	0	0	0	0.0825	0.4124	0	0.0494	0.9385	0	0.1977	0	0.1977	0	0	0	0	0	0	0	0	0	0	0	0	0.3711	0
514.16	0.3324	1.9205	2.7991	2.9152	1.2569	2.0351	0	0.3351	0	1.8257	4.3655	0.9717	0	2.7991	0.3239	1.8441	0.8605	2.1125	0.1339	0	0	0	0.1339	0.6693	0	0.0169	0.8348	0	0.0677	0	0.0677	0	0	0	0	0	0.0789	0	0	0	0	0	0	0.3205	0
514.17	0.2975	1.9123	2.6488	2.9269	1.2081	1.7203	0	0.3004	0	1.6554	4.2497	0.9756	0	2.6488	0.3252	1.6005	0.8891	1.9057	0.1853	0	0	0	0.1853	0.9263	0	0	0.7311	0	0	0	0	0	0	0	0	0	0.2689	0	0	0	0	0	0	0.2699	0
514.18	0.2626	1.735	2.2955	2.634	1.0578	1.3716	0	0.2657	0	1.4513	3.7957	0.878	0	2.2955	0.2927	1.3569	0.9176	1.5973	0.2366	0	0	0	0.2366	1.1832	0	0	0.6274	0	0	0	0	0	0	0	0	0	0.459	0	0	0	0	0	0	0.2194	0
514.19	0.2277	1.5576	1.9422	2.3412	0.9075	1.0229	0	0.231	0	1.2472	3.3417	0.7804	0	1.9422	0.2601	1.1133	0.9461	1.2889	0.288	0	0	0	0.288	1.4401	0	0	0.5237	0	0	0	0	0	0	0	0	0	0.649	0	0	0	0	0	0	0.1688	0
514.2	0.1929	1.3803	1.589	2.0484	0.7573	0.6743	0	0.1963	0	1.0432	2.8877	0.6828	0	1.589	0.2276	0.8697	0.9747	0.9806	0.3394	0	0	0	0.3394	1.6971	0	0	0.42	0	0	0	0	0	0	0	0	0	0.839	0	0	0	0	0	0	0.1182	0
514.21	0.158	1.203	1.2358	1.7558	0.607	0.3256	0	0.1616	0	0.8392	2.4339	0.5853	0	1.2358	0.1951	0.6261	1.0032	0.6723	0.3908	0	0	0	0.3908	1.954	0	0	0.3163	0	0	0	0	0	0	0	0	0	1.029	0	0	0	0	0	0	0.0676	0
514.22	0.1231	1.0566	0.9754	1.4631	0.4877	0.1626	0	0.1269	0	0.6352	1.9801	0.4877	0	0.9754	0.1626	0.3826	1.0317	0.4877	0.4422	0	0	0	0.4422	2.2109	0	0	0.2126	0	0	0	0	0	0	0	0	0	1.2189	0	0	0	0	0	0	0.0171	0
514.23	0.0883	0.9321	0.7804	1.1706	0.3902	0.1301	0	0.0922	0	0.4312	1.5265	0.3902	0	0.7804	0.1301	0.139	1.1272	0.3902	0.4936	0	0	0	0.4936	2.4678	0	0	0.109	0	0	0	0	0	0	0	0	0	1.4088	0	0	0	0	0	0	0	0
514.24	0.066	0.8232	0.5854	0.8781	0.3087	0.0976	0	0.0576	0	0.2272	1.0729	0.2927	0	0.5854	0.0976	0	1.2568	0.2927	0.5386	0	0	0	0.5386	2.6932	0	0	0.0053	0	0	0	0	0	0	0	0	0	1.5987	0	0	0	0	0	0	0	0
514.25	0.236	0.9549	0.3904	0.5856	0.2592	0.0651	0.0959	0.0229	0	0.0651	0.6507	0.1952	0	0.3904	0.0651	0	1.3398	0.1952	0.4872	0	0	0	0.4872	2.4361	0	0	0	0	0	0	0	0	0	0	0	0	1.7885	0	0	0	0	0	0	0	0
514.26	0.4224	1.0866	0.1955	0.2932	0.2096	0.0326	0.3624	0	0	0.0326	0.3258	0.0977	0	0.1955	0.0326	0	1.21	0.0977	0.4358	0	0	0	0.4358	2.1791	0	0	0	0	0	0	0	0	0	0	0	0	1.9783	0	0	0	0	0	0	0	0
514.27	0.6273	1.1499	0.0006	0.0009	0.1601	0.0001	0.6288	0	0	0.0001	0.001	0.0003	0	0.0006	0.0001	0	1.0803	0.0003	0.3844	0	0	0	0.3844	1.9221	0	0.1123	0.0281	0.2527	0.0562	0	0	0	0	0.0281	0	0	1.8261	0	0	0	0	0	0	0	0
514.28	0.8323	1.3675	0	0.0042	0.2078	0	0.8952	0	0	0	0	0	0	0	0	0	0.9505	0	0.333	0.0307	0	0	0.333	1.6651	0	0.2682	0.067	0.6034	0.1341	0	0	0	0	0.067	0	0	1.636	0	0	0	0	0	0	0	0
514.29	1.0372	1.5856	0	0.0356	0.2557	0	1.1616	0	0	0	0	0	0	0	0	0	0.8208	0	0.2816	0.0668	0	0	0.2816	1.4081	0	0.424	0.106	0.954	0.212	0	0	0	0	0.106	0	0	1.4459	0	0	0	0	0	0	0	0
514.3	1.2421	1.8038	0	0.067	0.3037	0	1.428	0	0	0	0	0	0	0	0	0	0.6911	0	0.2302	0.103	0	0	0.2302	1.1511	0	0.5798	0.145	1.3046	0.2899	0	0	0	0	0.145	0	0	1.2559	0	0	0	0	0	0	0	0
514.31	1.447	2.0219	0	0.0984	0.3516	0	1.6943	0	0	0	0	0	0	0	0	0	0.5614	0	0.1788	0.1391	0	0	0.1788	0.8941	0	0.7356	0.1839	1.6551	0.3678	0	0	0	0	0.1839	0	0	1.0659	0	0	0	0	0	0	0	0
514.32	1.6518	2.24	0	0.1298	0.3995	0	1.9606	0	0	0	0	0	0	0	0	0	0.4317	0	0.1274	0.1752	0	0	0.1274	0.6372	0	0.8913	0.2228	2.0055	0.4457	0	0	0	0	0.2228	0	0	0.8759	0	0	0	0	0	0	0	0
514.33	1.8567	2.4581	0	0.1611	0.4474	0	2.2269	0	0	0	0	0	0	0	0	0	0.302	0	0.076	0.2113	0	0	0.076	0.3802	0	1.0471	0.2618	2.3559	0.5235	0	0	0	0	0.2618	0	0	0.6859	0	0	0	0	0	0	0	0
514.34	2.0616	2.6762	0	0.1925	0.4954	0	2.4932	0	0	0	0	0	0	0	0	0	0.1724	0	0.0247	0.2474	0	0	0.0247	0.1233	0	1.2028	0.3007	2.7063	0.6014	0	0	0	0	0.3007	0	0	0.496	0	0	0	0	0	0	0	0
514.35	2.0533	2.6278	0	0.2239	0.4673	0	2.7594	0	0	0	0	0	0	0	0	0	0.0427	0	0	0.2835	0	0	0	0	0	1.3585	0.3396	3.0565	0.6792	0	0	0	0	0.3396	0	0	0.3061	0	0	0	0	0	0	0	0
514.36	1.8483	2.3336	0	0.2552	0.4193	0	2.5824	0	0	0	0	0	0	0	0	0	0	0	0	0.3196	0	0	0	0	0	1.5141	0.3785	3.4068	0.7571	0	0	0	0	0.3785	0	0	0.1162	0	0.0379	0	0	0	0	0	0
514.37	1.6433	2.0541	0	0.2866	0.3713	0	2.3159	0	0	0	0	0	0	0	0	0	0	0	0	0.3556	0	0	0	0	0	1.5991	0.3998	3.598	0.7996	0	0	0	0	0.3998	0	0	0	0	0.0834	0	0	0	0	0	0
514.38	1.4383	1.7979	0	0.3179	0.3234	0	2.0494	0	0	0	0	0	0	0	0	0	0	0	0	0.3661	0	0	0	0	0	1.4432	0.3608	3.2472	0.7216	0	0	0	0	0.3608	0	0	0	0	0.1289	0	0	0	0	0	0
514.39	1.2334	1.5417	0	0.3087	0.2754	0	1.783	0	0	0	0	0	0	0	0	0	0	0	0	0.33	0	0	0	0	0	1.2873	0.3218	2.8965	0.6437	0	0	0	0	0.3218	0	0	0	0	0.1745	0	0	0	0	0	0
514.4	1.0284	1.2855	0	0.2773	0.2275	0	1.5165	0	0	0	0	0	0	0	0	0	0	0	0	0.2938	0	0	0	0	0	1.1315	0.2829	2.5459	0.5657	0	0	0	0	0.2829	0	0	0	0	0.22	0	0	0	0	0	0
514.41	0.8235	1.0294	0	0.2459	0.1795	0	1.2501	0	0	0	0	0	0	0	0	0	0	0	0	0.2577	0	0	0	0	0	0.9757	0.2439	2.1953	0.4878	0	0	0	0	0.2439	0	0	0	0	0.2655	0	0	0	0	0	0
514.42	0.6186	0.7732	0	0.2145	0.1316	0	0.9837	0	0	0	0	0	0	0	0	0	0	0	0	0.2216	0	0	0	0	0	0.8199	0.205	1.8447	0.4099	0	0	0	0	0.205	0	0	0	0	0.311	0	0	0	0	0	0
514.43	0.4136	0.5171	0	0.1832	0.0837	0	0.7174	0	0	0	0	0	0	0	0	0	0	0	0	0.1855	0	0	0	0	0	0.6641	0.166	1.4942	0.332	0	0	0	0	0.166	0	0	0	0	0.3565	0	0	0	0	0	0
514.44	0.2087	0.2609	0	0.1518	0.0357	0	0.4511	0	0	0	0	0	0	0	0	0	0	0	0	0.1494	0	0	0	0	0	0.5083	0.1271	1.1438	0.2542	0	0	0	0	0.1271	0	0	0	0	0.402	0	0	0	0	0	0
514.45	0.0038	0.0048	0	0.1204	0	0	0.1848	0	0	0	0	0	0	0	0	0	0	0	0	0.1133	0	0	0	0	0	0.3526	0.0882	0.7934	0.1763	0	0	0	0	0.0882	0	0	0	0	0.4475	0	0	0	0	0	0
514.46	0	0	0	0.089	0	0	0	0	0	0	0	0	0	0	0	0	0	0	0	0.0772	0	0	0	0	0	0.1969	0.0492	0.443	0.0984	0	0	0	0	0.0492	0	0	0	0	0.4651	0	0	0	0.0143	0	0
514.47	0	0	0	0.0577	0	0	0.0002	0	0	0	0	0	0	0	0	0	0	0	0	0.0411	0	0	0	0	0	0.0412	0.0103	0.0927	0.0206	0	0	0	0	0.0103	0	0	0	0	0.4196	0	0	0	0.1018	0	0
514.48	0	0	0	0.0263	0	0	0.1334	0.0087	0	0.013	0	0	0	0	0	0	0	0	0	0.005	0	0.0201	0	0.1808	0.0201	0.0402	0.0201	0	0	0	0	0	0.3214	0.3703	0.2411	0.3616	0.221	0.0603	0.3741	0.0402	0.0603	0.221	0.2696	0	0
514.49	0	0	0	0	0	0	0.359	0.079	0	0.1185	0	0	0	0	0	0	0	0	0	0	0	0.0536	0	0.4828	0.0536	0.1073	0.0536	0	0.0161	0	0	0	0.8584	0.9524	0.6438	0.9657	0.5901	0.1609	0.3285	0.1073	0.1609	0.5901	0.4913	0	0
514.5	0	0	0	0	0	0	0.5846	0.1493	0	0.2239	0	0	0	0	0	0	0	0	0	0	0	0.0872	0	0.7848	0.0872	0.1744	0.0872	0	0.0537	0	0	0	1.3953	1.5343	1.0464	1.5697	0.9592	0.2616	0.283	0.1744	0.2616	0.9592	0.7129	0	0
514.51	0	0	0	0	0	0	0.8101	0.2196	0	0.3294	0	0	0	0	0	0	0	0	0	0	0	0.1208	0	1.0868	0.1208	0.2415	0.1208	0	0.0912	0	0	0	1.932	2.1161	1.449	2.1735	1.3283	0.3623	0.2375	0.2415	0.3623	1.3283	0.9346	0	0
514.52	0	0	0	0	0	0	1.0356	0.2898	0	0.4348	0	0	0	0	0	0	0	0	0	0	0	0.1543	0	1.3886	0.1543	0.3086	0.1543	0	0.1288	0	0	0	2.4687	2.6978	1.8515	2.7772	1.6972	0.4629	0.1919	0.3086	0.4629	1.6972	1.1562	0	0
514.53	0	0	0	0	0	0	1.2611	0.3601	0	0.5401	0	0	0	0	0	0	0	0	0	0	0	0.1878	0	1.6904	0.1878	0.3757	0.1878	0	0.1664	0	0	0	3.0052	3.2794	2.2539	3.3809	2.0661	0.5635	0.1464	0.3757	0.5635	2.0661	1.3777	0	0
514.54	0	0	0	0	0	0	1.4865	0.4303	0	0.6455	0	0	0	0	0	0.064	0.064	0	0.128	0.096	0	0.2533	0.16	2.1841	0.3813	0.4747	0.2214	0	0.204	0	0	0	3.5416	3.8609	2.6562	3.9843	2.5309	0.6641	0.1009	0.4427	0.6641	2.4349	1.5992	0	0
514.55	0	0	0	0	0	0	1.7119	0.5006	0	0.7509	0	0	0	0	0	0.1721	0.1721	0	0.3442	0.2582	0	0.3409	0.4303	2.8102	0.6851	0.5958	0.2549	0	0.2415	0	0	0	4.078	4.4422	3.0585	4.5877	3.0618	0.7646	0.0554	0.5097	0.7646	2.8036	1.8207	0	0
514.56	0	0	0	0.1431	0	0	1.9373	0.5708	0	0.8562	0	0	0	0	0	0.2802	0.2802	0	0.5604	0.4203	0	0.4285	0.7005	3.4361	0.9889	0.7169	0.2884	0	0.2791	0	0	0	4.6142	5.0235	3.4606	5.1909	3.5926	0.8652	0.0099	0.5957	0.8652	3.1722	2.0422	0	0
514.57	0	0	0	0.3423	0	0	2.1626	0.641	0	0.9615	0	0	0	0	0	0.3883	0.3883	0	0.7767	0.5825	0	0.5161	0.9708	4.062	1.2927	0.8379	0.3219	0	0.3166	0	0	0	5.1503	5.6046	3.8627	5.7941	4.1233	0.9657	0	0.7424	0.9657	3.5408	2.1484	0	0
514.58	0.0306	0.0204	0	0.5414	0	0	2.27	0.7112	0	1.0668	0	0	0	0	0	0.4964	0.4964	0	0.9929	0.7447	0	0.597	1.2411	4.628	1.5898	0.9457	0.3487	0	0.3542	0	0	0	5.5799	6.0278	4.1849	6.2774	4.5808	1.0462	0	0.8857	1.0462	3.8362	2.1683	0	0
514.59	0.1551	0.1034	0	0.7406	0	0	2.1229	0.6932	0	1.0398	0	0	0	0	0	0.6045	0.6045	0	1.2091	0.9068	0	0.6174	1.5114	4.6502	1.8265	0.9326	0.3152	0	0.3917	0	0	0	5.0427	5.4456	3.782	5.6731	4.3737	0.9455	0	0.9081	0.9455	3.4669	1.9466	0	0
514.6	0.2796	0.1864	0	0.9397	0	0	1.8972	0.6229	0	0.9343	0	0	0	0	0	0.7127	0.7127	0	1.4253	1.069	0	0.6379	1.7816	4.6724	2.0632	0.9195	0.2816	0	0.3578	0	0	0	4.5057	4.8635	3.3793	5.0689	4.1666	0.8448	0	0.9305	0.8448	3.0977	1.7249	0	0
514.61	0.4041	0.2694	0	1.1388	0	0	1.6716	0.5526	0	0.8289	0	0	0	0	0	0.8208	0.8208	0	1.6415	1.2311	0	0.6584	2.0519	4.6947	2.3	0.9065	0.248	0	0.3202	0	0	0	3.9688	4.2815	2.9766	4.4649	3.9597	0.7441	0	0.953	0.7441	2.7285	1.5032	0	0
514.62	0.5286	0.3524	0	1.3379	0	0	1.446	0.4823	0	0.7235	0	0	0	0	0	0.9289	0.9289	0	1.8577	1.3933	0	0.6789	2.3222	4.7171	2.5367	0.8934	0.2145	0	0.2826	0	0	0	3.4319	3.6996	2.574	3.8609	3.7528	0.6435	0	0.9754	0.6435	2.3595	1.2815	0	0
514.63	0.6531	0.4354	0	1.537	0	0	1.2205	0.412	0	0.618	0	0	0	0	0	1.037	1.037	0	2.074	1.5555	0	0.6994	2.5924	4.7395	2.7734	0.8804	0.181	0	0.245	0	0	0	2.8952	3.1178	2.1714	3.2571	3.5459	0.5429	0	0.9979	0.5429	1.9905	1.0599	0	0
514.64	0.7775	0.5183	0	1.7361	0	0	0.995	0.3418	0	0.5126	0	0	0	0	0	1.142	1.142	0	2.284	1.713	0	0.7184	2.855	4.7527	3.0024	0.8658	0.1474	0	0.2074	0	0	0	2.3586	2.5362	1.769	2.6535	3.3345	0.4422	0	1.0203	0.4422	1.6216	0.8383	0	0
514.65	0.9019	0.6013	0	1.9351	0	0	0.7695	0.2715	0	0.4073	0	0	0	0	0	1.0339	1.0339	0	2.0677	1.5508	0	0.6308	2.5846	4.1265	2.6985	0.7447	0.1139	0	0.1699	0	0	0	1.8221	1.9546	1.3666	2.0499	2.8035	0.3417	0	1.0428	0.3417	1.2527	0.6168	0	0
514.66	1.0263	0.6842	0	2.0606	0	0	0.5441	0.2013	0	0.3019	0	0	0	0	0	0.9257	0.9257	0	1.8514	1.3886	0	0.5432	2.3143	3.5004	2.3946	0.6236	0.0804	0	0.1323	0	0	0	1.2858	1.3732	0.9643	1.4465	2.2725	0.2411	0	1.0652	0.2411	0.884	0.3952	0	0
514.67	1.1507	0.7672	0	1.8614	0	0	0.3187	0.1311	0	0.1966	0	0	0	0	0	0.8176	0.8176	0	1.6352	1.2264	0	0.4556	2.0439	2.8743	2.0908	0.5025	0.0468	0	0.0947	0	0	0	0.7495	0.7919	0.5621	0.8432	1.7417	0.1405	0	0.9848	0.1405	0.5153	0.1874	0	0
514.68	1.2751	0.8501	0	1.6622	0	0	0.0933	0.0608	0	0.0913	0	0	0	0	0	0.7094	0.7094	0	1.4189	1.0642	0	0.3681	1.7736	2.2483	1.7869	0.3814	0.0133	0	0.0572	0	0	0	0.2133	0.2107	0.16	0.24	1.2108	0.04	0	0.854	0.04	0.1467	0.0533	0	0
514.69	1.2106	0.8071	0	1.463	0	0	0	0	0	0	0	0	0	0	0	0.6013	0.6013	0	1.2026	0.902	0	0.3007	1.5033	1.8039	1.5033	0.3007	0	0	0.0196	0	0	0	0	0	0	0	0.902	0	0	0.7792	0	0	0	0	0
514.7	1.0861	0.7241	0	1.2638	0	0	0	0	0	0	0	0	0	0	0	0.4932	0.4932	0	0.9864	0.7398	0	0.2466	1.2329	1.4795	1.2329	0.2466	0	0	0	0	0	0	0	0	0	0	0.7398	0	0	0.7311	0	0	0	0	0
514.71	0.9616	0.641	0	1.0646	0	0	0	0	0	0	0	0	0	0	0	0.385	0.385	0	0.7701	0.5776	0	0.1925	0.9626	1.1551	0.9626	0.1925	0	0	0	0	0	0	0	0	0	0	0.5776	0	0	0.683	0	0	0	0	0
514.72	0.8371	0.558	0	0.8655	0	0	0	0	0	0	0	0	0	0	0	0.2769	0.2769	0	0.5538	0.4154	0	0.1385	0.6923	0.8307	0.6923	0.1385	0	0	0	0	0	0	0	0	0	0	0.4154	0	0	0.6349	0	0	0	0	0
514.73	0.7126	0.475	0	0.6663	0	0	0	0	0	0	0	0	0	0	0	0.1688	0.1688	0	0.3376	0.2532	0	0.0844	0.4219	0.5063	0.4219	0.0844	0	0	0	0	0	0	0	0	0	0	0.2532	0	0	0.5868	0	0	0	0	0
514.74	0.5881	0.3921	0	0.4672	0	0	0	0	0	0	0	0	0	0	0	0.0606	0.0606	0	0.1213	0.091	0	0.0303	0.1516	0.1819	0.1516	0.0303	0	0	0	0	0	0	0	0	0	0	0.091	0	0	0.5387	0	0	0	0	0
514.75	0.4636	0.3091	0	0.2681	0	0	0	0	0	0	0	0	0	0	0	0	0	0	0	0	0	0	0	0	0	0	0	0	0	0	0	0	0	0	0	0	0	0	0	0.4906	0	0	0	0	0
514.76	0.3392	0.2261	0	0.069	0	0	0	0	0	0	0	0	0	0	0	0	0	0	0	0	0	0	0	0	0	0	0	0	0	0	0	0	0	0	0	0	0	0	0	0.4425	0	0	0	0	0
514.77	0.2148	0.1432	0	0	0	0	0	0	0.0108	0.0216	0	0	0	0	0	0	0	0	0	0	0	0	0	0	0	0	0	0	0	0	0	0	0	0	0	0	0	0	0	0.4108	0	0	0	0	0
514.78	0.0903	0.0602	0	0	0	0	0	0	0.0494	0.0988	0	0	0	0	0	0	0	0	0	0	0	0	0	0	0	0	0	0	0	0	0	0	0	0	0	0	0	0	0	0.4316	0	0	0.027	0	0
514.79	0	0	0	0	0	0	0	0	0.0881	0.1761	0	0	0	0	0	0	0	0	0	0	0	0	0	0	0	0	0	0	0	0	0	0	0	0	0	0	0	0	0	0.3901	0	0	0.0675	0	0
514.8	0	0	0	0	0	0	0	0	0.1267	0.2534	0	0	0	0	0	0	0	0	0	0	0	0	0	0	0	0	0	0	0	0	0	0	0	0	0	0	0	0	0	0.3486	0	0	0.108	0	0
514.81	0	0	0	0	0	0	0	0	0.1653	0.3306	0	0	0	0	0.0042	0	0.0085	0	0	0	0	0	0	0	0	0	0	0	0	0	0	0	0	0	0	0	0	0	0	0.3071	0	0	0.1485	0	0
514.82	0	0	0	0	0	0	0	0	0.2039	0.4079	0	0	0	0	0.0385	0	0.0774	0	0	0	0	0	0	0	0	0	0	0	0	0	0	0	0	0	0	0	0	0	0	0.2656	0	0	0.1891	0	0
514.83	0	0	0	0	0	0	0	0	0.2426	0.4851	0	0	0	0	0.0728	0	0.1464	0	0	0	0	0	0	0	0	0	0	0	0	0	0	0	0	0	0	0	0	0	0	0.2241	0	0	0.2296	0	0
514.84	0	0	0	0	0	0	0	0	0.2812	0.5623	0	0	0	0	0.1071	0	0.2154	0	0	0	0	0	0	0	0	0	0	0	0	0	0	0	0	0	0	0	0	0	0	0.1827	0	0	0.2701	0	0
514.85	0	0	0	0	0.0129	0	0	0	0.3198	0.6395	0	0	0	0	0.1414	0	0.2843	0	0	0	0	0	0	0	0	0	0	0	0	0	0	0	0	0	0	0	0	0	0	0.1412	0	0	0.3105	0	0
514.86	0	0	0	0	0.0656	0	0	0	0.3584	0.7167	0	0	0	0	0.1757	0	0.3533	0	0	0	0	0	0	0	0.047	0.047	0	0	0	0	0	0.035	0	0	0	0	0	0	0	0.0997	0	0	0.351	0	0
514.87	0	0	0	0	0.1183	0	0	0	0.397	0.7939	0	0	0	0	0.21	0	0.4222	0	0	0	0.0062	0	0	0	0.0954	0.0954	0.0053	0	0	0	0	0.2069	0	0	0	0	0	0	0	0.0583	0	0	0.3915	0	0
514.88	0	0	0	0	0.171	0	0	0	0.3753	0.7505	0	0	0	0	0.2442	0	0.4911	0	0	0	0.056	0	0	0	0.1439	0.1439	0.0967	0	0	0	0	0.3787	0	0	0	0	0	0	0	0.0168	0	0	0.4193	0	0
514.89	0	0	0	0	0.2238	0	0	0	0.3366	0.6732	0	0	0	0	0.2785	0	0.56	0	0	0	0.1057	0	0	0	0.1923	0.1923	0.1881	0	0	0	0	0.5506	0	0	0	0	0	0	0	0	0	0	0.3787	0	0
514.9	0	0	0	0	0.2765	0	0	0	0.298	0.5959	0	0	0	0	0.3127	0	0.6289	0	0	0	0.1555	0	0	0	0.2407	0.2407	0.2795	0	0	0	0	0.7225	0	0	0	0	0	0	0	0	0	0	0.3382	0	0
514.91	0	0	0	0	0.3292	0	0	0	0.2593	0.5187	0	0	0	0	0.347	0	0.6977	0	0	0	0.2053	0	0	0	0.2892	0.2892	0.3709	0	0	0	0	0.8943	0	0	0	0	0	0	0	0	0	0	0.2977	0	0
514.92	0	0	0	0	0.3819	0	0	0	0.2207	0.4414	0	0	0	0	0.3366	0	0.6768	0	0	0	0.2551	0	0	0	0.3376	0.3376	0.4623	0	0	0	0	1.0662	0	0	0	0	0	0	0	0	0	0	0.2571	0	0
514.93	0	0	0	0	0.4346	0	0	0	0.1821	0.3641	0	0	0	0	0.3022	0	0.6078	0	0	0	0.3048	0	0	0	0.386	0.386	0.5537	0	0	0	0	1.2381	0	0	0	0	0	0	0	0	0	0	0.2166	0	0
514.94	0	0	0	0	0.4873	0	0	0	0.1435	0.2869	0	0	0	0	0.2679	0	0.5388	0	0	0	0.3546	0	0	0	0.4344	0.4344	0.6451	0	0	0	0	1.4099	0	0	0	0	0	0	0	0	0	0	0.1761	0	0
514.95	0	0	0	0	0.54	0	0	0	0.1048	0.2097	0	0	0	0	0.2336	0	0.4698	0	0	0	0.4043	0	0	0	0.4829	0.4829	0.7365	0	0	0.1147	0	1.5818	0	0	0	0	0	0	0	0	0	0	0.1356	0	0
514.96	0	0	0	0	0.5195	0	0	0	0.0662	0.1325	0	0	0	0	0.1993	0	0.4008	0	0	0	0.4541	0	0	0	0.4902	0.4902	0.8278	0	0	0.2388	0	1.7537	0	0	0	0	0	0	0	0	0	0	0.0951	0	0
514.97	0	0	0	0	0.4667	0	0	0	0.0276	0.0553	0	0	0	0	0.1651	0	0.3319	0	0	0	0.5039	0	0	0	0.4417	0.4417	0.9192	0	0	0.363	0	1.6982	0	0	0	0	0	0	0	0	0	0	0.0546	0	0
514.98	0.2217	0.0493	0	0	0.414	0	0	0.1232	0.3695	0.1478	0.1478	0.0246	0	0.0739	0.1308	0	0.263	0	0	0	0.4941	0	0	0.0985	0.3933	0.3933	0.912	0	0	0.5364	0	1.5263	0.0246	0.2956	0.0985	0	0.1478	0.2217	0.1232	0.0246	0	0	0.0141	0	0
514.99	0.633	0.1407	0	0	0.3613	0	0	0.3517	1.055	0.422	0.422	0.0703	0	0.211	0.0965	0	0.1941	0	0	0	0.4443	0	0	0.2813	0.3448	0.3448	0.8206	0	0	0.7519	0	1.3544	0.0703	0.844	0.2813	0	0.422	0.633	0.3517	0.0703	0	0	0	0	0
515	1.0443	0.2321	0	0	0.3085	0	0	0.5802	1.7405	0.6962	0.6962	0.116	0	0.3481	0.0622	0	0.1252	0	0	0	0.3945	0	0	0.4641	0.2964	0.2964	0.7291	0	0	0.9675	0	1.1825	0.116	1.3924	0.4641	0	0.6962	1.0443	0.5802	0.116	0	0	0	0	0
515.01	1.4555	0.3234	0	0	0.2558	0	0	0.8086	2.4258	0.9931	0.9817	0.1617	0	0.4852	0.028	0	0.0563	0	0	0	0.3448	0	0	0.6469	0.248	0.248	0.6377	0	0	1.1831	0	1.0106	0.1617	1.9407	0.6469	0	0.9703	1.4555	0.8086	0.1617	0	0	0	0	0
515.02	1.8667	0.4148	0	0	0.2031	0	0	1.037	3.1111	1.3334	1.2889	0.2074	0	0.6222	0	0	0	0	0	0	0.295	0	0	0.8296	0.1995	0.1995	0.5463	0	0	1.3987	0	0.8387	0.2074	2.4889	0.8296	0	1.2445	1.8667	1.037	0.2074	0	0	0	0	0
515.03	2.2778	0.5062	0	0	0.1503	0	0	1.2655	3.7964	1.6736	1.5961	0.2531	0	0.7593	0	0	0	0	0	0	0.2452	0	0	1.0124	0.1511	0.1511	0.4549	0	0	1.6142	0	0.6668	0.2531	3.0371	1.0124	0	1.5186	2.2778	1.2655	0.2531	0	0	0	0	0
515.04	2.689	0.5975	0	0	0.0976	0	0	1.4939	4.4816	2.0138	1.9032	0.2988	0	0.8963	0	0	0	0	0	0	0.1954	0	0	1.1951	0.1027	0.1027	0.3635	0	0	1.8298	0	0.4949	0.2988	3.5853	1.1951	0	1.7926	2.689	1.4939	0.2988	0	0	0	0	0
515.05	3.1001	0.6889	0	0	0.0449	0	0	1.7223	5.1668	2.3539	2.2103	0.3445	0	1.0334	0	0	0	0	0	0	0.1457	0	0	1.3778	0.0542	0.0542	0.2721	0	0	1.9617	0	0.323	0.3445	4.1334	1.3778	0	2.0667	3.1001	1.7223	0.3445	0	0	0	0	0
515.06	3.5111	0.7802	0	0	0.0349	0	0.1047	1.9506	5.8518	2.694	2.5174	0.3901	0	1.3798	0.1396	0.2792	0.0698	0	0.4537	0.1745	0.0959	0	0	1.5605	0.0058	0.2152	0.2156	0	0	1.9289	0.2792	0.2208	0.3901	4.9607	1.735	0.1396	2.4454	3.8601	2.2298	0.5297	0.2792	0	0	0	0
515.07	3.9221	0.8716	0	0	0.0911	0	0.2732	2.179	6.5369	3.0341	2.8244	0.4358	0	1.8538	0.3643	0.7286	0.1822	0	1.184	0.4554	0.0461	0	0	1.7432	0	0.5465	0.1804	0	0	1.8961	0.7286	0.3003	0.4358	5.9581	2.1986	0.3643	2.888	4.8329	2.9076	0.8001	0.7286	0	0	0	0
515.08	4.3146	0.9588	0	0	0.1473	0	0.4418	2.397	7.1911	3.3618	3.1191	0.4794	0	2.3218	0.589	1.1781	0.2945	0	1.9144	0.7363	0	0	0	1.9176	0	0.8835	0.1473	0	0	1.8591	1.1781	0.575	0.4794	6.9309	2.6539	0.589	3.3182	5.7872	3.5751	1.0684	1.1781	0	0	0	0
515.09	3.9032	0.8674	0	0	0.2034	0	0.6103	2.1685	6.5054	3.1536	2.8779	0.4337	0	2.5217	0.8138	1.6275	0.4069	0	2.6447	1.0172	0	0	0	1.7348	0	1.2206	0.2034	0	0	1.6435	1.6275	0.8497	0.4337	6.8318	2.752	0.8138	3.2125	5.9376	3.796	1.2475	1.6275	0	0	0	0
515.1	3.4919	0.776	0	0	0.2596	0	0.7789	1.9399	5.8198	2.9453	2.6366	0.388	0	2.7217	1.0385	2.077	0.5192	0	3.3751	1.2981	0	0	0	1.5519	0	1.5577	0.2596	0	0	1.4279	2.077	1.1243	0.388	6.7328	2.85	1.0385	3.1068	6.0881	4.0169	1.4265	2.077	0	0.0238	0	0
515.11	3.0805	0.6846	0	0	0.3158	0	0.9474	1.7114	5.1342	2.7371	2.3954	0.3423	0	2.9217	1.2632	2.5264	0.6316	0	4.1055	1.579	0	0	0	1.3691	0	1.8948	0.3158	0	0	1.2123	2.5264	1.399	0.3423	6.6338	2.9481	1.2632	3.0011	6.2386	4.2378	1.6055	2.5264	0	0.0652	0	0
515.12	2.6692	0.5932	0	0	0.372	0	1.116	1.4829	4.4487	2.4117	2.0956	0.2966	0	3.1217	1.488	2.9759	0.744	0	4.8358	1.8599	0	0	0	1.1863	0	2.2319	0.372	0	0	0.9966	2.9759	1.6737	0.2966	6.5349	3.0463	1.488	2.8955	6.3891	4.4588	1.7845	2.9759	0	0.1066	0	0
515.13	2.3315	0.5018	0	0	0.4282	0	1.2845	1.2544	3.7633	2.0714	1.7884	0.2509	0	3.3217	1.7127	3.4254	0.8563	0	5.5662	2.1409	0	0	0	1.0035	0	2.569	0.4282	0	0	0.781	3.4254	1.9974	0.2509	6.6566	3.1934	1.7127	2.7898	6.5397	4.6798	1.9636	3.4254	0	0.148	0	0
515.14	2.023	0.4104	0	0	0.4844	0	1.4531	1.026	3.0779	1.7311	1.4811	0.2052	0	3.5217	1.9374	3.8749	0.9687	0	6.2966	2.4218	0	0	0	0.8208	0	2.9061	0.4844	0	0	0.5654	3.8749	2.3405	0.2052	6.8659	3.36	1.9374	2.6842	6.6903	4.9008	2.1426	3.8749	0	0.1894	0	0
515.15	1.7144	0.319	0	0	0.5405	0	1.6216	0.7975	2.3926	1.3909	1.174	0.1595	0	3.7218	2.1622	4.3243	1.0811	0	7.0271	2.7027	0	0	0	0.638	0	3.2433	0.5405	0	0	0.3498	4.3243	2.6836	0.1595	7.075	3.5267	2.1622	2.5787	6.841	5.1219	2.3217	4.3243	0	0.2308	0	0
515.16	1.4059	0.2276	0	0	0.5888	0	1.8205	0.5691	1.7073	1.0507	0.8668	0.1138	0	3.874	2.355	4.8185	1.1775	0	7.6539	2.9438	0	0	0	0.4553	0	3.5326	0.5888	0	0	0.2276	4.7101	3.0108	0.1138	7.2205	3.6534	2.355	2.4492	6.912	5.2792	2.4689	4.7101	0	0.2722	0	0
515.17	1.0974	0.1363	0	0	0.5326	0	1.7113	0.3407	1.0221	0.7106	0.5597	0.0681	0	3.3998	2.1303	4.4878	1.0651	0	6.9234	2.6628	0	0	0	0.2726	0	3.1954	0.5326	0	0	0.1363	4.2606	3.0764	0.0681	6.5306	3.2582	2.1303	2.0066	5.939	4.6013	2.1984	4.2606	0	0.3136	0	0
515.18	0.7889	0.0449	0	0	0.4764	0	1.6022	0.1123	0.337	0.3704	0.2526	0.0225	0	2.9257	1.9055	4.1572	0.9528	0	6.1929	2.3819	0	0	0	0.0899	0	2.8583	0.4764	0	0	0.0449	3.811	2.87	0.0225	5.8407	2.8629	1.9055	1.5639	4.9659	3.9233	1.928	3.811	0	0.3549	0	0
515.19	0.6893	0	0	0	0.4202	0	1.4931	0	0	0.1696	0.0848	0	0	2.5211	1.6807	3.8266	0.8404	0	5.4624	2.1009	0	0	0	0	0	2.5211	0.4202	0	0	0	3.3615	2.6637	0	5.4293	2.5604	1.6807	1.2605	4.2018	3.3615	1.6807	3.3615	0	0.3963	0	0
515.2	0.7918	0	0	0	0.364	0	1.384	0	0	0.1036	0.0518	0	0	2.1839	1.456	3.4959	0.728	0	4.7318	1.8199	0	0	0	0	0	2.1839	0.364	0	0	0	2.9119	2.4573	0	5.2874	2.3478	1.456	1.092	3.6399	2.9119	1.456	2.9119	0	0.4612	0	0
515.21	0.8944	0	0	0	0.3078	0	1.2748	0	0	0.0376	0.0188	0	0	1.8468	1.2312	3.1653	0.6156	0	4.0013	1.539	0	0	0.0336	0.1344	0	1.8468	0.3078	0	0	0	2.4623	2.2509	0	5.1455	2.1352	1.2312	0.9234	3.0779	2.4623	1.2312	2.4623	0	0.4628	0	0
515.22	0.9969	0	0	0	0.2516	0	1.1657	0	0	0	0	0	0	1.5096	1.0064	2.8346	0.5032	0	3.2708	1.258	0	0	0.0681	0.2726	0	1.6231	0.2516	0	0	0	2.0128	2.0445	0	5.0034	1.9226	1.0064	0.7548	2.516	2.0128	1.0064	2.0128	0	0.4645	0	0
515.23	1.0477	0	0	0	0.1954	0	1.0566	0	0	0	0	0	0	1.1724	0.7816	2.504	0.3908	0	2.5402	0.977	0	0	0.1027	0.4107	0	1.4547	0.1954	0	0	0	1.5632	1.8037	0	4.7064	1.6755	0.7816	0.5862	1.954	1.5632	0.7816	1.5632	0	0.4662	0	0
515.24	0.945	0	0	0	0.1392	0	0.9475	0	0	0	0	0	0	0.8352	0.5568	2.1733	0.2784	0	1.8096	0.696	0	0	0.1372	0.5489	0	1.2863	0.1392	0	0	0	1.1136	1.4605	0	3.9487	1.326	0.5568	0.4176	1.392	1.1136	0.5568	1.1136	0	0.4679	0	0
515.25	0.8423	0	0	0	0.083	0	0.8383	0	0	0	0	0	0	0.498	0.332	1.8427	0.166	0	1.0791	0.415	0	0	0.1718	0.687	0	1.1178	0.083	0	0	0	0.664	1.1173	0	3.191	0.9766	0.332	0.249	0.83	0.664	0.332	0.664	0	0.4695	0	0
515.26	0.7397	0	0	0	0.0268	0	0.687	0	0	0	0	0	0	0.1608	0.1072	1.4277	0.0536	0	0.3485	0.134	0	0	0.2063	0.8251	0	0.9493	0.0268	0	0	0	0.2144	0.7741	0	2.4334	0.6271	0.1072	0.0804	0.2681	0.2144	0.1072	0.2144	0	0.4712	0	0
515.27	0.637	0	0	0	0	0	0.5472	0	0	0	0	0	0	0	0	1.0943	0	0	0	0	0	0	0.2408	0.9632	0	0.957	0	0	0	0	0	0.4897	0	1.9111	0.4247	0	0	0	0	0	0	0	0.4729	0	0
515.28	0.5344	0	0	0	0	0	0.4877	0	0	0	0	0	0	0	0	0.9754	0	0	0	0	0	0	0.2753	1.1012	0	1.1256	0	0	0	0	0	0.3563	0	1.6032	0.3563	0	0	0	0	0	0	0	0.4745	0	0
515.29	0.4318	0	0	0	0	0	0.4282	0	0	0	0	0	0	0	0	0.8565	0	0	0	0	0	0	0.3098	1.2393	0	1.2942	0	0	0	0	0	0.2879	0	1.2954	0.2879	0	0	0	0	0	0	0	0.4762	0	0
515.3	0.3292	0	0	0	0.0813	0	0.5621	0	0	0	0	0	0	0	0	0.7375	0	0	0	0	0	0	0.3443	1.3773	0	1.4627	0	0	0	0	0	0.2195	0	0.9876	0.2195	0	0	0	0	0	0	0	0.4618	0	0
515.31	0.2266	0	0	0	0.189	0	0.7587	0	0	0	0	0	0	0	0	0.6186	0	0	0	0	0	0	0.3444	1.3778	0	1.6312	0	0	0	0	0	0.1511	0	0.6799	0.1511	0	0	0	0	0	0	0	0.4006	0	0
515.32	0.1241	0	0	0	0.2968	0	0.9553	0	0	0	0	0	0	0	0	0.4996	0	0	0	0	0	0	0.3099	1.2395	0	1.7309	0	0	0	0	0	0.0827	0	0.3723	0.0827	0	0	0	0	0	0	0	0.3575	0	0
515.33	0.0216	0	0	0	0.4045	0	1.152	0	0	0	0	0	0	0	0	0.3807	0	0	0	0	0	0	0.2753	1.1013	0	1.5621	0	0	0	0	0	0.0144	0	0.0648	0.0144	0	0	0	0	0	0	0	0.3145	0	0
515.34	0	0	0	0	0.5122	0	1.3486	0	0	0	0	0	0	0	0	0.2617	0	0	0	0	0	0	0.2408	0.9631	0	1.3933	0	0	0	0	0	0	0	0	0	0	0	0	0	0	0	0	0.2714	0	0
515.35	0	0	0	0	0.6199	0	1.5451	0	0	0	0	0	0	0	0	0.1427	0	0	0	0	0	0	0.2062	0.8249	0	1.2245	0	0	0	0	0	0	0	0	0	0	0	0	0	0	0	0	0.2283	0	0
515.36	0	0	0	0	0.7277	0	1.7417	0	0	0	0	0	0	0	0	0.0238	0	0	0	0	0	0	0.1717	0.6868	0	1.0558	0	0	0	0	0	0	0	0	0	0	0	0	0	0	0	0	0.1852	0	0
515.37	0	0.0412	0	0	0.8354	0	1.9859	0	0	0	0	0	0	0	0	0	0	0	0	0	0	0	0.1372	0.5487	0	0.8871	0	0	0	0	0	0	0	0	0	0	0	0	0	0	0	0	0.1421	0	0
515.38	0	0.0992	0	0	0.9431	0.046	2.2419	0	0	0	0	0.184	0	0	0.092	0.23	0	0	0	0	0	0	0.1026	0.4106	0.046	0.7185	0	0	0	0	0.138	0	0	0.276	0.184	0	0.368	0.046	0.046	0	0	0.5061	0.3404	0	0
515.39	0	0.1573	0	0	1.0508	0.1059	2.4979	0	0	0	0	0.4236	0	0	0.2118	0.5295	0	0	0	0	0	0	0.0681	0.2725	0.1059	0.5499	0	0	0	0	0.3177	0	0	0.6354	0.4236	0	0.8472	0.1059	0.1059	0	0	1.1649	0.6465	0	0
515.4	0	0.2153	0	0	1.1075	0.1658	2.6326	0	0	0	0.0408	0.704	0	0	0.3316	0.829	0	0	0	0.2448	0.1224	0.1632	0.0336	0.5832	0.329	0.4221	0	0	0	0	0.4974	0	0.0408	1.2396	1.1936	0.204	1.3264	0.1658	0.1658	0.204	0.408	1.8238	0.9525	0	0.1632
515.41	0	0.2733	0	0	0.9997	0.2257	2.3764	0	0	0	0.0878	0.9907	0	0	0.4514	1.1285	0	0	0	0.5271	0.2635	0.3514	0	0.9663	0.5771	0.3006	0	0	0	0	0.6771	0	0.0878	1.8813	2.0448	0.4392	1.8057	0.2257	0.2257	0.4392	0.8785	2.4828	1.2888	0	0.3514
515.42	0	0.3314	0	0	0.892	0.2856	2.1202	0	0	0	0.1349	1.2773	0	0	0.5712	1.4281	0	0	0	0.8093	0.4047	0.5396	0	1.4838	0.8252	0.1791	0	0	0.0375	0.075	0.8568	0	0.1349	2.523	2.896	0.6744	2.2849	0.2856	0.2856	0.6744	1.3489	3.1417	1.638	0	0.5396
515.43	0	0.3894	0	0	0.7842	0.3455	1.8641	0	0	0	0.1819	1.564	0	0	0.691	1.7276	0	0	0	1.0916	0.5458	0.7277	0	2.0012	1.0732	0.1819	0	0	0.0766	0.1531	1.0366	0	0.1819	3.1647	3.7471	0.9096	2.7642	0.3455	0.3455	0.9096	1.8193	3.8007	1.9871	0	0.7277
515.44	0	0.4474	0	0	0.6765	0.4054	1.6079	0	0	0	0.229	1.8507	0	0	0.8109	2.0272	0	0	0	1.3738	0.6869	0.9158	0	2.5186	1.3213	0.229	0	0	0.1156	0.2313	1.2163	0	0.229	3.8064	4.5982	1.1448	3.2435	0.4054	0.4054	1.1448	2.2896	4.4597	2.3363	0	0.9158
515.45	0	0.5054	0	0	0.5687	0.4653	1.3518	0	0	0	0.276	2.1374	0	0	0.9307	2.3267	0	0	0	1.656	0.828	1.104	0	3.0359	1.5693	0.276	0	0	0.1547	0.3094	1.396	0	0.276	4.448	5.4493	1.38	3.7228	0.4653	0.4653	1.38	2.7599	5.1188	2.6855	0	1.104
515.46	0	0.5635	0	0	0.461	0.5253	1.0957	0	0	0	0.323	2.4241	0	0	1.0505	2.6263	0	0	0	1.9381	0.9691	1.2921	0	3.5532	1.8173	0.323	0	0	0.1938	0.3875	1.5758	0	0.323	5.0897	6.3003	1.6151	4.2021	0.5253	0.5253	1.6151	3.2302	5.7779	3.0347	0	1.2921
515.47	0	0.6029	0	0	0.3532	0.5852	0.8396	0	0	0	0.37	2.7108	0	0	1.1704	2.9259	0	0	0	2.2202	1.1101	1.4802	0	4.0704	2.0653	0.37	0	0	0.2328	0.4656	1.7555	0	0.37	5.7313	7.1513	1.8502	4.6814	0.5852	0.5852	1.8502	3.7004	6.437	3.384	0	1.4802
515.48	0	0.5449	0	0.0125	0.2455	0.6211	0.5835	0	0	0	0.4171	2.9016	0	0	1.2423	3.1057	0	0	0	2.5024	1.2512	1.6682	0	4.5876	2.2894	0.4171	0	0	0.2719	0.5437	1.8634	0	0.4171	6.2292	7.9063	2.0853	4.9691	0.6211	0.6211	2.0853	4.1706	6.8325	3.6373	0	1.6682
515.49	0	0.4868	0	0.075	0.1378	0.5612	0.3274	0	0	0	0.4641	2.709	0	0	1.1225	2.8061	0	0	0	2.7844	1.3922	1.8744	0	5.1048	2.4175	0.4641	0	0	0.3109	0.6218	1.6837	0	0.4641	6.1518	8.2779	2.3204	4.4898	0.5612	0.5612	2.3204	4.6407	6.1735	3.2912	0	1.8563
515.5	0	0.4288	0	0.1375	0.03	0.5013	0.0714	0	0	0	0.4781	2.4833	0	0	1.0026	2.5066	0	0	0	2.8684	1.4342	2.0364	0	5.2587	2.4136	0.4781	0	0	0.35	0.6999	1.504	0	0.4781	5.8763	8.2201	2.3903	4.0105	0.5013	0.5013	2.3903	4.7806	5.5145	2.9419	0	1.9122
515.51	0	0.3708	0	0.2	0	0.4414	0	0	0	0	0.431	2.1966	0	0	0.8828	2.207	0	0	0	2.586	1.293	1.9543	0	4.741	2.1654	0.431	0	0	0.389	0.778	1.3242	0	0.431	5.2344	7.3686	2.155	3.5312	0.4414	0.4414	2.155	4.31	4.8554	2.608	0	1.724
515.52	0	0.3127	0	0.2626	0	0.3815	0	0.0913	0.0304	0	0.3839	1.9099	0	0	0.763	1.9074	0	0	0	2.3037	1.1518	1.8722	0	4.2234	1.9173	0.3839	0	0	0.392	0.7839	1.1445	0	0.3839	4.5926	6.5172	1.9197	3.0519	0.4006	0.3815	1.9197	3.8395	4.1963	2.3472	0	1.5358
515.53	0	0.2547	0	0.3251	0	0.3216	0	0.2203	0.0734	0	0.3369	1.6231	0	0	0.6431	1.6078	0	0	0	2.0214	1.0107	1.7901	0	3.7058	1.6691	0.3369	0	0.0391	0.3529	0.7058	0.9647	0	0.3369	3.9507	5.6659	1.6845	2.5725	0.3749	0.3216	1.7641	3.3689	3.5372	2.0864	0	1.3476
515.54	0	0.1966	0	0.3876	0	0.2616	0	0.3493	0.1164	0	0.2898	1.3364	0	0	0.5233	1.3082	0	0	0	1.7391	0.8695	1.708	0	3.1883	1.421	0.2898	0	0.0807	0.3138	0.6276	0.7849	0	0.2898	3.3089	4.8146	1.4492	2.0931	0.3493	0.2616	1.6086	2.8985	2.878	1.8256	0	1.1594
515.55	0	0.1386	0	0.4502	0	0.2017	0	0.4783	0.1594	0	0.2428	1.0497	0	0	0.4034	1.0086	0	0	0	1.4568	0.7284	1.6259	0	2.6708	1.1729	0.2428	0	0.1223	0.2747	0.5494	0.6051	0	0.2428	2.6671	3.9633	1.214	1.6137	0.3237	0.2017	1.453	2.428	2.2188	1.5648	0	0.9712
515.56	0	0.0805	0	0.5127	0	0.1418	0	0.6073	0.2024	0	0.1958	0.7629	0	0	0.2836	0.7089	0	0	0	1.1746	0.5873	1.5439	0	2.1534	0.9248	0.1958	0	0.1639	0.2356	0.4713	0.4254	0	0.1958	2.0253	3.1121	0.9788	1.1343	0.2981	0.1418	1.2975	1.9577	1.5596	1.304	0	0.7831
515.57	0	0.0225	0	0.5753	0	0.0819	0	0.7363	0.2454	0	0.1487	0.4761	0	0	0.1637	0.4093	0	0	0	0.8924	0.4462	1.4618	0	1.636	0.6768	0.1487	0	0.2055	0.1966	0.3931	0.2456	0	0.1487	1.3835	2.2609	0.7437	0.6548	0.2724	0.0819	1.142	1.4873	0.9004	1.0431	0	0.5949
515.58	0	0	0	0.6378	0	0.0219	0	0.8652	0.2884	0	0.1017	0.1894	0	0	0.0438	0.1096	0	0	0	0.6102	0.3051	1.3798	0	1.1187	0.4287	0.1017	0	0.247	0.1575	0.315	0.0658	0	0.1017	0.7417	1.4098	0.5085	0.1754	0.2468	0.0219	0.9865	1.017	0.2411	0.7822	0	0.4068
515.59	0	0	0	0.6211	0	0	0	0.9942	0.3314	0	0.0547	0.0547	0	0	0	0	0	0	0	0.3281	0.164	1.2978	0	0.6014	0.2187	0.0547	0	0.2886	0.1184	0.2369	0	0	0.0547	0.3281	0.7108	0.2734	0	0.2591	0	0.831	0.5468	0	0.7228	0	0.2187
515.6	0	0	0	0.5585	0	0	0	1.1231	0.3744	0	0.0077	0.0077	0	0	0	0	0	0	0	0.0459	0.023	1.079	0	0.1187	0.0306	0.0077	0	0.3302	0.0794	0.2107	0	0	0.0077	0.0459	0.0995	0.0383	0	0.2934	0	0.6756	0.0765	0	0.8112	0	0.0306
515.61	0	0	0	0.496	0	0	0	1.252	0.4173	0	0	0	0	0	0	0	0	0	0	0	0	0.9422	0	0.088	0	0	0	0.3717	0.0404	0.2463	0	0	0	0	0	0	0	0.3276	0	0.7169	0	0	0.8996	0	0
515.62	0	0	0	0.4335	0	0	0	1.3247	0.4416	0	0	0	0	0	0	0	0	0	0	0	0	0.8361	0	0.1415	0	0	0	0.4133	0.0013	0.2819	0	0	0	0	0	0	0	0.3558	0	0.7965	0	0	0.8692	0	0
515.63	0	0	0	0.3709	0	0	0	1.1957	0.3986	0	0	0	0	0	0	0	0	0	0	0	0	0.73	0	0.195	0	0.0377	0	0.4154	0	0.393	0	0	0	0	0	0	0	0.3215	0	0.7947	0	0	0.7807	0	0
515.64	0	0	0	0.3084	0	0	0.0522	1.0666	0.3555	0	0	0	0.0261	0	0	0	0	0	0	0	0.0164	0.6238	0	0.2485	0	0.0931	0	0.3738	0	0.5067	0	0	0	0	0	0	0	0.2872	0	0.715	0	0	0.6922	0	0
515.65	0	0	0	0.2458	0	0	0.1218	0.9376	0.3125	0	0	0	0.0609	0	0	0	0	0	0	0	0.0873	0.5177	0	0.302	0	0.2031	0	0.3322	0	0.6203	0	0	0	0	0	0	0	0.2529	0	0.6353	0	0	0.6037	0	0
515.66	0	0	0	0.1833	0	0	0.1914	0.8086	0.2695	0	0	0	0.0957	0	0	0	0	0	0	0	0.1582	0.4116	0	0.3555	0	0.313	0	0.2906	0	0.734	0	0	0	0	0	0	0	0.2186	0	0.5556	0	0	0.5153	0	0
515.67	0	0	0	0.1207	0	0	0.261	0.6796	0.2265	0	0	0	0.1305	0	0	0	0	0	0	0	0.2291	0.3055	0	0.409	0	0.4229	0	0.2491	0	0.8477	0	0	0	0	0	0	0	0.1843	0	0.4759	0	0	0.4268	0	0
515.68	0	0	0	0.0581	0	0	0.3305	0.5506	0.1835	0	0	0	0.1653	0	0	0	0	0	0	0	0.3	0.1994	0	0.4625	0	0.5329	0	0.2075	0	0.9614	0	0	0	0	0	0	0	0.15	0	0.3962	0	0	0.3384	0	0
515.69	0	0	0	0	0	0	0.4001	0.4216	0.1405	0	0	0	0.2	0	0	0	0	0	0	0	0.3709	0.0933	0	0.5159	0	0.6427	0	0.1659	0	1.0751	0	0	0	0	0	0	0	0.1157	0	0.3165	0	0	0.2499	0	0
515.7	0	0	0	0	0	0	0.4696	0.2927	0.0976	0	0	0	0.2348	0	0	0	0	0	0	0	0.4418	0	0	0.5565	0	0.7526	0	0.1243	0	1.1888	0	0	0	0	0	0	0	0.0815	0	0.2369	0	0	0.1615	0	0
515.71	0	0	0	0	0	0	0.5391	0.1638	0.0546	0	0	0	0.2849	0	0	0	0	0	0	0	0.5127	0	0	0.503	0	0.8625	0	0.0828	0	1.0907	0	0	0	0	0	0	0	0.0472	0	0.1572	0	0	0.0731	0	0
515.72	0	0	0	0	0	0	0.6086	0.0348	0.0116	0	0	0	0.3666	0	0	0	0	0	0	0	0.5835	0	0	0.4494	0	0.9723	0	0.0412	0	0.977	0	0	0	0	0	0	0	0.0129	0	0.0776	0	0	0	0	0
515.73	0	0	0	0	0	0	0.6781	0	0	0	0	0	0.4484	0	0	0	0	0	0	0	0.6543	0	0	0.3959	0	1.0452	0	0	0	0.8633	0	0	0	0	0	0	0	0	0	0	0	0	0	0	0
515.74	0	0	0	0	0	0	0.7065	0.2175	0.6526	0.4713	0.435	0.5801	0.9446	0.1813	0	0	0	0	0	0.29	0.7614	0.1813	0	0.4512	0	1.0769	0	0.0725	0.1088	0.7496	0	0	0	0	0	0	0	0	0	0.0725	0.0725	0	0	0	0.0725
515.75	0	0	0	0	0	0	0.6369	0.4518	1.3553	0.9789	0.9036	1.2047	1.4253	0.3765	0	0	0	0	0	0.6024	0.7624	0.3765	0	0.5148	0	0.9998	0	0.1506	0.2259	0.6359	0	0	0	0	0	0	0	0	0	0.1506	0.1506	0	0	0	0.1506
515.76	0	0	0	0	0	0	0.5673	0.686	2.058	1.4863	1.372	1.8293	1.906	0.5717	0	0	0	0	0	0.9147	0.7305	0.5717	0	0.5784	0	0.8899	0	0.2287	0.343	0.5222	0	0	0	0	0	0	0	0	0	0.2287	0.2287	0	0	0	0.2287
515.77	0	0	0	0	0	0	0.4977	0.9202	2.7606	1.9937	1.8404	2.4538	2.3865	0.7668	0	0	0	0	0	1.2269	0.6986	0.7668	0	0.642	0	0.7799	0	0.3067	0.4601	0.4085	0	0	0	0	0	0	0	0	0	0.3067	0.3067	0	0	0	0.3067
515.78	0	0	0	0	0	0	0.4281	1.1543	3.463	2.5011	2.3087	3.0782	2.867	0.9619	0	0	0	0	0	1.5391	0.6667	0.9619	0	0.7056	0	0.67	0	0.3848	0.5772	0.2948	0	0	0	0	0	0	0	0	0	0.3848	0.3848	0	0	0	0.3848
515.79	0	0	0	0	0	0	0.3585	1.3884	4.1653	3.0083	2.7769	3.7025	3.3475	1.157	0	0	0	0	0	1.8513	0.6348	1.157	0	0.7691	0	0.56	0	0.4628	0.6942	0.1811	0	0	0	0	0	0	0	0	0	0.4628	0.4628	0	0	0	0.4628
515.8	0	0	0	0	0	0	0.289	1.6225	4.8676	3.5155	3.245	4.3267	3.8278	1.3521	0	0	0	0	0	2.1634	0.6029	1.3521	0	0.8327	0	0.4502	0	0.5408	0.8113	0.0674	0	0	0	0	0	0	0	0	0	0.5408	0.5408	0	0	0	0.5408
515.81	0	0	0	0	0	0	0.2195	1.8566	5.5697	4.0225	3.7131	4.9508	4.3081	1.5471	0	0	0	0	0	2.4754	0.571	1.5471	0	0.9283	0	0.3403	0	0.6189	0.9283	0	0	0	0	0	0	0	0	0	0	0.6189	0.6189	0	0	0	0.6189
515.82	0	0	0	0	0	0	0.15	2.0906	6.2717	4.5295	4.1811	5.5748	4.7116	1.7421	0	0	0	0	0	2.7874	0.5392	1.7421	0	1.0453	0	0.2304	0	0.6969	1.0453	0	0	0	0	0	0	0	0	0	0	0.6969	0.6969	0	0	0	0.6969
515.83	0	0	0	0	0	0	0.0804	2.3245	6.9736	5.0365	4.6491	6.1987	5.0977	1.9371	0	0.0219	0	0	0	3.0994	0.5073	1.9371	0	1.1623	0	0.1206	0	0.7748	1.1623	0	0	0	0	0	0	0	0	0	0	0.7748	0.7748	0	0	0	0.7748
515.84	0	0	0	0	0	0	0.011	2.3491	7.0472	5.0896	4.6981	6.2642	5.065	1.9576	0	0.1594	0	0	0	3.1321	0.4406	1.9576	0	1.1745	0	0.0491	0	0.783	1.1745	0	0	0	0.0218	0	0	0	0	0	0	0.783	0.783	0	0	0	0.783
515.85	0	0	0	0	0	0	0	2.1147	6.3442	4.5819	4.2295	5.6393	4.5439	1.7623	0	0.297	0	0	0	2.8197	0.3525	1.7623	0	1.0574	0	0	0	0.7049	1.0574	0	0	0	0.0619	0	0	0	0	0	0	0.7049	0.7049	0	0	0	0.7049
515.86	0	0	0	0	0	0	0	1.8805	5.6414	4.0743	3.7609	5.0145	4.0604	1.567	0	0.4345	0	0	0	2.5073	0.3134	1.567	0	0.9402	0	0	0	0.6268	0.9402	0	0	0	0.102	0	0	0	0	0	0	0.6268	0.6268	0	0	0	0.6268
515.87	0	0	0	0	0	0	0	1.6462	4.9386	3.5668	3.2924	4.3899	3.6079	1.3718	0	0.5719	0	0	0	2.1949	0.2744	1.3718	0	0.8231	0	0	0	0.5487	0.8231	0	0	0	0.1422	0	0	0	0	0	0	0.5487	0.5487	0	0	0	0.5487
515.88	0	0	0	0	0	0	0	1.412	4.236	3.0593	2.824	3.7653	3.1554	1.1767	0	0.7094	0	0	0	1.8827	0.2353	1.1767	0	0.706	0	0	0	0.4707	0.706	0	0	0	0.1823	0	0	0	0	0	0	0.4707	0.4707	0	0	0	0.4707
515.89	0	0	0	0	0	0	0	1.1778	3.5334	2.5519	2.3556	3.1408	2.703	0.9815	0	0.8468	0	0	0	1.5704	0.1963	0.9815	0	0.5889	0	0	0	0.3926	0.5889	0	0	0	0.2224	0	0	0	0	0	0	0.3926	0.3926	0	0	0	0.3926
515.9	0	0	0	0	0	0	0	0.9437	2.831	2.0446	1.8873	2.5164	2.2507	0.7864	0	0.9841	0	0	0	1.2582	0.1573	0.7864	0	0.4718	0	0	0	0.3146	0.4718	0	0	0	0.2625	0	0	0	0	0	0	0.3146	0.3146	0	0	0	0.3146
515.91	0	0	0	0	0	0	0	0.7096	2.1287	1.5374	1.4191	1.8922	1.7984	0.5913	0	1.1215	0	0	0	0.9461	0.1183	0.5913	0	0.3548	0	0	0	0.2365	0.3548	0	0	0	0.3026	0	0	0	0	0	0	0.2365	0.2365	0	0	0	0.2365
515.92	0	0	0	0	0	0	0	0.4755	1.4265	1.0302	0.951	1.268	1.3608	0.3962	0	1.2878	0	0	0	0.634	0.0792	0.3962	0	0.2377	0	0	0	0.1585	0.2377	0	0	0	0.3427	0	0	0	0	0	0	0.1585	0.1585	0	0	0	0.1585
515.93	0	0	0	0	0	0	0	0.2415	0.7244	0.5232	0.4829	0.6592	0.9556	0.2012	0	1.5188	0	0	0	0.3219	0.0402	0.2012	0	0.1207	0	0	0	0.0805	0.1207	0	0	0	0.3828	0	0	0	0	0	0	0.0805	0.0805	0	0	0	0.0805
515.94	0	0	0	0	0	0	0	0.0075	0.0224	0.0162	0.0149	0.1188	0.5505	0.0062	0	1.5578	0	0	0	0.01	0.0012	0.0062	0	0.0037	0	0	0	0.0025	0.0037	0	0	0	0.4174	0	0	0	0	0	0	0.0025	0.0025	0	0	0	0.0025
515.95	0	0	0	0	0	0	0	0	0	0	0	0.1824	0.5984	0	0	1.5139	0	0	0	0	0	0	0	0	0	0	0	0	0	0	0	0	0.3772	0	0	0	0	0	0	0	0	0	0	0	0
515.96	0	0	0	0	0	0	0	0	0	0	0	0.266	0.6536	0	0	1.4699	0	0	0	0	0	0	0	0	0	0	0	0	0	0	0	0	0.3371	0	0	0	0	0	0	0	0	0	0	0	0
515.97	0	0	0	0	0	0	0	0	0	0	0	0.3495	0.5906	0	0	1.426	0	0	0	0	0	0	0	0	0	0	0	0	0	0	0	0	0.2969	0	0	0	0	0	0	0	0	0	0	0	0
515.98	0	0	0	0	0	0	0	0	0	0	0	0.433	0.5276	0	0	1.3822	0	0	0	0	0	0	0	0	0	0	0	0	0	0	0	0	0.2568	0	0	0	0	0	0	0	0	0	0	0	0
515.99	0	0	0	0	0	0	0	0	0	0	0	0.5166	0.4647	0	0	1.3383	0	0	0	0	0	0	0	0	0	0	0	0	0	0	0	0	0.2167	0	0	0	0	0	0	0	0	0	0	0	0
516	0	0	0	0	0	0	0	0	0	0	0	0.6001	0.4017	0	0	1.2945	0	0	0	0	0	0	0	0	0	0	0	0	0	0	0	0	0.1765	0	0	0	0	0	0	0	0	0	0	0	0
516.01	0	0	0	0	0	0	0	0	0	0	0	0.6836	0.3388	0	0	1.2506	0	0	0	0	0	0	0	0	0	0	0	0	0	0	0	0	0.1364	0	0	0	0	0	0	0	0.0476	0	0	0	0
516.02	0	0	0	0	0	0	0	0	0	0	0	0.767	0.2758	0	0	1.2068	0	0	0	0	0	0	0	0	0	0	0.0303	0.0303	0.0303	0	0	0	0.0963	0	0	0	0	0	0	0	0.1678	0	0	0	0
516.03	0	0	0	0	0	0	0	0.0541	0	0	0	0.8505	0.2129	0	0	1.0123	0	0	0	0	0	0	0	0	0	0	0.0838	0.0838	0.0838	0	0	0	0.0562	0	0	0	0	0	0	0	0.288	0	0	0	0
516.04	0	0	0	0	0	0	0	0.3172	0	0	0	0.8185	0.15	0	0	0.8142	0	0	0	0	0	0	0	0	0	0	0.1374	0.1374	0.1374	0	0	0	0.0161	0	0	0	0	0	0	0	0.4082	0	0	0	0
516.05	0	0	0	0	0	0	0	0.5803	0	0	0	0.7349	0.0872	0	0	0.7205	0	0	0	0	0	0	0	0	0	0	0.191	0.191	0.191	0	0	0	0	0	0	0	0	0	0	0	0.5285	0	0	0	0
516.06	0	0	0	0	0	0	0	0.8434	0	0	0	0.6514	0.0243	0	0	0.6269	0	0	0	0	0	0	0	0	0	0	0.2446	0.2446	0.2446	0	0	0	0	0	0	0	0	0	0	0	0.6487	0	0	0	0
516.07	0.0208	0.1249	0.2082	0.1665	0.1249	0.2498	0.0833	1.2105	0.0416	0.1874	0.1249	0.5678	0.1665	0.0208	0	0.5333	0	0	0	0	0.0625	0.1249	0.0416	0	0	0	0.2981	0.2981	0.2981	0.0416	0	0.1249	0.0625	0.1874	0.1665	0.0208	0.0208	0	0	0	0.8106	0.0625	0.0416	0	0.0416
516.08	0.0547	0.3285	0.5474	0.438	0.3285	0.6569	0.219	1.6431	0.1095	0.4927	0.3285	0.4842	0.438	0.0547	0	0.4396	0	0	0	0	0.1642	0.3285	0.1095	0	0	0	0.3517	0.3517	0.3517	0.1095	0	0.3285	0.1642	0.4927	0.438	0.0547	0.0547	0	0	0	0.9987	0.1642	0.1095	0	0.1095
516.09	0.0887	0.532	0.8866	0.7093	0.532	1.064	0.3547	2.0757	0.1773	0.798	0.532	0.4007	0.7093	0.0887	0	0.346	0	0	0	0	0.266	0.532	0.1773	0	0	0	0.4053	0.4053	0.4053	0.1773	0	0.532	0.266	0.798	0.7093	0.0887	0.0887	0	0	0	1.1868	0.266	0.1773	0	0.1773
516.1	0.1226	0.7355	1.2258	0.9806	0.7355	1.4709	0.4903	2.5082	0.2452	1.1032	0.7355	0.3172	0.9806	0.1226	0	0.2524	0	0	0	0	0.3677	0.7355	0.2452	0	0	0	0.4589	0.4589	0.4589	0.2452	0	0.7355	0.3677	1.1032	0.9806	0.1226	0.1226	0	0	0	1.3748	0.3677	0.2452	0	0.2452
516.11	0.1565	0.9389	1.5648	1.2518	0.9389	1.8778	0.6259	2.9406	0.313	1.4083	0.9389	0.2337	1.2518	0.1565	0	0.1588	0	0	0	0	0.4694	0.9389	0.313	0	0	0	0.5124	0.5124	0.5124	0.313	0	0.9389	0.4694	1.4083	1.2518	0.1565	0.1565	0	0	0	1.5629	0.4694	0.313	0	0.313
516.12	0.1904	1.1423	1.9038	1.523	1.1423	2.2845	0.7615	3.373	0.3808	1.7134	1.1423	0.1501	1.523	0.1904	0	0.0652	0	0	0	0	0.5711	1.1423	0.3808	0	0	0	0.5605	0.5605	0.5605	0.3808	0	1.1423	0.5711	1.7134	1.523	0.1904	0.1904	0	0	0	1.5484	0.5711	0.3808	0	0.3808
516.13	0.2243	1.3456	2.2427	1.7941	1.3456	2.6912	0.8971	3.8053	0.4485	2.0184	1.3456	0.0667	1.7941	0.2243	0	0	0	0	0	0	0.6728	1.3456	0.4485	0	0	0	0.5069	0.5069	0.5069	0.4485	0	1.3456	0.6728	2.0184	1.7941	0.2243	0.2243	0	0	0	1.4959	0.6728	0.4485	0	0.4485
516.14	0.2581	1.5489	2.5815	2.0652	1.5489	3.0978	1.0326	3.8658	0.5163	2.3233	1.5489	0	2.0652	0.2673	0	0	0	0	0	0	0.7744	1.5489	0.5163	0	0	0	0.4534	0.4534	0.4534	0.5163	0	1.5489	0.7744	2.3233	2.0652	0.2581	0.2581	0	0	0	1.4434	0.7744	0.5163	0	0.5163
516.15	0.292	1.7521	2.9202	2.3362	1.7521	3.5043	1.1681	3.772	0.584	2.6282	1.7521	0	2.3362	0.3413	0	0	0	0.0687	0.3093	0.3437	1.3916	1.9584	0.7559	0	0	0	0.3998	0.3998	0.3998	0.584	0	1.7521	0.8761	2.6282	2.3362	0.292	0.292	0	0	0	1.3909	0.9104	0.584	0	0.584
516.16	0.3259	1.9553	3.2589	2.6071	1.9553	3.9107	1.3036	3.6782	0.6518	2.933	1.9553	0	2.6071	0.4153	0	0	0	0.1545	0.6954	0.7727	2.1367	2.4189	1.0381	0	0	0	0.3462	0.3462	0.3462	0.6518	0	1.9553	0.9777	2.933	2.6071	0.3259	0.3259	0	0	0	1.3384	1.0549	0.6518	0	0.6518
516.17	0.3483	2.09	3.4833	2.7866	2.09	4.1799	1.3933	3.5273	0.6967	3.1349	2.09	0	2.7866	0.4779	0	0	0	0.2403	1.0815	1.2016	2.8474	2.8109	1.2975	0	0	0	0.2926	0.2926	0.2926	0.6967	0	2.09	1.045	3.1349	2.7866	0.3483	0.3483	0	0	0	1.263	1.1651	0.6967	0	0.6967
516.18	0.3144	1.8863	3.1439	2.5151	1.8863	3.7727	1.2576	3.0945	0.6288	2.8295	1.8863	0	2.5151	0.4841	0	0	0	0.3261	1.4675	1.6305	3.3889	2.8646	1.444	0	0	0	0.239	0.239	0.239	0.6288	0	1.8863	0.9432	2.8295	2.5151	0.3144	0.3144	0	0	0	1.0749	1.1062	0.6288	0	0.6288
516.19	0.2805	1.6828	2.8046	2.2437	1.6828	3.3655	1.1218	2.6618	0.5609	2.5241	1.6828	0	2.2437	0.4903	0	0	0	0.4119	1.8534	2.0593	3.9304	2.9184	1.5906	0	0	0	0.1854	0.1854	0.1854	0.5609	0	1.6828	0.8414	2.5241	2.2437	0.2805	0.2805	0	0	0	0.8867	1.0473	0.5609	0	0.5609
516.2	0.2465	1.4792	2.4654	1.9723	1.4792	2.9584	0.9861	2.2292	0.4931	2.2188	1.4792	0	1.9723	0.4965	0	0	0	0.4976	2.2393	2.4881	4.4718	2.9721	1.7371	0	0	0	0.1318	0.1318	0.1318	0.4931	0	1.4792	0.7396	2.2188	1.9723	0.2465	0.2465	0	0	0	0.6986	0.9884	0.4931	0	0.4931
516.21	0.2126	1.2757	2.1262	1.701	1.2757	2.5515	0.8505	1.7966	0.4252	1.9136	1.2757	0	1.701	0.5028	0	0	0	0.5834	2.6251	2.9168	5.0131	3.0258	1.8837	0	0	0	0.0783	0.0783	0.0783	0.4252	0	1.2757	0.6379	1.9136	1.701	0.2126	0.2126	0	0	0	0.5105	0.9295	0.4252	0	0.4252
516.22	0.1787	1.0723	1.7872	1.4297	1.0723	2.1446	0.7149	1.3642	0.3574	1.6084	1.0723	0	1.4297	0.509	0	0	0	0.6691	3.0109	3.3455	5.5544	3.0796	2.0302	0	0	0	0.0247	0.0247	0.0247	0.3574	0	1.0723	0.5361	1.6084	1.4297	0.1787	0.1787	0	0	0	0.3574	0.8707	0.3574	0	0.3574
516.23	0.1448	0.8689	1.4482	1.1585	0.8689	1.7378	0.5793	0.9317	0.2896	1.3033	0.8689	0	1.1585	0.5152	0	0	0	0.7548	3.3967	3.7741	6.0956	3.1333	2.1767	0	0	0	0	0	0	0.2896	0	0.8689	0.4344	1.3033	1.1585	0.1448	0.1448	0	0	0	0.2896	0.8119	0.2896	0	0.2896
516.24	0.1109	0.6655	1.1092	0.8874	0.6655	1.3311	0.4437	0.5546	0.2218	0.9983	0.6655	0	0.8874	0.5214	0	0	0	0.8405	3.7824	4.2026	6.6367	3.1871	2.3232	0	0	0	0	0	0	0.2218	0	0.6655	0.3328	0.9983	0.8874	0.1109	0.1109	0	0	0	0.2218	0.753	0.2218	0	0.2218
516.25	0.1911	0.4622	0.7704	0.6163	0.4622	0.9245	0.3082	0.3852	0.1541	0.6934	0.4622	0	0.6163	0.4676	0	0	0	0.8706	3.9175	4.3528	6.7603	3.0739	2.3305	0	0	0	0	0	0	0.1541	0	0.4622	0.2311	0.6934	0.6163	0.077	0.077	0	0	0	0.1541	0.6664	0.1541	0	0.1541
516.26	0.3781	0.3051	0.6159	0.5526	0.3051	0.518	0.1727	0.2158	0.0863	0.3885	0.259	0	0.3453	0.3935	0	0	0	0.7847	3.5313	3.9237	6.038	2.6132	2.0482	0	0	0	0	0	0.023	0.0863	0	0.259	0.1295	0.3885	0.4605	0.0662	0.0432	0.0461	0.1843	0.2764	0.3397	0.5219	0.1785	0	0.0863
516.27	0.6356	0.1831	0.6024	0.6475	0.1831	0.1115	0.0372	0.0465	0.0186	0.0837	0.0558	0	0.0744	0.3195	0	0	0	0.6989	3.1452	3.4946	5.3335	2.1525	1.7659	0	0	0	0	0	0.0637	0.0186	0	0.0558	0.0279	0.0837	0.3928	0.073	0.0093	0.1274	0.5095	0.7642	0.7191	0.3773	0.2733	0	0.0186
516.28	0.9177	0.2087	0.8346	0.939	0.2087	0	0	0	0	0	0	0	0	0.2701	0	0	0	0.6131	2.7591	3.0656	4.7028	1.8394	1.5328	0	0	0	0	0	0.1274	0	0	0	0	0	0.5217	0.1043	0	0.2087	0.8346	1.252	1.1476	0.3066	0.4173	0	0
516.29	1.209	0.2899	1.1598	1.3047	0.2899	0	0	0	0	0	0	0	0	0.2299	0	0	0	0.5273	2.373	2.6367	4.1	1.582	1.3183	0	0	0	0	0	0.1998	0	0	0	0	0	0.7248	0.145	0	0.2899	1.1598	1.7396	1.5947	0.2637	0.5799	0	0
516.3	1.5002	0.3712	1.4848	1.6704	0.3712	0	0	0	0	0	0	0	0	0.1898	0	0	0	0.4416	1.987	2.2078	3.4973	1.3247	1.1039	0	0	0	0	0	0.2722	0	0	0	0	0	0.928	0.1856	0	0.3712	1.4848	2.2272	2.0416	0.2208	0.7424	0	0
516.31	1.7914	0.4525	1.8098	2.0361	0.4525	0	0	0	0	0	0	0	0	0.1496	0	0	0	0.3558	1.6011	1.779	2.8947	1.0674	0.8895	0	0	0	0	0	0.3446	0	0	0	0	0	1.1312	0.2262	0	0.4525	1.8098	2.7148	2.4885	0.1779	0.9049	0	0
516.32	2.0826	0.5337	2.1907	2.4017	0.5337	0	0	0	0	0	0	0	0	0.1095	0	0	0	0.27	1.2152	1.3502	2.2921	0.8101	0.6751	0	0	0	0	0	0.417	0	0	0	0	0	1.3343	0.2669	0	0.5337	2.1348	3.2022	2.9354	0.135	1.0674	0	0
516.33	2.3737	0.6149	2.5766	2.7672	0.6149	0	0	0	0	0	0	0	0	0.0694	0	0	0	0.1843	0.8293	0.9214	1.6896	0.5529	0.4607	0	0	0	0	0	0.4893	0	0	0	0	0	1.5373	0.3075	0	0.6149	2.4597	3.6896	3.3821	0.0921	1.2299	0.005	0
516.34	2.6648	0.6962	2.9624	3.1327	0.6962	0	0	0	0	0	0	0	0	0.0293	0	0	0	0.0986	0.4435	0.4928	1.0872	0.2957	0.2464	0	0	0	0	0	0.5617	0	0	0	0	0	1.7404	0.3481	0	0.6962	2.7846	4.1769	3.8288	0.0493	1.3923	0.1034	0
516.35	2.848	0.7774	3.3481	3.4981	0.7774	0	0	0	0	0	0	0	0	0	0	0	0	0.0128	0.0577	0.0642	0.4849	0.0385	0.0321	0	0	0	0	0	0.634	0	0	0	0	0	1.9434	0.3887	0	0.7774	3.1094	4.6642	4.2755	0.0064	1.5547	0.2017	0
516.36	2.8487	0.8421	3.6681	3.7895	0.8421	0	0	0	0	0	0	0	0	0	0	0	0	0	0	0	0.4211	0	0	0	0	0	0	0	0.6981	0	0	0	0	0	2.1053	0.4211	0	0.8421	3.3685	5.0527	4.6316	0	1.6842	0.3	0
516.37	2.5573	0.7608	3.4037	3.4236	0.7608	0	0	0	0	0	0	0	0	0	0	0	0	0	0	0	0.3804	0	0	0	0	0	0	0	0.6892	0	0	0	0	0	1.902	0.3804	0	0.7608	3.0877	4.5648	4.1844	0	1.5216	0.3984	0
516.38	2.2659	0.7089	3.1394	3.0577	0.6795	0	0	0	0	0	0	0	0	0	0	0	0	0	0	0	0.3397	0	0	0	0	0	0	0	0.6621	0	0	0	0	0	1.6987	0.3397	0	0.6795	2.8355	4.0769	3.7371	0	1.359	0.4967	0
516.39	1.9745	0.6894	2.8751	2.6918	0.5982	0	0	0	0	0	0	0	0	0	0	0	0	0	0	0	0.2991	0	0	0	0	0	0	0	0.5897	0	0	0	0	0	1.4954	0.2991	0	0.5982	2.5834	3.5891	3.29	0	1.1964	0.595	0
516.4	1.6832	0.6698	2.6109	2.326	0.5169	0	0	0	0	0	0	0	0	0	0	0	0	0	0	0	0.2584	0	0	0	0	0	0	0	0.5173	0	0	0	0	0	1.2922	0.2584	0	0.5169	2.3313	3.1013	2.8429	0	1.0338	0.6933	0
516.41	1.3919	0.6502	2.3467	1.9602	0.4356	0	0	0	0	0	0	0	0	0	0	0	0	0	0	0	0.2178	0	0	0	0	0	0	0	0.4449	0	0	0	0	0	1.089	0.2178	0	0.4356	2.0792	2.6137	2.3959	0	0.8712	0.7916	0
516.42	1.1006	0.6306	2.0353	1.5945	0.3543	0	0	0	0	0	0	0	0	0	0	0	0	0	0	0	0.1772	0	0	0	0	0	0	0	0.3725	0	0	0	0	0	0.8859	0.1772	0	0.3543	1.8271	2.1261	1.9489	0	0.7087	0.8898	0
516.43	0.8094	0.611	1.6494	1.2289	0.2731	0	0	0	0	0	0	0	0	0	0	0	0	0	0	0	0.1365	0	0	0	0	0	0	0	0.3001	0	0	0	0	0	0.6827	0.1365	0	0.2731	1.5751	1.6385	1.502	0	0.5462	0.9881	0
516.44	0.5182	0.5914	1.2635	0.8633	0.1918	0	0	0	0	0	0	0	0	0	0	0	0	0	0	0	0.0959	0	0	0	0	0	0	0	0.2277	0	0	0	0	0	0.4796	0.0959	0	0.1918	1.3231	1.1511	1.0552	0	0.3837	0.9788	0
516.45	0.2271	0.5718	0.8776	0.4978	0.1106	0	0	0	0	0	0	0	0	0	0	0	0	0	0	0	0.0553	0	0	0	0	0	0	0	0.1554	0	0	0	0	0	0.2765	0.0553	0	0.1106	1.0712	0.6637	0.6084	0	0.2212	0.8804	0
516.46	0.0588	0.5522	0.4918	0.1323	0.0294	0	0	0	0	0	0	0	0	0	0	0	0	0	0	0	0.0147	0	0	0	0	0	0	0	0.083	0	0	0	0	0	0.0735	0.0147	0	0.0294	0.8193	0.1764	0.1617	0	0.0925	0.7821	0
516.47	0	0.5844	0.3133	0	0	0	0	0	0	0	0	0	0	0	0	0	0	0.0943	0	0.0236	0	0	0	0	0	0	0	0	0.0366	0	0	0	0	0.0109	0.0471	0	0	0	0.7498	0	0	0	0.076	0.6838	0
516.48	0	0.6387	0.2523	0	0	0	0	0	0	0	0	0	0	0	0	0	0	0.2498	0	0.0625	0	0	0	0	0	0	0	0	0.0049	0	0	0	0	0.0411	0.1249	0	0	0	0.6767	0	0	0	0.1184	0.5854	0
516.49	0	0.5769	0.1914	0	0	0	0	0	0	0	0	0	0	0	0	0	0	0.4053	0	0.1013	0	0	0	0	0	0	0	0	0	0	0	0	0	0.0714	0.2026	0	0	0	0.6036	0	0	0	0.1607	0.4871	0
516.5	0	0.5152	0.1305	0	0	0	0	0	0	0	0	0	0	0	0	0	0	0.5608	0	0.1402	0	0	0	0	0	0	0	0	0	0	0	0	0	0.1017	0.2804	0	0	0	0.5306	0	0	0	0.203	0.3888	0
516.51	0	0.4535	0.0695	0	0	0	0	0	0	0	0	0	0	0	0	0	0	0.7162	0	0.179	0	0	0	0	0	0	0	0	0	0	0	0	0	0.132	0.3581	0	0	0	0.4575	0	0	0	0.2453	0.2905	0
516.52	0	0.3918	0.0086	0	0	0	0	0	0	0	0	0	0	0	0	0	0	0.8716	0	0.2179	0	0	0	0	0	0	0	0	0	0	0	0	0	0.1622	0.4358	0	0	0	0.3845	0	0	0	0.2877	0.1921	0
516.53	0	0.3301	0	0	0	0	0	0	0	0	0	0	0	0	0	0	0	1.027	0	0.2567	0	0	0	0	0	0	0	0	0	0	0	0	0	0.1925	0.5135	0	0	0	0.3115	0	0	0	0.33	0.0938	0
516.54	0	0.2684	0	0	0	0	0	0	0	0	0	0	0	0	0	0	0	1.1824	0	0.2956	0	0	0	0	0	0	0	0	0	0	0	0	0	0.2227	0.5912	0	0	0	0.2385	0	0	0	0.3723	0	0
516.55	0	0.4173	0.0351	0	0	0	0.0351	0.0351	0	0	0	0	0.0702	0	0	0	0	1.3377	0	0.3344	0	0.0351	0.0702	0	0	0	0	0	0	0	0	0	0	0.253	0.6688	0	0.0351	0	0.1655	0.0351	0	0	0.4146	0.0351	0.0702
516.56	0	0.7006	0.0926	0	0	0	0.1004	0.0926	0	0	0	0.0058	0.1891	0	0	0	0	1.493	0	0.3733	0	0.1081	0.1983	0.0019	0	0	0	0	0	0	0	0	0	0.2832	0.7465	0	0.0926	0	0.0925	0.0926	0	0	0.4295	0.0926	0.1852
516.57	0	0.984	0.1501	0	0	0	0.2948	0.1501	0	0	0	0.1085	0.3725	0	0	0	0	1.6046	0	0.4011	0	0.4395	0.3893	0.0362	0	0	0	0	0	0	0	0	0	0.3134	0.8023	0	0.1501	0	0.0195	0.1501	0.0049	0	0.3872	0.1501	0.3002
516.58	0	1.2674	0.2076	0	0	0	0.4891	0.2076	0	0	0	0.2112	0.5559	0	0	0.1777	0.1777	1.5675	0	0.3623	0	0.7707	0.5803	0.0704	0	0	0	0	0	0	0	0	0	0.2878	0.7245	0	0.2076	0	0	0.2076	0.1697	0	0.3448	0.2076	0.4152
516.59	0	1.5905	0.2651	0	0	0	0.6835	0.2781	0	0	0	0.3138	0.7394	0	0	0.3701	0.3701	1.5402	0	0.3234	0	1.1019	0.7714	0.1046	0	0.0277	0	0	0	0	0	0	0	0.2575	0.6467	0	0.2651	0	0	0.2651	0.3344	0	0.3025	0.2651	0.5302
516.6	0	1.9355	0.3226	0	0	0	0.8778	0.3672	0	0	0	0.4164	0.9228	0	0	0.5624	0.5624	1.5129	0	0.2845	0	1.433	0.9624	0.1388	0	0.0953	0	0	0	0	0	0	0	0.2272	0.569	0	0.3226	0	0	0.3226	0.4991	0	0.2601	0.3226	0.6452
516.61	0	2.2805	0.3801	0	0	0	1.0721	0.4564	0	0	0	0.519	1.1062	0	0	0.7548	0.7548	1.4857	0	0.2456	0	1.7641	1.1534	0.173	0	0.1629	0	0	0	0	0	0	0	0.1969	0.4913	0	0.3801	0	0	0.3801	0.6638	0	0.2178	0.3801	0.7602
516.62	0	2.6255	0.4376	0	0	0	1.2664	0.5456	0	0	0	0.6216	1.2895	0	0	0.947	0.947	1.4584	0	0.2068	0	2.0951	1.3444	0.2072	0	0.2305	0	0	0	0	0	0	0	0.1667	0.4135	0	0.4376	0	0	0.4376	0.8284	0	0.1755	0.4376	0.8752
516.63	0	2.9704	0.4951	0	0	0	1.4606	0.6347	0	0	0	0.7241	1.4729	0	0	1.1393	1.1393	1.4311	0	0.1679	0	2.4261	1.5354	0.2414	0	0.298	0	0	0	0	0	0	0	0.1364	0.3358	0	0.4951	0	0	0.4951	0.993	0	0.1332	0.4951	0.9901
516.64	0	3.3154	0.5526	0	0	0	1.6548	0.7239	0	0	0	0.8267	1.6563	0	0	1.3315	1.3315	1.4039	0	0.1291	0	2.757	1.7263	0.2756	0	0.3656	0	0	0	0	0	0	0	0.1061	0.2581	0	0.5526	0	0	0.5526	1.1576	0	0.0909	0.5526	1.1051
516.65	0	3.6043	0.6007	0	0	0	1.8396	0.8037	0	0	0	0.9292	1.8209	0	0	1.5236	1.5236	1.3766	0	0.0902	0	3.0785	1.8986	0.3097	0	0.4331	0	0	0	0	0	0	0	0.0759	0.1804	0	0.6007	0	0	0.6007	1.3221	0	0.0485	0.6007	1.2014
516.66	0	3.2592	0.5432	0	0	0	1.9188	0.7778	0	0	0	1.0317	1.7742	0	0	1.7157	1.7157	1.3493	0.0387	0.0514	0	3.2943	1.8595	0.3439	0	0.5006	0	0	0	0	0	0	0	0.0457	0.1027	0	0.5432	0	0	0.5432	1.4866	0	0.0062	0.5432	1.0864
516.67	0	2.9142	0.4857	0	0	0	1.8313	0.7519	0	0	0	1.0092	1.6442	0	0	1.9078	1.9078	1.322	0.0856	0.0125	0	3.1769	1.7128	0.3364	0	0.5681	0	0	0	0	0	0	0	0.0154	0.0251	0	0.4857	0	0	0.4857	1.6511	0	0	0.4857	0.9714
516.68	0	2.5691	0.4282	0	0	0	1.6369	0.726	0	0	0	0.9065	1.4607	0	0	1.9114	1.9114	1.2743	0.1325	0	0	2.8456	1.5218	0.3022	0	0.6356	0	0	0.1136	0	0	0	0	0	0	0	0.4282	0	0	0.4282	1.6264	0	0	0.4282	0.8564
516.69	0	2.224	0.3707	0	0	0	1.4425	0.7001	0	0	0	0.8039	1.2772	0	0	1.7189	1.7189	1.146	0.1794	0	0	2.5143	1.3307	0.268	0	0.7031	0	0	0.2369	0	0	0	0	0	0	0	0.3707	0	0	0.3707	1.4616	0	0	0.3707	0.7413
516.7	0	1.8789	0.3132	0	0	0	1.2481	0.6125	0	0	0	0.7012	1.0938	0	0	1.5265	1.5265	1.0177	0.2263	0	0	2.1831	1.1396	0.2337	0	0.6387	0	0	0.3601	0	0	0	0	0.0664	0	0	0.3132	0	0	0.3132	1.2968	0	0	0.3132	0.6263
516.71	0	1.5339	0.2556	0	0	0	1.0538	0.5233	0	0	0	0.5986	0.9104	0	0	1.3341	1.3341	0.8894	0.2731	0	0	1.8519	0.9486	0.1995	0	0.5711	0	0	0.4834	0	0	0	0	0.1345	0	0	0.2556	0	0	0.2556	1.1321	0	0	0.2556	0.5113
516.72	0	1.1888	0.1981	0	0	0	0.8594	0.4341	0	0	0	0.496	0.7269	0	0	1.1418	1.1418	0.7612	0.32	0	0	1.5208	0.7575	0.1653	0	0.5035	0	0	0.6066	0	0	0	0	0.2025	0	0	0.1981	0	0	0.1981	0.9674	0	0	0.1981	0.3963
516.73	0	0.8437	0.1406	0	0	0	0.6652	0.3449	0	0	0	0.3934	0.5435	0	0	0.9495	0.9495	0.633	0.3668	0	0	1.2156	0.5665	0.1311	0	0.436	0	0	0.7298	0	0	0	0	0.2705	0	0	0.1406	0	0	0.1406	0.8028	0	0	0.1406	0.2812
516.74	0	0.4987	0.0831	0	0	0	0.4709	0.2558	0	0	0	0.2908	0.3601	0	0	0.7572	0.7572	0.5048	0.4137	0	0	0.9468	0.3755	0.0969	0	0.3684	0	0	0.8529	0	0	0	0	0.3386	0	0	0.0831	0	0	0.0831	0.6382	0	0	0.0831	0.1662
516.75	0	0.1536	0.0256	0	0	0	0.2767	0.1666	0	0	0	0.1883	0.1767	0	0	0.565	0.565	0.3767	0.4605	0	0	0.678	0.1845	0.0628	0	0.3009	0	0	0.9761	0	0	0	0	0.4066	0	0	0.0256	0	0	0.0256	0.4736	0	0	0.0256	0.0512
516.76	0	0	0	0	0	0	0.1144	0.1093	0	0	0	0.0858	0.0572	0	0	0.3729	0.3729	0.2486	0.4757	0	0	0.4412	0.0573	0.0286	0	0.2333	0	0	1.0992	0	0	0	0	0.4745	0.0216	0.0216	0.0289	0	0.0433	0.0072	0.309	0	0	0	0
516.77	0	0	0	0	0	0	0	0.0777	0	0	0	0	0	0	0	0.1808	0.1808	0.1205	0.4288	0	0	0.2746	0	0	0	0.1658	0	0	1.2224	0	0	0.013	0	0.5425	0.1362	0.1362	0.1816	0	0.2724	0.0454	0.2098	0	0	0	0
516.78	0	0	0	0	0	0	0	0.0461	0	0	0.0835	0.0835	0	0	0	0	0	0	0.3819	0	0	0.3368	0	0	0	0.0983	0	0	1.2275	0	0	0.0548	0	0.6105	0.2508	0.2508	0.3344	0	0.5015	0.0836	0.2742	0	0	0	0
516.79	0	0	0	0	0	0	0	0.0144	0	0	0.1691	0.1691	0	0	0	0	0	0	0.335	0	0	0.3989	0	0	0	0.0308	0	0	1.1042	0	0	0.0966	0	0.6784	0.3653	0.3653	0.4871	0	0.7306	0.1218	0.4831	0	0	0	0
516.8	0	0	0	0	0	0	0	0	0	0	0.2546	0.2546	0	0	0	0	0	0	0.2882	0	0	0.4611	0	0	0	0	0	0	0.9809	0	0	0.1384	0	0.6724	0.4798	0.4798	0.6398	0	0.9596	0.1599	0.692	0	0	0	0
516.81	0	0	0	0	0	0	0	0	0	0	0.3401	0.3401	0	0	0	0	0	0	0.2413	0	0	0.5233	0	0	0	0	0	0	0.8577	0	0	0.1802	0	0.6043	0.5943	0.5943	0.7924	0	1.1886	0.1981	0.9008	0	0	0	0
516.82	0	0	0	0	0	0	0	0	0	0	0.4257	0.4257	0	0	0	0	0	0	0.1944	0	0	0.5855	0	0	0	0	0	0	0.7344	0	0	0.2219	0	0.5363	0.7088	0.7088	0.945	0	1.4176	0.2363	1.1097	0	0	0	0
516.83	0	0	0	0	0	0	0	0	0	0	0.5112	0.5112	0	0	0	0	0	0	0.1475	0	0	0.6477	0	0	0	0	0	0	0.6112	0	0	0.2637	0	0.4682	0.8232	0.8232	1.0977	0	1.6465	0.2744	1.3185	0	0	0	0
516.84	0	0	0	0	0	0	0	0	0	0	0.5967	0.5967	0	0	0	0	0	0	0.1007	0	0	0.5996	0	0	0	0	0	0	0.488	0	0	0.3054	0	0.4002	0.9377	0.9377	1.2502	0	1.8754	0.3126	1.5272	0	0	0	0
516.85	0	0	0	0	0	0	0	0	0	0	0.6822	0.6822	0	0	0	0	0	0	0.0538	0	0	0.5374	0	0	0	0	0	0	0.3648	0	0	0.3472	0.0892	0.3322	1.0521	1.0521	1.4028	0	2.1042	0.3507	1.736	0	0	0	0
516.86	0	0	0	0	0	0	0	0	0	0	0.7677	0.7677	0	0	0	0	0	0	0.007	0	0.1038	0.5617	0	0	0	0	0	0.0071	0.2434	0	0	0.3889	0.2576	0.2642	1.1665	1.1665	1.5553	0	2.333	0.3888	1.9447	0.0519	0	0	0
516.87	0	0	0	0	0	0	0	0	0	0	0.8532	0.8532	0	0	0	0	0	0	0	0	0.4458	0.7845	0	0	0.0725	0	0	0.2395	0.2508	0	0	0.4307	0.5468	0.1962	1.1131	1.1131	1.4841	0	2.2262	0.371	2.1534	0.2229	0	0	0
516.88	0	0	0	0	0	0	0	0	0	0	0.8509	0.8509	0	0	0	0	0	0	0	0	0.7878	1.0074	0	0	0.2144	0	0	0.4719	0.3324	0	0	0.4024	0.9517	0.1282	0.9985	0.9985	1.3313	0	1.997	0.3328	2.0118	0.3939	0	0	0
516.89	0	0	0	0	0	0	0	0	0	0	0.7653	0.7653	0.0153	0	0	0	0	0	0	0	1.1298	1.2302	0	0	0.3563	0	0	0.7042	0.5324	0	0	0.3606	1.3566	0.0602	0.8839	0.8839	1.1786	0	1.7679	0.2946	1.8028	0.5649	0	0	0
516.9	0	0	0	0	0	0	0	0	0	0	0.6798	0.6798	0.0913	0	0	0	0	0	0	0	1.4718	1.453	0	0	0.4982	0	0	0.9366	0.7324	0	0	0.3188	1.7615	0	0.7694	0.7694	1.0258	0	1.5388	0.2565	1.5939	0.7359	0	0	0
516.91	0	0	0	0	0	0	0	0	0	0	0.5942	0.5942	0.1673	0	0	0	0	0	0	0	1.8138	1.6758	0	0	0.6401	0	0	1.169	0.9323	0	0	0.277	2.1664	0	0.6549	0.6549	0.8731	0	1.3097	0.2183	1.3849	0.9069	0	0	0
516.92	0	0	0	0	0	0	0	0	0	0	0.5087	0.5087	0.2433	0	0	0	0	0	0	0	2.1558	1.8986	0	0	0.782	0	0	1.4013	1.1323	0	0	0.2352	2.5712	0	0.5403	0.5403	0.7205	0	1.0807	0.1801	1.1761	1.0779	0	0	0
516.93	0	0	0	0	0	0	0	0	0	0	0.4231	0.4231	0.3193	0	0	0	0	0	0	0	2.4978	2.1213	0	0	0.9238	0	0	1.6337	1.3322	0	0	0.1934	2.9761	0	0.4259	0.4259	0.5678	0	0.8517	0.142	0.9672	1.2489	0	0	0
516.94	0	0	0	0	0	0	0	0	0	0	0.3376	0.3376	0.3953	0	0	0	0	0	0	0	2.8398	2.3665	0	0	1.0657	0	0	1.866	1.5322	0	0	0.1517	3.3809	0	0.3114	0.3114	0.4152	0	0.6228	0.1038	0.7584	1.4199	0	0	0
516.95	0	0	0	0	0	0	0	0	0	0	0.2521	0.2521	0.4712	0	0	0	0	0	0	0	3.1818	2.6515	0	0	1.2075	0	0	2.0984	1.7321	0	0	0.1099	3.7782	0	0.1969	0.1969	0.2626	0	0.3939	0.0656	0.5496	1.5909	0	0	0
516.96	0	0	0	0	0	0	0	0	0	0	0.1666	0.1666	0.5472	0	0	0	0	0	0	0	3.5237	2.9365	0	0	1.3493	0	0	2.3308	1.932	0	0	0.0682	3.8461	0	0.0825	0.0825	0.11	0	0.165	0.0275	0.3408	1.7619	0	0	0.0012
516.97	0.0065	0.0078	0	0	0.0039	0	0	0.0131	0.0078	0.0026	0.0811	0.0876	0.6231	0.0026	0	0.0065	0.0013	0	0	0	3.3143	2.7619	0	0	1.4833	0	0	2.3265	2.0649	0.0013	0.0052	0.0369	3.9127	0.0118	0.0131	0.0026	0.0039	0.0039	0	0.0144	0.136	1.6807	0.0287	0.0209	0.0765
516.98	0.243	0.2916	0	0	0.1458	0	0	0.486	0.2916	0.0972	0	0.243	0.699	0.0981	0	0.243	0.0486	0	0	0	2.9722	2.4769	0	0	1.3413	0	0	2.0941	1.8649	0.0486	0.1944	0.3888	3.9333	0.4374	0.486	0.0972	0.1458	0.1458	0	0.5346	0.1458	2.361	1.0693	0.7777	0.9336
516.99	0.4795	0.5754	0	0	0.2877	0	0	0.959	0.5754	0.1918	0	0.4795	0.7749	0.1935	0	0.4795	0.0959	0	0	0	2.6302	2.1918	0	0	1.1994	0	0	1.8617	1.6648	0.0959	0.3836	0.7672	3.954	0.8631	0.959	0.1918	0.2877	0.2877	0	1.0549	0.2877	3.0412	2.1097	1.5343	1.7906
517	0.7159	0.8591	0	0	0.4296	0	0	1.4319	0.8591	0.2864	0	0.7159	0.7355	0.2889	0	0.7159	0.1432	0	0	0	2.2881	1.9067	0	0	1.0574	0	0	1.6293	1.4647	0.1432	0.5727	1.1455	3.9746	1.2887	1.4319	0.2864	0.4296	0.4296	0	1.575	0.4296	3.7214	3.1501	2.291	2.6476
517.01	0.9523	1.1428	0	0	0.5714	0	0	1.9047	1.1428	0.3809	0	0.9523	0.6594	0.3843	0	0.9523	0.1905	0	0	0	1.946	1.6217	0	0	0.9155	0	0	1.3969	1.2647	0.1905	0.7619	1.5238	3.9951	1.7142	1.9047	0.3809	0.5714	0.5714	0	2.0952	0.5714	4.4014	4.1903	3.0475	3.5045
517.02	1.1887	1.4265	0	0	0.7132	0	0	2.3775	1.4265	0.4755	0	1.1887	0.5834	0.4796	0	1.1887	0.2377	0	0	0	1.6039	1.3366	0	0	0.7736	0	0	1.1645	1.0647	0.2377	0.951	1.902	4.0157	2.1397	2.3775	0.4755	0.7132	0.7132	0	2.6152	0.7132	5.0814	5.2305	3.804	4.3612
517.03	1.4251	1.7101	0	0	0.8551	0	0	2.8502	1.7101	0.57	0	1.4251	0.5074	0.575	0	1.4251	0.285	0	0	0	1.2619	1.0516	0	0	0.6317	0	0	0.932	0.8647	0.285	1.1401	2.2802	4.0363	2.5652	2.8502	0.57	0.8551	0.8551	0	3.1352	0.8551	5.7613	6.2705	4.5604	5.2179
517.04	1.6615	1.9937	0	0	0.9969	0	0	3.3229	1.9937	0.6646	0	1.6615	0.4314	0.6704	0	1.6615	0.3323	0	0	0	0.9198	0.7665	0	0	0.4898	0	0	0.6996	0.6647	0.3323	1.3292	2.6583	4.0568	2.9906	3.3229	0.6646	0.9969	0.9969	0	3.6552	0.9969	6.4411	7.3104	5.3167	6.0746
517.05	1.8978	2.2773	0	0	1.1387	0	0	3.8262	2.4762	0.8356	0.1224	1.9284	0.3555	0.7657	0	1.8978	0.3796	0	0	0.0306	0.746	0.6191	0.1377	0.0306	0.3479	0	0	0.4672	0.4647	0.3796	1.5182	3.0364	4.0773	3.416	3.8567	0.7591	1.154	1.1693	0	4.1751	1.1387	7.1668	8.5032	6.1188	6.9311
517.06	2.1341	2.5609	0	0	1.2804	0	0	4.4185	3.538	1.2295	0.6013	2.2844	0.2795	0.8611	0	2.1341	0.4268	0	0	0.1503	1.0625	0.8729	0.6765	0.1503	0.2061	0	0	0.2348	0.2648	0.4268	1.7073	3.4145	4.1848	3.8413	4.5688	0.8536	1.3556	1.4308	0	4.695	1.2804	8.026	10.1416	7.0545	7.7875
517.07	2.3704	2.8712	0	0	1.4222	0	0	5.0108	4.5999	1.6233	1.0803	2.6404	0.2036	0.9564	0	2.3704	0.4741	0	0	0.2701	1.4854	1.2153	1.2153	0.2701	0.0642	0	0	0.0024	0.0648	0.4741	1.8963	3.7926	4.3737	4.2666	5.2808	0.9481	1.5572	1.6923	0	5.2148	1.4222	8.9384	11.7799	7.9902	8.5877
517.08	2.348	2.895	0	0	1.4088	0	0	5.0858	5.3513	1.9687	1.5592	2.7378	0.1276	0.9474	0	2.348	0.4696	0	0	0.3898	2.144	1.7541	1.7541	0.3898	0	0	0	0	0	0.4696	1.8784	3.7568	4.2264	4.2264	5.4756	0.9392	1.6037	1.7986	0	5.1655	1.4088	9.1189	12.2801	8.0982	8.4585
517.09	2.1114	2.6617	0	0	1.2669	0	0	4.7324	5.8458	2.2739	2.0382	2.621	0.0517	0.852	0	2.1114	0.4223	0	0	0.5096	2.8025	2.293	2.293	0.5096	0	0	0	0	0	0.4223	1.6892	3.3783	3.8006	3.8006	5.242	0.8446	1.5216	1.7764	0	4.6452	1.2669	8.5959	11.8381	7.521	7.6013
517.1	1.8749	2.4285	0	0	1.125	0	0	4.3792	6.3404	2.5791	2.5172	2.5291	0	0.7565	0	1.8749	0.375	0	0	0.6293	3.4612	2.8319	2.8319	0.6293	0	0	0	0	0	0.375	1.5	2.9999	3.3749	3.3749	5.0085	0.75	1.4396	1.7543	0	4.1249	1.125	8.073	11.3962	6.9438	6.7441
517.11	1.6385	2.1953	0	0	0.9831	0	0	4.026	6.835	2.8843	2.9962	2.4442	0	0.6611	0	1.6385	0.3277	0	0	0.749	4.1198	3.3707	3.3707	0.749	0	0	0	0	0	0.3277	1.3108	2.6215	2.9492	2.9492	4.775	0.6554	1.3576	1.7321	0	3.6046	0.9831	7.5831	11.0533	6.3666	5.887
517.12	1.402	1.9622	0	0	0.8412	0	0	3.6728	7.3296	3.1895	3.4752	2.3594	0	0.5657	0	1.402	0.2804	0	0	0.8688	4.7784	3.9096	3.9096	0.8688	0	0	0	0	0	0.2804	1.1216	2.2432	2.5236	2.5236	4.5416	0.5608	1.2756	1.71	0	3.0844	0.8412	7.095	10.7156	5.7896	5.03
517.13	1.1656	1.729	0	0	0.6993	0	0	3.3197	7.8243	3.4947	3.9542	2.2746	0	0.4703	0	1.1656	0.2331	0	0	0.9886	5.437	4.4485	4.4485	0.9886	0	0	0	0	0	0.2331	0.9325	1.8649	2.098	2.098	4.3082	0.4662	1.1936	1.6879	0	2.5642	0.6993	6.607	10.378	5.2126	4.173
517.14	0.9292	1.4959	0	0	0.5575	0	0	2.9666	8.319	3.7999	4.4332	2.1898	0	0.3749	0	0.9292	0.1858	0	0	1.1083	6.0957	4.9874	4.9874	1.1083	0	0	0	0	0	0.1858	0.7433	1.4867	1.6725	1.6725	4.0749	0.3717	1.1116	1.6658	0	2.0441	0.5575	6.119	10.0406	4.6358	3.3162
517.15	0.6928	1.2628	0	0	0.4157	0	0	2.6136	8.8138	4.1052	4.9123	2.105	0	0.2795	0	0.6928	0.1386	0	0	1.2281	6.7544	5.5263	5.5263	1.2281	0	0	0	0	0	0.1386	0.5542	1.1084	1.247	1.247	3.8417	0.2771	1.0297	1.6437	0	1.5241	0.4157	5.6311	9.7031	4.059	2.4594
517.16	0.4564	1.0297	0	0	0.2738	0	0	2.0829	8.1535	3.9662	4.6805	1.8426	0	0.1842	0	0.4564	0.0913	0	0	1.1701	6.4357	5.2656	5.2656	1.1701	0	0	0	0	0	0.0913	0.3651	0.7303	0.8215	0.8215	3.2531	0.1826	0.8589	1.444	0	1.0041	0.2738	4.8768	8.4774	3.2157	1.6027
517.17	0.2201	0.7927	0	0	0.132	0	0	1.4905	7.0915	3.6726	4.2015	1.5183	0	0.0888	0	0.2201	0.044	0	0	1.0504	5.777	4.7266	4.7266	1.0504	0	0	0	0	0	0.044	0.1761	0.3521	0.3961	0.3961	2.5409	0.088	0.6572	1.1824	0	0.4842	0.132	4.0297	6.9425	2.2798	0.7482
517.18	0	0.478	0	0	0	0	0	0.9306	6.0489	3.3717	3.7224	1.2103	0	0	0.0443	0	0	0	0	0.9306	5.1183	4.1877	4.1877	0.9306	0	0	0	0	0	0	0	0	0	0	1.8612	0	0.4653	0.9306	0	0	0	3.2208	5.4792	1.3959	0
517.19	0	0.4274	0	0	0	0	0	0.8108	5.2704	2.9718	3.2433	1.1224	0	0	0.0985	0	0	0	0	0.8108	4.4595	3.6487	3.6487	0.8108	0	0	0	0	0	0	0	0	0	0	1.6217	0	0.4054	0.8108	0	0	0	2.9268	4.9842	1.2162	0
517.2	0	0.3768	0	0	0	0	0	0.6911	4.4919	2.572	2.7642	1.0117	0	0	0.1527	0	0	0	0	0.6911	3.8008	3.1097	3.1097	0.6911	0	0	0	0	0	0	0	0	0	0	1.3821	0	0.3455	0.6911	0	0	0	2.6328	4.4891	1.0366	0
517.21	0	0.3262	0	0	0	0	0	0.5713	3.7133	2.1721	2.2851	0.86	0	0	0.2068	0	0	0	0	0.5713	3.142	2.5708	2.5708	0.5713	0	0	0	0	0	0	0	0	0	0	1.1426	0	0.2856	0.5713	0	0	0	2.3029	3.8863	0.8569	0
517.22	0	0.2756	0	0	0	0	0	0.4515	2.9348	1.7722	1.806	0.7084	0	0	0.261	0	0	0	0	0.4515	2.4833	2.0318	2.0318	0.4515	0	0	0	0	0	0	0	0	0	0	0.903	0	0.2258	0.4515	0	0	0	1.9397	3.1834	0.6773	0
517.23	0	0.225	0	0	0	0	0	0.3317	2.1562	1.3723	1.3269	0.5567	0	0	0.3151	0	0	0	0	0.3317	1.8245	1.4927	1.4927	0.3317	0	0	0	0	0	0	0	0	0	0	0.6634	0	0.1659	0.3317	0	0	0	1.5764	2.4805	0.4976	0
517.24	0	0.1745	0	0	0	0	0	0.2119	1.3776	0.9724	0.8478	0.405	0	0	0.3693	0	0	0	0	0.2119	1.1657	0.9537	0.9537	0.2119	0	0	0	0	0	0	0	0	0	0	0.4239	0	0.106	0.2119	0	0	0	1.2132	1.7776	0.3179	0
517.25	0	0.1239	0	0	0	0	0	0.0922	0.599	0.5725	0.3686	0.2534	0	0	0.4235	0	0	0	0	0.0922	0.5069	0.4147	0.4147	0.0922	0	0	0	0	0	0	0	0	0	0	0.1843	0	0.0461	0.0922	0	0	0	0.85	1.0748	0.1382	0
517.26	0	0.0733	0	0	0	0	0	0	0	0.2417	0	0.1294	0	0	0.4776	0	0	0	0	0	0	0	0	0	0	0	0	0	0	0	0	0	0	0	0	0	0	0	0	0	0	0.5283	0.5101	0	0
517.27	0	0.0227	0	0	0	0	0	0	0	0.1413	0	0.0975	0	0	0.5318	0	0	0	0	0	0	0	0	0	0	0	0	0	0	0	0	0	0	0	0	0	0	0	0	0	0	0.3448	0.4062	0	0
517.28	0	0	0	0	0	0	0	0	0	0.0409	0	0.0657	0	0	0.5504	0	0	0	0	0	0	0	0	0	0	0	0	0	0	0	0	0	0	0	0	0	0	0	0	0	0	0.1614	0.3023	0	0
517.29	0	0	0	0	0	0	0	0	0	0	0	0.0339	0	0	0.4962	0	0	0	0	0	0	0	0	0	0	0	0	0	0	0	0	0	0	0	0	0	0	0.064	0	0	0	0.0662	0.1985	0	0
517.3	0	0	0	0.215	0.0231	0.0213	0	0	0	0	0	0.002	0	0	0.4513	0	0.0476	0	0.0278	0.037	0.0093	0	0	0	0	0	0	0	0	0	0.215	0	0	0	0	0	0	0.1548	0	0	0	0.0315	0.0946	0	0
517.31	0	0	0	0.4373	0.2222	0.0669	0	0	0	0	0	0	0.0283	0	0.4767	0.0283	0.1319	0	0.2666	0.3555	0.0889	0	0	0	0	0	0	0	0	0	0.4373	0	0	0	0	0	0	0.2456	0	0	0	0	0	0	0
517.32	0	0	0	0.6596	0.4212	0.1126	0	0	0	0	0	0	0.0584	0	0.5021	0.0584	0.2162	0	0.5054	0.6739	0.1685	0	0	0	0	0	0	0	0	0	0.6596	0	0	0	0	0	0	0.3365	0	0	0	0	0	0	0
517.33	0	0	0	0.8819	0.6202	0.1582	0	0	0	0	0	0	0.0886	0	0.5276	0.0886	0.3004	0	0.7442	0.9923	0.2481	0	0	0	0	0	0	0	0	0	0.8819	0	0	0	0	0	0	0.4273	0	0	0	0	0	0	0
517.34	0	0	0	1.1041	0.8191	0.2038	0	0	0	0	0	0	0.1188	0	0.553	0.1188	0.3847	0	0.983	1.3106	0.3277	0	0	0	0	0	0	0	0	0	1.1041	0	0	0	0	0	0	0.5181	0	0	0	0	0	0	0
517.35	0	0	0	1.3263	1.0181	0.2495	0	0	0	0	0	0	0.1489	0	0.5784	0.1489	0.4689	0	1.2217	1.6289	0.4072	0	0	0	0	0	0	0	0	0	1.3263	0	0	0	0	0	0	0.6089	0	0	0	0	0	0	0
517.36	0	0	0	1.5485	1.217	0.2951	0	0	0	0	0	0	0.1791	0	0.6038	0.1791	0.5531	0	1.4603	1.9471	0.4868	0	0	0	0	0	0	0	0	0	1.5485	0	0	0	0	0	0	0.6997	0	0	0	0	0	0	0
517.37	0	0	0	1.7707	1.4158	0.3407	0	0	0	0	0	0.0062	0.2092	0	0.6291	0.2092	0.6373	0	1.699	2.2653	0.5663	0	0	0	0	0	0	0.089	0	0	1.7707	0	0	0	0	0	0	0.7904	0	0	0	0	0	0	0
517.38	0	0.0056	0	1.9928	1.6146	0.3863	0	0	0	0	0	0.0608	0.2561	0.0168	0.6545	0.2394	0.7215	0	1.9376	2.5834	0.6459	0	0	0	0	0	0	0.2122	0	0	1.9928	0.0224	0.0224	0	0	0	0	0.8812	0	0	0	0	0	0	0
517.39	0	0.0547	0	2.2149	1.8134	0.4319	0	0	0	0	0	0.1154	0.4335	0.164	0.7254	0.2695	0.8057	0	2.1761	2.9015	0.7254	0	0	0	0	0	0	0.3355	0	0	2.2149	0.2187	0.2187	0	0	0	0	0.9287	0	0	0	0	0	0	0
517.4	0	0.1038	0	2.2127	2.0122	0.4765	0	0	0	0	0	0.17	0.6109	0.3113	0.8049	0.2996	0.845	0	2.4146	3.2195	0.8546	0	0	0	0	0	0	0.4588	0.185	0	2.2127	0.415	0.415	0	0	0.0497	0	0.8379	0	0	0	0	0	0	0
517.41	0	0.1528	0	1.9903	1.9429	0.4308	0	0	0	0	0	0.2245	0.757	0.4585	0.7771	0.2985	0.7866	0	2.3314	3.1086	0.8786	0.0113	0	0	0	0	0	0.582	0.3779	0	1.9903	0.6113	0.6113	0	0	0.1015	0	0.747	0	0	0	0	0	0	0
517.42	0	0.2019	0	1.768	1.7438	0.3852	0	0	0	0	0	0.2791	0.874	0.6057	0.6975	0.2683	0.7024	0	2.0925	2.7901	0.8507	0.0479	0	0	0	0	0	0.7053	0.5707	0	1.768	0.8076	0.8076	0	0	0.1532	0	0.6562	0	0	0	0	0	0	0
517.43	0	0.251	0	1.5456	1.5447	0.3395	0	0	0	0	0	0.3337	0.991	0.7529	0.6179	0.2381	0.6181	0	1.8537	2.4716	0.8229	0.0845	0	0	0	0	0	0.8286	0.7635	0	1.5456	1.0039	1.0039	0	0	0.205	0	0.5653	0	0	0	0	0	0	0
517.44	0	0.3	0	1.3233	1.3457	0.2939	0	0	0	0	0	0.3883	1.1081	0.9001	0.5383	0.2079	0.5338	0	1.6149	2.1532	0.7951	0.121	0	0	0	0	0	0.9519	0.9563	0	1.3233	1.2002	1.2002	0	0	0.2568	0	0.4745	0	0	0	0	0	0	0
517.45	0	0.3491	0	1.1011	1.1468	0.2482	0	0	0	0	0	0.4428	1.2251	1.0473	0.4587	0.1778	0.4496	0	1.3761	1.8348	0.7672	0.1576	0	0	0	0	0	1.0752	1.1491	0	1.1011	1.3964	1.3964	0	0	0.3085	0	0.3837	0	0	0	0	0	0	0
517.46	0	0.3982	0	0.8788	0.9478	0.2026	0	0	0	0	0	0.4974	1.3421	1.1945	0.3791	0.1476	0.3653	0	1.1374	1.5165	0.7394	0.1942	0	0	0	0	0	1.1985	1.3418	0	0.8788	1.5927	1.5927	0	0	0.3603	0	0.2929	0	0	0	0	0	0	0
517.47	0	0.4472	0	0.6566	0.7489	0.1569	0	0	0	0	0	0.552	1.4591	1.3417	0.2996	0.1174	0.2811	0	0.8987	1.1982	0.7116	0.2307	0	0	0	0	0	1.2686	1.5346	0	0.6566	1.7889	1.7889	0	0	0.4121	0	0.2021	0	0	0	0	0	0	0
517.48	0	0.4963	0	0.4344	0.55	0.1113	0	0	0	0	0	0.5396	1.5761	1.4888	0.22	0.0873	0.1969	0	0.66	0.88	0.6838	0.2673	0	0	0	0	0	1.1454	1.7273	0	0.4344	1.9851	1.9851	0	0	0.4638	0	0.1113	0	0	0	0	0	0	0
517.49	0	0.4832	0	0.2122	0.3512	0.0657	0	0	0	0	0	0.485	1.5068	1.4496	0.1405	0.0572	0.1127	0	0.4214	0.5619	0.656	0.3038	0	0	0	0	0	1.0221	1.92	0	0.2122	1.9328	1.9328	0	0	0.5156	0	0.0205	0.0294	0	0	0	0	0	0
517.5	0	0.4341	0	0	0.1523	0.0201	0.0533	0	0	0	0	0.4304	1.3294	1.3023	0.0609	0.107	0.0305	0	0.1828	0.2437	0.577	0.3403	0	0	0	0	0	0.8988	1.9216	0	0	1.7365	1.7365	0	0	0.516	0	0	0.08	0	0.092	0	0	0	0
517.51	0	0.385	0	0	0	0	0.1686	0	0	0	0	0.3759	1.1551	1.1551	0.0511	0.2401	0	0	0	0	0.4642	0.3768	0	0	0	0	0	0.7755	1.7288	0	0	1.5401	1.5401	0	0	0.4642	0	0	0.1305	0	0.1855	0	0.0511	0	0
517.52	0	0.3359	0	0	0	0	0.304	0	0	0	0	0.3213	1.0078	1.0078	0.1423	0.4204	0	0	0	0	0.4124	0.3483	0	0	0	0	0	0.6522	1.5359	0	0	1.3437	1.3437	0	0	0.4124	0	0	0.1811	0	0.279	0	0.1423	0	0
517.53	0	0.2869	0	0	0	0	0.4394	0	0	0	0	0.2667	0.8606	0.8606	0.2336	0.6006	0	0	0	0	0.3607	0.3117	0	0	0	0	0	0.5289	1.343	0	0	1.1474	1.1474	0	0	0.3607	0	0	0.2317	0	0.3725	0	0.2336	0	0
517.54	0	0.2378	0	0	0	0	0.5747	0	0	0	0	0.2121	0.7133	0.7133	0.3248	0.7809	0	0	0	0	0.3089	0.2751	0	0	0	0	0	0.4056	1.1502	0	0	0.9511	0.9511	0	0	0.3089	0	0	0.2822	0	0.466	0	0.3248	0	0
517.55	0	0.1887	0	0	0	0	0.7101	0	0	0	0	0.1575	0.5661	0.5661	0.416	0.9611	0	0	0	0	0.2571	0.2385	0	0	0	0	0	0.2822	0.9573	0	0	0.7548	0.7548	0	0	0.2571	0	0	0.3328	0	0.5594	0	0.416	0	0
517.56	0	0.1396	0	0	0	0	0.8454	0	0	0	0	0.1029	0.4189	0.4189	0.5072	1.1413	0	0	0	0	0.2053	0.202	0	0	0	0	0	0.1589	0.7645	0	0	0.5585	0.5585	0	0	0.2053	0	0	0.3833	0	0.6529	0	0.5072	0	0
517.57	0	0.0906	0	0	0	0	0.9807	0	0	0	0	0.0484	0.2717	0.2717	0.5984	1.3215	0	0	0	0	0.1535	0.1654	0	0	0	0	0	0.0356	0.5717	0	0	0.3622	0.3622	0	0	0.1535	0	0	0.4339	0	0.7463	0	0.5984	0	0
517.58	0	0.0415	0	0	0	0	1.116	0	0	0	0	0	0.1245	0.1245	0.6895	1.5016	0	0	0	0	0.1018	0.1288	0	0	0	0	0	0	0.379	0.1111	0	0.166	0.166	0	0	0.1018	0	0	0.4844	0	0.8398	0	0.6895	0	0
517.59	0	0	0	0	0	0	1.2513	0	0	0	0	0	0	0	0.7807	1.6818	0	0	0	0	0.05	0.0923	0	0	0	0	0	0	0.1862	0.2784	0	0	0	0	0	0.05	0.0422	0.0844	0.5248	0	0.9332	0	0.7807	0	0
517.6	0	0	0	0	0	0	1.3639	0	0	0	0	0	0	0	0.8718	1.8279	0	0	0	0	0	0.0557	0	0	0	0	0	0	0	0.4457	0	0	0	0.2651	0.0723	0.0964	0.3053	0.3504	0.4742	0	0.9307	0	0.8718	0	0
517.61	0	0	0	0	0	0	1.3096	0	0	0	0	0	0	0	0.9428	1.7287	0.0011	0	0	0	0	0.0192	0	0	0	0	0	0	0	0.613	0	0	0	0.7815	0.2131	0.2842	0.69	0.6392	0.4236	0	0.8371	0	0.9428	0	0
517.62	0	0	0	0	0.0443	0	1.1741	0	0	0	0	0	0	0	0.8515	1.5483	0.0774	0	0	0	0	0	0	0	0	0	0	0.0205	0	0.7803	0	0	0	1.2979	0.354	0.472	1.0746	0.928	0.3731	0	0.7436	0	0.8515	0	0
517.63	0	0.0278	0	0	0.1085	0	1.0387	0	0.0833	0.0555	0.0222	0	0	0.0222	0.7603	1.368	0.1538	0	0	0	0	0	0	0.0111	0.0167	0	0	0.0503	0	0.9587	0	0	0	1.8142	0.5457	0.7097	1.487	1.2446	0.3225	0	0.6501	0	0.7603	0	0
517.64	0	0.1969	0	0	0.1728	0	0.9033	0	0.5907	0.3938	0.1575	0	0	0.1575	0.6691	1.1878	0.2301	0	0	0	0	0	0	0.0788	0.1181	0	0	0.0801	0	1.1936	0	0	0	2.3305	0.7789	1.2019	2.0407	1.7025	0.2719	0	0.5566	0	0.6691	0	0
517.65	0	0.366	0	0	0.2371	0	0.768	0	1.098	0.732	0.2928	0	0	0.2928	0.5778	1.0075	0.3064	0	0	0	0	0	0	0.1464	0.2196	0	0	0.1099	0	1.4285	0	0	0	2.8467	1.0121	1.6939	2.5944	2.1604	0.2214	0	0.4631	0	0.5778	0	0
517.66	0	0.535	0	0	0.3013	0	0.6326	0	1.6051	1.0701	0.428	0	0	0.428	0.4866	0.8272	0.3827	0	0	0	0	0	0	0.214	0.321	0	0	0.1397	0	1.6634	0	0	0	3.3628	1.2453	2.1859	3.148	2.6183	0.1708	0	0.3696	0	0.4866	0	0
517.67	0	0.7041	0	0	0.3655	0	0.4972	0	2.1122	1.4081	0.5632	0	0	0.5632	0.3954	0.647	0.459	0	0	0	0	0	0	0.2816	0.4224	0	0	0.1694	0	1.8983	0	0	0	3.8789	1.4785	2.6778	3.7015	3.0761	0.1202	0	0.2761	0	0.3954	0	0
517.68	0	0.873	0	0	0.4297	0	0.3619	0	2.6191	1.7461	0.6984	0	0	0.6984	0.3042	0.4668	0.5353	0	0	0	0	0	0	0.3492	0.5238	0	0	0.1992	0	2.0782	0	0	0	4.3949	1.7116	3.1696	4.2549	3.5339	0.0697	0	0.1826	0	0.3042	0	0
517.69	0	1.042	0	0	0.4939	0	0.2266	0	3.1259	2.084	0.8336	0	0	0.8336	0.213	0.2866	0.6116	0	0	0.0342	0	0	0	0.4168	0.6252	0	0	0.229	0	1.9784	0	0	0	4.9109	1.9446	3.6613	4.8083	3.9916	0.0191	0	0.0892	0	0.213	0	0
517.7	0	1.2109	0	0	0.5581	0	0.0913	0	3.6326	2.4218	0.9687	0	0	0.9687	0.1218	0.1065	0.6878	0	0	0.0971	0	0	0	0.4844	0.7265	0	0	0.2587	0.0423	1.8787	0	0	0	5.3798	2.1649	4.1359	5.1183	4.0425	0	0	0	0	0.1218	0	0
517.71	0	1.3797	0	0	0.6222	0	0.0153	0	4.1392	2.7595	1.1038	0	0	1.1038	0.066	0.0153	0.7641	0	0	0.16	0.0117	0	0	0.5519	0.8278	0	0	0.2943	0.1507	1.7789	0	0	0	4.8632	2.1163	4.252	4.9024	3.9224	0	0	0	0	0.0307	0	0
517.72	0	1.5486	0	0	0.6508	0	0	0	4.6457	3.0971	1.2389	0	0	1.2389	0.0849	0	0.7502	0	0	0.223	0.1005	0.0605	0	0.6194	0.9291	0	0	0.3519	0.259	1.6791	0	0	0	4.3467	2.0677	4.368	4.6865	3.8024	0	0	0	0.0302	0	0	0
517.73	0	1.7174	0	0	0.5865	0	0	0	5.1521	3.4347	1.3739	0	0	1.3739	0.1344	0	0.6738	0	0	0.2859	0.1892	0.1517	0	0.6869	1.0304	0	0	0.3665	0.3673	1.5793	0	0	0	3.8303	1.9942	4.4841	4.4705	3.6823	0	0	0	0.0758	0	0	0
517.74	0	1.6322	0	0	0.5222	0	0	0	4.8965	3.2643	1.3057	0	0	1.3057	0.184	0	0.5974	0	0	0.3488	0.278	0.2428	0.0466	0.6529	0.9793	0	0	0.3811	0.4756	1.3779	0	0	0	3.3139	1.7609	4.1429	4.0006	3.3082	0	0	0	0.1214	0	0.0254	0
517.75	0	1.463	0	0	0.458	0	0	0	4.3891	2.926	1.1704	0	0	1.1704	0.2336	0	0.5211	0	0	0.4118	0.3667	0.334	0.1087	0.5852	0.8778	0	0	0.3957	0.584	1.1429	0	0	0	2.7975	1.5276	3.6507	3.4468	2.8502	0	0	0	0.167	0	0.0592	0
517.76	0	1.2939	0	0	0.3937	0	0	0	3.8817	2.5878	1.0351	0	0	1.0351	0.2831	0	0.4448	0	0	0.4747	0.4555	0.4251	0.1707	0.5176	0.7763	0	0	0.4103	0.6923	0.9079	0	0	0	2.2812	1.2943	3.1586	2.8931	2.3923	0	0	0	0.2126	0	0.093	0
517.77	0	1.1248	0	0	0.3295	0	0	0	3.3745	2.2497	0.8999	0	0	0.8999	0.3327	0	0.3685	0	0	0.5377	0.5442	0.5162	0.2327	0.4499	0.6749	0	0	0.4248	0.8006	0.673	0	0	0	1.765	1.0611	2.6665	2.3394	1.9343	0	0	0	0.2581	0	0.1267	0
517.78	0	0.9558	0	0	0.2652	0	0	0	2.8675	1.9116	0.7647	0	0	0.7647	0.3822	0	0.2921	0	0	0.6007	0.6329	0.6073	0.2946	0.3823	0.5735	0	0	0.4394	0.9089	0.4381	0	0	0	1.2488	0.828	2.1746	1.7858	1.4764	0	0	0	0.3037	0	0.1605	0
517.79	0	0.7868	0	0	0.201	0	0	0	2.3605	1.5737	0.6295	0	0	0.6295	0.4317	0	0.2159	0	0	0.6577	0.7216	0.6984	0.3566	0.3147	0.4721	0	0	0.454	1.0172	0.3147	0	0	0	0.7327	0.5948	1.6827	1.2323	1.0186	0	0	0	0.3492	0	0.1943	0
517.8	0	0.6179	0	0	0.1368	0	0	0	1.8536	1.2358	0.4943	0	0	0.4943	0.4813	0	0.1396	0	0	0.5948	0.8103	0.7895	0.4186	0.2472	0.3707	0	0	0.4686	1.1255	0.2472	0	0	0	0.2166	0.3617	1.191	0.7173	0.6376	0	0	0	0.3948	0	0.228	0
517.81	0	0.449	0	0	0.0727	0	0	0	1.3469	0.8979	0.3592	0	0	0.3592	0.5063	0	0.0633	0	0	0.5319	0.899	0.8806	0.4805	0.1796	0.2694	0	0	0.4832	1.0362	0.1796	0	0	0	0	0.2103	0.8081	0.449	0.449	0	0	0	0.4403	0	0.2618	0
517.82	0.0139	0.3219	0.0627	0.0348	0.0364	0	0	0.0627	0.8472	0.5602	0.2241	0	0	0.2241	0.4567	0	0	0.028	0.0209	0.4898	0.8673	0.9878	0.5424	0.112	0.1681	0	0.0139	0.4376	0.9278	0.112	0	0	0	0	0.118	0.5042	0.2801	0.2801	0	0	0	0.4659	0	0.2955	0
517.83	0.0961	0.3996	0.4325	0.2403	0.1922	0	0	0.4325	0.3818	0.2225	0.089	0	0	0.089	0.4071	0	0	0.0618	0.1442	0.5501	0.7785	0.9643	0.6043	0.0445	0.0667	0	0.0961	0.3893	0.8195	0.0445	0	0	0	0	0.0257	0.2002	0.1112	0.1112	0	0	0	0.4203	0	0.3292	0
517.84	0.1783	0.5348	0.8022	0.4457	0.3565	0	0	0.8022	0.0891	0	0	0	0	0	0.3575	0	0	0.0957	0.2674	0.6104	0.6897	0.9408	0.624	0	0	0	0.1783	0.3449	0.7111	0	0	0	0	0	0	0	0	0	0	0	0	0.3747	0	0.3399	0
517.85	0.2604	0.7813	1.1719	0.651	0.5208	0	0	1.1719	0.1302	0	0	0	0	0	0.308	0	0	0.1295	0.3906	0.6707	0.6009	0.9173	0.5619	0	0	0	0.2604	0.3005	0.6028	0	0	0	0	0	0	0	0	0	0	0	0	0.3291	0	0.3061	0
517.86	0.3426	1.0277	1.5415	0.8564	0.6851	0	0	1.5415	0.1713	0	0	0	0	0	0.2584	0	0	0.1633	0.5138	0.7309	0.5122	0.8938	0.4999	0	0	0	0.3426	0.2561	0.4944	0	0	0	0	0	0	0	0	0	0	0	0	0.2836	0	0.2723	0
517.87	0.4247	1.274	1.911	1.0617	0.8493	0	0	1.911	0.2123	0	0	0	0	0	0.2088	0	0	0.1972	0.637	0.7911	0.4234	0.8703	0.4379	0	0	0	0.4247	0.2117	0.3861	0	0	0	0	0	0	0	0	0	0	0	0	0.238	0	0.2385	0
517.88	0.5068	1.5203	2.2805	1.2669	1.0136	0	0	2.2805	0.2534	0	0	0	0	0	0.1593	0	0	0.231	0.7602	0.8513	0.3347	0.8468	0.3759	0	0	0	0.5068	0.1673	0.2777	0	0	0	0	0	0	0	0	0	0	0	0	0.1924	0	0.2048	0
517.89	0.5889	1.7666	2.6499	1.4722	1.1777	0	0	2.6499	0.2944	0	0	0	0	0	0.1097	0	0	0.2648	0.8833	0.9115	0.246	0.8233	0.3139	0	0	0	0.5889	0.123	0.1694	0	0	0	0	0	0	0	0	0	0	0	0	0.1469	0	0.171	0
517.9	0.671	2.0129	3.0193	1.6774	1.3419	0	0	3.0343	0.3355	0	0	0	0	0	0.0602	0	0	0.2986	1.0064	1.0064	0.1572	0.7998	0.2519	0	0	0	0.671	0.0786	0.0611	0	0	0	0	0	0	0	0	0	0	0	0	0.1013	0	0.1372	0
517.91	0.753	2.2591	3.3886	1.8826	1.506	0	0	3.4563	0.3765	0	0	0	0	0	0.0106	0	0	0.3324	1.1295	1.1295	0.0685	0.7763	0.1899	0	0	0	0.753	0.0343	0	0	0	0	0	0	0	0	0	0	0	0	0	0.0557	0	0.1035	0
517.92	0.8351	2.5052	3.7578	2.0877	1.6702	0	0	3.8783	0.4175	0	0	0	0	0	0	0	0	0.3388	1.2526	1.2526	0	0.698	0.128	0	0	0	0.8351	0	0	0	0	0	0	0	0	0	0	0	0	0	0	0.0102	0	0.0697	0
517.93	0.7938	2.3814	3.5721	1.9845	1.5876	0	0	3.7452	0.3969	0	0	0	0	0	0	0	0	0.305	1.1907	1.1907	0	0.6099	0.0661	0	0	0	0.7938	0	0	0	0	0	0.0469	0	0	0	0	0	0	0	0	0	0	0.036	0
517.94	0.7116	2.1349	3.2023	1.7791	1.4232	0	0	3.4281	0.3558	0	0	0	0	0	0	0	0	0.2711	1.0674	1.0674	0	0.5422	0.0042	0	0	0	0.7116	0	0	0.019	0	0	0.1677	0	0	0	0	0	0	0	0	0	0	0.0023	0
517.95	0.6295	1.8884	2.8325	1.5736	1.2589	0	0	3.111	0.3147	0	0	0	0	0	0	0	0	0.2372	0.9442	0.9442	0	0.4745	0	0	0	0	0.6295	0	0	0.0534	0	0	0.2885	0	0	0	0	0	0	0	0	0	0	0	0
517.96	0.5473	1.6419	2.4628	1.3682	1.0946	0	0	2.794	0.2736	0	0	0	0	0	0	0	0	0.2034	0.8209	0.8209	0	0.4068	0	0	0	0	0.5473	0	0	0.0878	0	0	0.4093	0	0	0	0	0	0	0	0	0	0	0	0
517.97	0.4652	1.3955	2.0932	1.1629	0.9303	0	0	2.4771	0.2326	0	0	0	0	0	0	0	0	0.1696	0.6977	0.6977	0	0.3391	0	0	0	0	0.4652	0	0	0.1222	0	0	0.5301	0	0	0	0	0	0	0	0	0	0	0	0
517.98	0.383	1.1491	1.7236	0.9576	0.766	0	0	2.1602	0.1915	0	0	0	0	0	0	0	0	0.1357	0.5745	0.5745	0	0.2715	0	0	0	0	0.383	0	0	0.1566	0	0	0.6508	0	0	0	0	0	0	0	0	0	0	0	0
517.99	0.3009	0.9027	1.3541	0.7523	0.6018	0	0	1.8433	0.1505	0	0	0	0	0	0	0	0	0.1019	0.4514	0.4514	0	0.2038	0	0	0	0	0.3009	0	0	0.191	0	0	0.7715	0	0	0	0	0	0	0	0	0	0	0	0
518	0.2188	0.6564	0.9846	0.547	0.4376	0	0	1.5265	0.1094	0	0	0	0	0	0	0	0	0.0681	0.3282	0.3282	0	0.1362	0.0397	0	0	0	0.2188	0	0	0.2253	0	0	0.8922	0	0	0	0	0	0	0	0	0.0882	0.0882	0	0
518.01	0.1367	0.4101	0.634	0.3981	0.3673	0	0	1.125	0.0684	0	0	0	0	0	0	0	0	0.0343	0.2051	0.2051	0	0.0686	0.0981	0	0	0	0.1367	0	0	0.2597	0	0	1.0129	0	0	0	0	0	0	0	0	0.2108	0.2108	0	0
518.02	0.0546	0.1639	0.3281	0.3832	0.5204	0	0	0.703	0.0273	0	0	0	0	0	0	0	0	0.0005	0.0819	0.0819	0	0.001	0.1566	0	0	0	0.0546	0	0	0.294	0	0	1.1336	0	0	0	0	0	0	0	0	0.3335	0.3335	0	0
518.03	0	0	0.1457	0.437	0.7284	0	0	0.4044	0	0	0	0	0	0	0	0	0	0	0	0	0	0	0.215	0	0	0	0	0	0	0.3284	0	0.0016	1.2542	0	0	0	0	0	0	0	0	0.4561	0.4561	0	0
518.04	0.0164	0	0.2091	0.7259	1.0949	0.1313	0.0656	0.435	0	0	0	0.0328	0.0164	0.0328	0.0336	0	0	0	0	0	0.0164	0.0328	0.3391	0	0	0	0	0	0	0.3532	0	0.0315	1.1434	0	0	0	0	0	0	0	0.0048	0.5787	0.5787	0	0.0096
518.05	0.0505	0	0.2726	1.1211	1.5146	0.4043	0.2022	0.4798	0	0	0	0.1011	0.0505	0.1011	0.1068	0	0	0	0	0	0.0505	0.1011	0.534	0	0	0	0	0	0	0.3188	0	0.0614	1.0226	0	0	0	0	0	0	0	0.0393	0.7014	0.7014	0	0.0787
518.06	0.0847	0	0.3361	1.5162	1.9343	0.6774	0.3387	0.5245	0	0	0	0.1693	0.0847	0.1693	0.18	0	0	0	0	0	0.0847	0.1693	0.729	0	0	0	0	0	0	0.2844	0	0.0912	0.9018	0	0	0	0	0	0	0	0.0739	0.824	0.824	0	0.1477
518.07	0.1188	0	0.3995	1.9113	2.3541	0.9503	0.4752	0.5693	0	0	0	0.2376	0.1188	0.2376	0.2532	0	0	0	0	0	0.1188	0.2376	0.9239	0	0	0	0	0	0	0.25	0	0.1211	0.781	0	0	0	0	0	0	0	0.1084	0.9467	0.9467	0	0.2168
518.08	0.1529	0	0.463	2.3064	2.7738	1.2232	0.6116	0.614	0	0	0	0.3058	0.1529	0.3058	0.3264	0	0	0	0	0	0.1529	0.3058	1.1188	0	0	0	0	0	0	0.2156	0	0.1509	0.6602	0	0	0	0	0	0	0	0.1429	1.0693	1.0693	0	0.2858
518.09	0.187	0	0.5265	2.7015	3.1935	1.496	0.748	0.6587	0	0	0	0.374	0.187	0.374	0.3996	0	0	0	0	0	0.187	0.374	1.3136	0	0	0	0	0	0	0.1812	0	0.1807	0.5395	0	0	0	0	0	0	0	0.1774	1.192	1.192	0	0.3548
518.1	0.2211	0	0.59	3.0965	3.6132	1.7688	0.8844	0.7033	0	0	0	0.4422	0.2211	0.4422	0.4727	0	0	0.0221	0.1107	0.0332	0.2211	0.4422	1.4863	0	0	0	0	0	0	0.1468	0	0.2105	0.4187	0	0	0	0	0	0	0	0.2119	1.2588	1.2588	0.0221	0.4349
518.11	0.2552	0	0.6535	3.4915	4.0329	2.0415	1.0208	0.7652	0	0	0	0.5104	0.2552	0.5104	0.5459	0	0	0.139	0.6952	0.2085	0.2552	0.5104	1.5642	0	0	0	0	0	0	0.1125	0	0.2403	0.298	0	0	0	0	0	0	0	0.2464	1.1362	1.1362	0.139	0.5623
518.12	0.2893	0	0.6168	3.5861	3.9519	2.3142	1.1571	0.8625	0	0.0053	0.0035	0.5785	0.2893	0.5803	0.619	0	0	0.2559	1.2796	0.3839	0.2893	0.5785	1.6421	0	0	0	0	0	0	0.0781	0	0.2701	0.1773	0	0	0	0	0	0	0	0.2809	1.0135	1.0135	0.2559	0.6897
518.13	0.3233	0	0.5534	3.6001	3.758	2.5868	1.2934	0.9598	0	0.1412	0.0941	0.6467	0.3233	0.6938	0.6921	0	0	0.3728	1.864	0.5592	0.3233	0.6467	1.7199	0	0	0	0	0	0	0.0438	0	0.2999	0.0566	0	0	0	0	0	0	0	0.3154	0.8908	0.8908	0.3728	0.8171
518.14	0.3534	0	0.4899	3.59	3.5729	2.8271	1.4136	0.9733	0	0.3588	0.1847	0.7068	0.3534	0.7991	0.757	0	0	0.4897	2.4485	0.7345	0.3534	0.7068	1.7817	0	0	0	0	0	0	0.0094	0	0.2908	0	0	0	0	0	0	0	0	0.3498	0.7696	0.7682	0.4897	0.9445
518.15	0.3192	0	0.4264	3.1947	3.1952	2.554	1.277	0.8758	0	0.5857	0.2753	0.6385	0.3192	0.7761	0.6837	0	0	0.6066	3.0329	0.9099	0.3192	0.6385	1.5866	0	0	0	0	0	0	0	0	0.261	0	0	0	0	0	0	0	0	0.3342	0.6846	0.6455	0.6066	0.9717
518.16	0.2851	0	0.3629	2.7994	2.8176	2.2809	1.1404	0.7783	0	0.8126	0.3659	0.5702	0.2851	0.7532	0.6105	0	0	0.7235	3.6173	1.0852	0.2851	0.5702	1.3916	0	0	0	0	0	0	0	0	0.2311	0	0	0	0	0	0	0	0	0.2997	0.5996	0.5229	0.7235	0.961
518.17	0.251	0	0.2994	2.4042	2.4399	2.0078	1.0039	0.6809	0	1.0394	0.4564	0.502	0.251	0.7302	0.5373	0	0	0.8403	4.2017	1.2605	0.251	0.502	1.1967	0	0	0	0	0	0	0	0	0.2013	0	0	0	0	0	0	0	0	0.2651	0.5147	0.4002	0.8403	0.9504
518.18	0.2169	0	0.236	2.009	2.0622	1.7349	0.8674	0.5834	0	1.2663	0.547	0.4337	0.2169	0.7072	0.4641	0	0	0.9572	4.7862	1.4358	0.2169	0.4337	1.0017	0	0	0	0	0	0	0	0	0.1714	0	0	0	0	0	0	0	0	0.2306	0.4297	0.2775	0.9572	0.9398
518.19	0.1827	0	0.1725	1.6139	1.6845	1.4619	0.731	0.486	0	1.493	0.6375	0.3655	0.1827	0.6842	0.3909	0	0	1.0741	5.3706	1.6112	0.1827	0.3655	0.8068	0	0	0	0	0	0	0	0	0.1416	0	0	0	0	0	0	0	0	0.1961	0.3447	0.1548	1.0741	0.9292
518.2	0.1486	0	0.109	1.2187	1.3069	1.1891	0.5945	0.3886	0	1.7198	0.728	0.2973	0.1486	0.6613	0.3177	0	0	1.191	5.955	1.7865	0.1486	0.2973	0.612	0	0	0	0	0	0	0	0	0.1118	0	0	0	0	0	0	0	0	0.1616	0.2597	0.0322	1.191	0.9912
518.21	0.1145	0	0.0455	0.8236	0.9292	0.9163	0.4581	0.2913	0	1.9465	0.8186	0.2291	0.1145	0.6384	0.2445	0	0	1.1438	5.7191	1.7157	0.1145	0.2291	0.4581	0	0	0	0	0	0	0	0	0.0819	0	0	0	0	0	0	0	0	0.1271	0.2652	0	1.1438	1.0223
518.22	0.0804	0	0	0.4827	0.6416	0.6436	0.3218	0.1939	0	2.1733	0.9091	0.1609	0.0804	0.6571	0.1714	0	0	1.0269	5.1765	1.5964	0.0804	0.1609	0.3218	0	0	0	0.042	0.084	0	0	0	0.0521	0	0	0	0	0	0	0	0	0.0926	0.3028	0	1.0269	1.0186
518.23	0.0464	0	0	0.2782	0.576	0.3709	0.1854	0.0966	0	2.2393	0.8925	0.0927	0.0464	0.7397	0.0983	0	0	0.91	4.7522	1.6347	0.0464	0.0927	0.1854	0	0	0	0.2023	0.4046	0	0	0	0.0223	0	0	0	0	0	0	0	0	0.0581	0.3405	0	0.9203	1.0149
518.24	0.0123	0	0	0.0737	0.4316	0.0983	0.0491	0	0	2.1102	0.8019	0.0246	0.0123	0.7853	0.0251	0	0	0.7931	4.3871	1.673	0.0123	0.0246	0.0491	0	0	0	0.3626	0.7251	0	0	0	0	0	0	0	0	0	0	0	0	0.0236	0.3781	0	0.8708	1.0112
518.25	0	0	0	0	0.3526	0	0	0	0	1.8832	0.7113	0	0	0.8744	0	0	0	0.6762	4.1259	1.7113	0	0	0	0	0	0	0.5228	1.0456	0	0	0	0	0	0	0	0	0	0	0	0	0	0.3689	0	0.8214	1.0293
518.26	0	0	0	0	0.3104	0	0	0	0	1.6563	0.6207	0	0	0.9881	0	0	0	0.5592	3.8646	1.7496	0	0	0	0	0	0	0.6831	1.3661	0	0	0	0	0	0	0	0	0	0	0	0	0	0.3312	0	0.7719	1.0946
518.27	0	0	0	0	0.2683	0	0	0	0	1.4294	0.5301	0	0	1.1018	0	0	0	0.4423	3.6034	1.7879	0	0	0	0	0	0	0.8433	1.6866	0	0	0	0	0	0	0	0	0	0	0	0	0	0.2935	0	0.7224	1.1598
518.28	0	0	0	0	0.2261	0	0	0	0	1.2025	0.4395	0	0	1.2155	0	0	0	0.3254	3.3421	1.8262	0	0	0	0	0	0	1.0035	2.0071	0	0	0	0	0	0	0	0	0	0	0	0	0	0.2558	0	0.6729	1.2251
518.29	0	0	0	0	0.184	0	0	0	0	0.9757	0.3489	0	0	1.3292	0	0	0	0.2085	3.0807	1.8644	0	0	0	0	0	0	1.1637	2.3275	0	0	0	0	0	0	0	0	0	0	0	0	0	0.2182	0	0.6234	1.2904
518.3	0	0	0	0	0.1419	0	0	0	0	0.7489	0.2584	0	0	1.4429	0	0	0	0.0916	2.8193	1.9027	0	0	0	0	0	0	1.324	2.6479	0	0	0	0	0	0	0	0	0	0	0	0	0	0.1805	0	0.5739	1.334
518.31	0	0	0	0	0.0998	0	0	0	0	0.5221	0.1679	0	0	1.5566	0	0	0	0	2.6844	1.9789	0	0	0	0	0	0	1.4842	2.9683	0	0	0	0	0	0	0	0	0	0	0	0	0	0.1428	0	0.5496	1.1644
518.32	0	0	0	0	0.0576	0	0	0	0	0.2953	0.0773	0	0	1.6703	0	0	0	0	3.0076	2.1924	0	0	0	0	0	0	1.6443	3.2887	0	0	0	0	0	0	0	0	0	0	0	0	0	0.1051	0	0.617	1.0407
518.33	0	0	0	0	0.0155	0	0	0	0	0.0883	0	0	0	1.537	0	0	0	0	3.0751	2.0653	0	0	0	0	0	0	1.549	3.0979	0	0	0	0	0	0	0	0	0	0	0	0	0	0.0675	0	0.6843	0.917
518.34	0	0	0	0	0	0	0	0	0	0	0	0	0	1.3779	0	0	0	0	3.0776	1.8515	0	0	0	0	0	0	1.3887	2.7773	0	0	0	0	0	0	0	0.0013	0.0024	0	0	0	0	0.0298	0	0.6519	0.7932
518.35	0	0	0	0	0	0	0	0	0	0	0	0	0	1.2188	0	0	0	0	2.779	1.6378	0	0.1687	0	0	0	0	1.2284	2.4567	0	0	0.0759	0.0759	0	0	0	0.0468	0.0925	0	0	0	0	0.0832	0	0.5844	0.6694
518.36	0	0	0	0	0	0	0	0	0	0	0	0	0	1.0598	0	0	0	0	2.4556	1.4241	0	0.3604	0	0	0	0	1.0681	2.1361	0	0	0.165	0.165	0	0	0	0.0923	0.1826	0	0	0	0	0.1945	0	0.517	0.5457
518.37	0	0	0	0	0	0	0	0	0	0	0.0285	0	0	0.9862	0	0	0	0	2.1464	1.2104	0.057	0.7088	0.057	0	0	0	0.9078	1.8156	0	0	0.2541	0.3965	0.2422	0.0855	0.057	0.1947	0.3153	0	0	0	0	0.3484	0	0.4495	0.4219
518.38	0	0	0	0	0	0	0	0	0	0	0.0876	0	0	1.0045	0	0	0	0	1.8527	0.9967	0.1751	1.2253	0.1751	0	0	0	0.7475	1.4951	0	0	0.3431	0.781	0.7444	0.2627	0.1751	0.3583	0.494	0	0	0	0	0.5483	0	0.3821	0.2982
518.39	0	0	0	0	0	0	0	0	0	0	0.1466	0	0	1.0226	0	0	0	0	1.5589	0.783	0.2933	1.7418	0.2933	0	0	0	0.5873	1.1745	0	0	0.4321	1.1653	1.2464	0.4399	0.2933	0.5219	0.6726	0	0	0	0	0.748	0	0.3147	0.1744
518.4	0	0	0	0	0	0	0	0	0	0	0.2057	0	0	1.0408	0	0	0	0	1.2652	0.5694	0.4114	2.2581	0.4114	0	0	0	0.427	0.854	0	0	0.5211	1.5495	1.7483	0.6171	0.4114	0.6855	0.8511	0	0	0	0	0.9478	0	0.2473	0.0506
518.41	0	0	0	0	0	0	0	0	0	0	0.2647	0	0	1.0589	0	0	0	0	0.9714	0.3557	0.5294	2.7742	0.5294	0	0	0	0.2668	0.5336	0	0	0.6101	1.9336	2.2501	0.7941	0.5294	0.849	1.0296	0	0	0	0	1.1474	0	0.1799	0
518.42	0	0	0	0	0	0	0	0	0	0	0.3237	0	0	1.0769	0	0	0	0	0.6778	0.1421	0.6475	3.2903	0.6475	0	0	0	0.1066	0.2131	0	0	0.699	2.3177	2.7517	0.9712	0.6475	1.0125	1.208	0	0	0	0	1.3471	0	0.1125	0
518.43	0	0	0	0	0	0	0	0	0	0	0.3827	0	0	1.1482	0	0	0	0	0.4378	0	0.7655	3.8063	0.7655	0	0	0	0	0	0	0	0.7879	2.7016	3.2532	1.1482	0.7655	1.1759	1.3864	0	0	0	0	1.5467	0	0.0452	0
518.44	0	0	0	0	0	0	0	0	0	0	0.4417	0	0	1.3252	0	0	0	0	0.3043	0	0.8834	4.3612	0.8834	0	0	0	0	0	0	0	0.8768	3.0854	3.7546	1.3252	0.8834	1.3393	1.5648	0	0	0	0	1.7462	0	0	0
518.45	0	0	0	0	0	0	0	0	0	0	0.5007	0	0	1.5021	0	0	0	0	0.2503	0	1.0014	4.753	1.0014	0	0	0	0	0	0	0	0.8846	3.388	4.2558	1.5021	1.0014	1.4484	1.6283	0	0	0	0	1.8724	0	0	0
518.46	0	0	0	0	0	0	0	0	0	0	0.5596	0	0	1.6789	0	0	0	0	0.2798	0	1.1193	4.9323	1.1193	0	0.0322	0	0	0	0	0	0.7955	3.5937	4.757	1.6789	1.1193	1.5208	1.6267	0	0	0	0	1.8495	0	0	0
518.47	0	0	0	0	0	0	0	0	0	0	0.6072	0	0	1.8215	0	0	0	0	0.3036	0	1.2143	5.0488	1.2143	0	0.0926	0	0	0	0	0	0.7064	3.7423	5.1609	1.8215	1.2143	1.5704	1.6079	0	0	0	0	1.8096	0	0	0
518.48	0	0	0	0	0	0	0	0	0	0	0.5481	0	0	1.6442	0	0	0	0	0.274	0	1.0961	4.5789	1.0961	0	0.1529	0	0	0	0	0	0.6174	3.3577	4.6586	1.6442	1.0961	1.4067	1.4292	0	0	0	0	1.6097	0	0	0
518.49	0	0	0	0	0	0	0	0	0	0	0.489	0	0	1.467	0	0	0	0	0.2445	0	0.978	4.1091	0.978	0	0.2133	0	0	0	0	0	0.5283	2.9733	4.1564	1.467	0.978	1.243	1.2506	0	0	0	0	1.4099	0	0	0
518.5	0	0	0	0	0	0	0	0	0	0	0.4299	0	0	1.2898	0	0	0	0	0.215	0	0.8598	3.6394	0.8598	0	0.2736	0	0	0	0	0	0.4393	2.5889	3.6544	1.2898	0.8598	1.0794	1.072	0	0	0	0	1.2101	0	0	0
518.51	0	0	0	0	0	0	0	0	0	0	0.3709	0	0	1.1126	0	0	0	0	0.1854	0	0.7417	3.1699	0.7417	0	0.3339	0	0	0	0	0	0.3503	2.2047	3.1524	1.1126	0.7417	0.9159	0.8934	0	0	0	0	1.0103	0	0	0
518.52	0	0	0	0	0	0	0	0	0	0	0.3118	0	0	0.9355	0	0	0	0	0.1559	0	0.6237	2.7004	0.6237	0	0.3942	0	0	0	0	0	0.2613	1.8205	2.6506	0.9355	0.6237	0.7524	0.7149	0	0	0	0	0.8106	0	0	0
518.53	0	0	0	0	0	0	0	0	0	0	0.2528	0	0	0.7585	0	0	0	0	0.1264	0	0.5056	2.2311	0.5056	0	0.4545	0	0	0	0	0	0.1724	1.4365	2.149	0.7585	0.5056	0.5889	0.5365	0	0	0	0	0.611	0	0	0
518.54	0.0947	0.0118	0	0	0	0.1901	0.1425	0.1425	0	0	0.2413	0	0	0.5815	0	0	0	0	0.0969	0	0.3876	1.7256	0.3876	0.0146	0.5147	0	0	0	0	0	0.0835	1.0526	1.695	0.5815	0.3876	0.4254	0.3581	0	0	0	0	0.4114	0	0	0
518.55	0.5508	0.0571	0	0	0	0.4324	0.3243	0.4657	0	0	0.2429	0	0.0471	0.4045	0	0	0	0	0.0674	0.0036	0.2697	1.1655	0.2697	0.2515	0.575	0	0	0.0296	0	0	0	0.6742	1.2542	0.4045	0.2697	0.2697	0.2022	0	0.1413	0.2827	0.5654	0.2137	0.1	0.0471	0.424
518.56	1.0084	0.1023	0.1404	0	0	0.6748	0.5061	0.7911	0	0	0.2446	0	0.095	0.2276	0	0	0	0	0.0379	0.0629	0.1517	0.7943	0.1517	0.4885	0.6161	0	0	0.0632	0	0	0	0.3793	0.8135	0.2276	0.1517	0.1517	0.1138	0	0.2851	0.5701	1.1402	0.1471	0.2901	0.095	0.8552
518.57	1.466	0.1475	0.31	0	0	0.9171	0.6878	1.1166	0	0	0.2462	0	0.1429	0.0507	0	0	0	0	0.0085	0.1221	0.0338	0.4233	0.0338	0.7254	0.5557	0	0	0.0967	0	0	0	0.0845	0.373	0.0507	0.0338	0.0338	0.0254	0	0.4288	0.8575	1.715	0.0901	0.4802	0.1429	1.2863
518.58	1.9235	0.1927	0.4795	0	0	1.1595	0.8696	1.4421	0	0	0.2899	0	0.1908	0	0	0	0	0	0	0.1814	0	0.2835	0	0.9623	0.4954	0	0	0.1303	0	0	0	0	0.2899	0	0	0	0	0	0.5724	1.1449	2.2898	0.0962	0.6703	0.1908	1.7173
518.59	2.3809	0.2379	0.649	0	0	1.4019	1.0514	1.7675	0	0	0.3505	0	0.2387	0	0	0	0	0	0	0.2406	0	0.2367	0	1.1992	0.435	0	0	0.1639	0	0	0	0	0.3505	0	0	0	0	0	0.7161	1.4322	2.8644	0.1276	0.8603	0.2387	2.1483
518.6	2.8383	0.2831	0.8185	0	0	1.6442	1.2332	2.0929	0	0	0.4111	0	0.2866	0	0	0	0	0	0	0.2998	0	0.1899	0	1.436	0.3747	0	0	0.1974	0	0	0	0	0.4111	0	0	0	0	0	0.8598	1.7195	3.439	0.159	1.0503	0.2866	2.5793
518.61	3.2957	0.3283	0.9879	0	0	1.8866	1.415	2.4184	0	0	0.4717	0	0.3345	0	0	0	0	0	0	0.359	0	0.1431	0	1.6729	0.3143	0	0	0.231	0	0	0	0	0.4717	0	0	0	0	0	1.0034	2.0068	4.0136	0.1904	1.2402	0.3345	3.0102
518.62	3.753	0.3735	1.1573	0	0	2.129	1.5967	2.7438	0	0	0.5322	0	0.3823	0	0	0	0	0	0	0.4181	0	0.0963	0	1.9097	0.254	0	0	0.2645	0	0	0	0	0.5322	0	0	0	0	0	1.147	2.294	4.5881	0.2218	1.4301	0.3823	3.4411
518.63	4.2102	0.4187	1.3267	0	0	2.3714	1.7785	3.0692	0	0	0.5928	0	0.4302	0	0	0	0	0	0	0.4773	0	0.0496	0	2.1464	0.1937	0	0	0.298	0	0	0	0	0.5928	0	0	0	0	0	1.2906	2.5813	5.1625	0.2532	1.62	0.4302	3.8719
518.64	4.6674	0.4639	1.496	0	0	2.4736	1.8552	3.2894	0	0	0.6184	0	0.4781	0	0.1068	0.1068	0.0534	0.0534	0	0.5364	0	0.0028	0	2.3832	0.1334	0	0	0.3849	0	0	0	0	0.6184	0	0	0	0	0	1.4342	2.8684	5.7369	0.2846	1.8099	0.4781	4.3027
518.65	4.4248	0.4347	1.6653	0	0	2.2311	1.6734	3.0946	0	0	0.5578	0	0.4737	0	0.2167	0.2167	0.1084	0.1084	0	0.5956	0	0	0	2.3283	0.0732	0	0	0.4415	0	0	0	0	0.5578	0	0	0	0	0	1.4212	2.8425	5.6849	0.3159	1.8953	0.4737	4.2637
518.66	3.9671	0.3894	1.6877	0	0	1.9887	1.4915	2.769	0	0	0.4972	0	0.4258	0	0.3266	0.3266	0.1633	0.1633	0	0.5755	0.0834	0.0417	0	2.0913	0.0129	0	0	0.4628	0	0	0.0851	0	0.4972	0	0	0	0	0	1.2775	2.6001	5.1099	0.3053	1.7675	0.4258	3.8324
518.67	3.5094	0.3442	1.518	0	0	1.7463	1.3097	2.4435	0	0	0.4366	0	0.3779	0	0.4366	0.4366	0.2183	0.2183	0	0.5162	0.208	0.104	0	1.8543	0	0	0	0.4842	0	0	0.2311	0	0.4366	0	0	0	0	0	1.1337	2.466	4.535	0.2739	1.5774	0.3779	3.4012
518.68	3.0517	0.299	1.3484	0	0	1.5039	1.1279	2.1179	0	0	0.376	0	0.33	0	0.5465	0.5465	0.2732	0.2732	0	0.457	0.3326	0.1663	0	1.6174	0	0	0	0.5056	0	0	0.377	0	0.376	0	0	0	0	0	0.99	2.3319	3.9601	0.2424	1.3873	0.33	2.9701
518.69	2.5942	0.2537	1.1789	0	0	1.2615	0.9461	1.7924	0	0	0.3154	0	0.2821	0	0.6564	0.6564	0.3282	0.3282	0	0.3977	0.4571	0.2286	0	1.3804	0	0	0	0.527	0	0	0.5229	0	0.3154	0	0	0	0	0	0.8463	2.1978	3.3852	0.211	1.1972	0.2821	2.5389
518.7	2.1366	0.2085	1.0094	0	0	1.019	0.7643	1.4669	0	0	0.2548	0	0.2342	0	0.7663	0.7663	0.3832	0.3832	0	0.3385	0.5817	0.2908	0	1.1435	0	0	0	0.5484	0	0	0.6688	0	0.2548	0	0	0	0	0	0.7026	2.0637	2.8105	0.1796	1.0072	0.2342	2.1079
518.71	1.6792	0.1633	0.8399	0	0	0.7766	0.5825	1.1414	0	0	0.1942	0	0.1863	0	0.8763	0.8763	0.4381	0.4381	0	0.2793	0.7062	0.3531	0	0.9066	0	0	0	0.5698	0	0	0.8147	0	0.1942	0	0	0	0	0	0.5589	1.9297	2.2358	0.1482	0.8172	0.1863	1.6768
518.72	1.2217	0.1181	0.6704	0	0	0.5342	0.4006	0.8159	0	0	0.1335	0	0.1384	0	0.9862	0.9862	0.4931	0.4931	0	0.2201	0.8306	0.4153	0	0.6698	0	0	0	0.5912	0	0	0.9605	0	0.1335	0	0	0	0	0	0.4153	1.7956	1.6611	0.1168	0.6272	0.1384	1.2458
518.73	0.7644	0.0729	0.501	0	0	0.2918	0.2188	0.4905	0	0	0.0729	0	0.0905	0	1.0961	1.0961	0.548	0.548	0	0.1609	0.9551	0.4775	0	0.4329	0	0	0	0.6126	0	0	1.1063	0	0.0729	0	0	0	0	0	0.2716	1.6615	1.0865	0.0854	0.4373	0.0905	0.8149
518.74	0.307	0.0277	0.3317	0	0	0.0493	0.037	0.165	0	0	0.0123	0	0.0427	0	1.0945	1.0945	0.5472	0.5472	0	0.1018	1.0795	0.5397	0	0.1961	0	0	0	0.5783	0	0	1.252	0	0.0123	0	0	0.0215	0	0	0.128	1.5274	0.512	0.054	0.2473	0.0427	0.384
518.75	0	0	0.1623	0	0	0	0	0.0459	0	0	0	0	0	0	0.9845	0.9845	0.4922	0.4922	0	0.0426	1.2038	0.6019	0	0	0	0	0	0.5318	0.0085	0	1.3977	0	0	0	0	0.0858	0	0	0	1.4245	0.0521	0.0226	0.0679	0	0
518.76	0.0916	0.0366	0	0	0	0	0	0.1386	0	0	0	0	0	0	0.8745	0.8745	0.4373	0.4373	0	0	1.2588	0.6294	0	0	0	0	0	0.6059	0.0579	0.0249	1.4981	0	0	0	0	0.1502	0	0	0	1.5777	0.222	0	0	0	0
518.77	0.2824	0.113	0	0	0	0	0	0.2313	0	0	0	0	0	0	0.7646	0.7646	0.3823	0.3823	0	0	1.1341	0.567	0	0	0	0	0	0.6799	0.1074	0.114	1.3521	0	0	0	0	0.2146	0	0	0	1.4624	0.3918	0	0	0	0
518.78	0.4731	0.1892	0	0	0	0	0	0.3239	0	0	0	0	0	0	0.6546	0.6546	0.3273	0.3273	0	0	1.0095	0.5211	0	0	0	0	0	0.754	0.1568	0.2031	1.2061	0	0	0	0	0.2789	0	0	0	1.309	0.5617	0	0	0	0
518.79	0.6638	0.2655	0	0	0	0	0	0.4165	0	0	0	0	0	0	0.5447	0.5447	0.2723	0.2723	0	0	0.8849	0.489	0	0	0	0	0	0.828	0.2063	0.2922	1.0602	0	0	0	0	0.3433	0	0	0	1.1556	0.7315	0	0	0	0
518.8	0.8545	0.3418	0	0	0	0	0	0.5092	0	0	0	0	0	0	0.4347	0.4347	0.2174	0.2174	0	0	0.7603	0.4569	0	0	0	0	0	0.902	0.2557	0.3812	0.9143	0	0	0	0	0.4077	0	0	0	1.0023	0.9013	0	0	0	0
518.81	1.0451	0.418	0	0	0	0	0	0.6018	0	0	0	0	0	0	0.3248	0.3248	0.1624	0.1624	0	0	0.6358	0.4248	0	0	0	0	0	0.976	0.3051	0.4703	0.7684	0	0	0	0	0.4721	0	0	0	0.849	1.071	0	0	0	0
518.82	1.2357	0.4943	0	0	0	0	0	0.6944	0	0	0	0	0	0	0.2148	0.2148	0.1074	0.1074	0	0	0.5113	0.3928	0	0	0	0	0	1.0499	0.3545	0.5593	0.6225	0	0	0	0	0.5364	0	0	0	0.6957	1.2408	0	0	0	0
518.83	1.4262	0.5705	0	0	0	0	0	0.787	0	0	0	0	0	0	0.1049	0.1049	0.0525	0.0525	0	0	0.3868	0.3607	0	0	0	0	0	1.1239	0.404	0.6483	0.4767	0	0	0	0	0.6008	0	0	0	0.5425	1.4105	0	0	0	0
518.84	1.6168	0.6467	0	0	0	0	0.0482	0.8796	0	0	0.0119	0	0	0	0	0	0	0	0	0	0.2624	0.3286	0	0	0	0	0	1.4433	0.4534	0.8344	0.3309	0	0	0	0	0.6652	0	0	0	0.3892	1.5802	0	0	0	0
518.85	1.8072	0.7229	0	0	0	0	0.1066	0.9623	0	0	0.2732	0	0	0	0	0	0	0	0	0	0.138	0.3114	0.0446	0	0	0	0	1.8664	0.5028	1.041	0.1851	0	0	0	0	0.6216	0	0	0	0.236	1.7499	0	0.0593	0.158	0.0198
518.86	1.9667	0.7867	0	0	0	0	0.165	0.8696	0	0.0646	0.5344	0	0	0	0	0	0	0	0	0	0.0136	0.337	0.2176	0	0	0	0	2.0589	0.48	1.2476	0.0394	0	0	0	0	0.5572	0	0	0	0.0829	1.6161	0	0.1958	0.5222	0.0653
518.87	1.7759	0.7186	0.0014	0	0.0014	0	0.2234	0.7769	0	0.1658	0.7956	0	0	0	0	0.0028	0	0	0	0.0041	0	0.418	0.4082	0.0041	0.0638	0.0041	0.0014	2.224	0.4374	1.3039	0.0083	0	0.0041	0.0028	0	0.4929	0	0.0014	0	0	1.4461	0	0.3324	0.8863	0.1108
518.88	1.5851	0.8226	0.0314	0	0.0314	0	0.2817	0.6842	0	0.3817	1.0568	0	0	0	0	0.0629	0	0	0	0.0943	0	0.4964	0.6195	0.0943	0.419	0.0943	0.0314	2.3891	0.5382	1.5127	0.1886	0	0.0943	0.0629	0	0.4285	0	0.0314	0	0.0308	1.2763	0	0.4689	1.2504	0.1563
518.89	1.3943	0.9266	0.0615	0	0.0615	0	0.3401	0.5916	0	0.5976	1.318	0	0	0	0	0.1229	0	0	0	0.1844	0	0.5239	0.8308	0.1844	0.7742	0.1844	0.0615	2.5543	0.639	1.7215	0.3688	0	0.1844	0.1229	0	0.3641	0	0.0615	0	0.065	1.1064	0	0.6054	1.6144	0.2018
518.9	1.2036	1.0305	0.0915	0	0.0915	0	0.3985	0.4989	0	0.8134	1.5791	0	0	0	0	0.183	0	0	0	0.2745	0	0.5514	1.0421	0.2745	1.1293	0.2745	0.0915	2.7195	0.7397	1.9303	0.549	0	0.2745	0.183	0	0.2997	0	0.0915	0	0.0993	0.9365	0	0.7419	1.9784	0.2473
518.91	1.0129	1.1344	0.1215	0	0.1215	0	0.4569	0.4063	0	1.0292	1.8403	0	0	0	0	0.2431	0	0	0	0.3646	0	0.5788	1.2534	0.3646	1.4843	0.3646	0.1215	2.8846	0.8404	2.1391	0.7292	0	0.3646	0.2431	0	0.2353	0	0.1215	0	0.1335	0.7667	0	0.8784	2.3423	0.2928
518.92	0.8223	1.2382	0.1516	0	0.1516	0	0.5153	0.3137	0	1.245	2.1014	0	0	0	0	0.3031	0	0	0	0.4547	0	0.6063	1.4647	0.4547	1.8393	0.4547	0.1516	3.0498	0.941	2.3478	0.9093	0	0.4547	0.3031	0	0.1709	0	0.1516	0	0.1678	0.5969	0	1.0148	2.7062	0.3383
518.93	0.6317	1.3421	0.1816	0	0.1816	0	0.5736	0.221	0	1.4607	2.3625	0	0	0	0	0.3631	0	0	0	0.5447	0	0.6338	1.6759	0.5447	2.1941	0.5447	0.1816	3.2151	1.0417	2.5566	1.0894	0	0.5447	0.3631	0	0.1065	0	0.1816	0	0.202	0.4272	0	1.1513	3.0701	0.3838
518.94	0.4411	1.6453	0.2116	0	0.2116	0	0.5906	0.1284	0	1.6763	2.6236	0	0	0	0	0.4231	0	0	0	0.6347	0	0.6613	1.8871	0.6347	2.5489	0.6347	0.2116	3.1715	1.1423	2.6817	1.2694	0.0499	0.8841	0.4231	0	0.0421	0	0.2116	0	0.2363	0.2574	0	1.2877	3.4339	0.4292
518.95	0.2506	2.0004	0.2416	0	0.2416	0	0.5322	0.0358	0	1.8919	2.5783	0	0.0219	0.1097	0	0.4831	0	0	0	0.7247	0	0.6888	2.0984	0.7247	2.9036	0.7247	0.2416	2.7483	1.2428	2.655	1.4494	0.1127	1.2882	0.4831	0	0	0	0.2416	0	0.2705	0.0877	0.2794	1.42	3.7868	0.4733
518.96	0.0601	2.3617	0.2715	0.0031	0.286	0	0.4738	0	0	2.061	2.317	0	0.0854	0.4272	0	0.5431	0.0146	0.0729	0	0.8146	0	0.6235	2.031	0.8146	3.2581	0.8146	0.2715	2.3874	1.3577	2.6283	1.6293	0.1755	1.6922	0.5431	0	0	0.015	0.2776	0.0556	0.3047	0.0144	0.6172	1.2834	3.4225	0.4278
518.97	0	2.8854	0.3015	0.0614	0.3654	0	0.4154	0	0	2.0851	2.0557	0	0.1639	0.7446	0	0.6031	0.0646	0.3231	0	0.9046	0	0.5357	1.8927	0.9046	3.6024	0.9046	0.3015	2.0932	1.5076	2.6464	1.9774	0.2383	2.1562	0.6031	0	0	0.2249	0.3915	0.1905	0.3389	0.0638	0.9548	1.1469	3.0583	0.3823
518.98	0	3.1885	0.2907	0.1197	0.404	0	0.357	0	0	1.9462	1.7944	0	0.257	1.0621	0	0.5814	0.1404	0.5733	0	0.8722	0	0.4478	1.6813	0.8722	3.4011	0.8722	0.2907	1.7989	1.4536	2.4639	2.1359	0.3012	2.5564	0.5814	0	0	0.4347	0.4646	0.3254	0.3387	0.1132	1.2925	1.0103	2.6941	0.3368
518.99	0	3.3761	0.2607	0.178	0.4233	0	0.2986	0	0	1.7302	1.5332	0	0.3502	1.4763	0	0.5213	0.2253	0.8234	0	0.782	0	0.3833	1.47	0.782	3.0458	0.782	0.2607	1.5047	1.3033	2.1659	2.1789	0.364	2.899	0.5213	0	0	0.6444	0.5184	0.4602	0.3044	0.1627	1.6302	0.8738	2.33	0.2913
519	0	3.5637	0.2306	0.2363	0.4427	0	0.2402	0	0	1.5143	1.272	0	0.4433	1.8937	0	0.4612	0.3102	1.0736	0	0.6919	0	0.3256	1.2586	0.6919	2.6906	0.6919	0.2306	1.2104	1.1531	1.8679	2.2218	0.4268	3.2415	0.4612	0	0	0.8542	0.5723	0.5951	0.2701	0.2121	1.9679	0.7372	1.9659	0.2457
519.01	0	3.7514	0.2006	0.2946	0.4621	0	0.1818	0	0	1.2985	1.0108	0	0.5364	2.3111	0	0.4012	0.3951	1.3237	0	0.6018	0	0.2679	1.0473	0.6018	2.3355	0.6018	0.2006	0.9162	1.0029	1.57	2.2648	0.4897	3.584	0.4012	0	0	1.0639	0.6261	0.7299	0.2358	0.2615	2.3055	0.6007	1.6019	0.2002
519.02	0	3.9392	0.1706	0.3529	0.4814	0	0.1234	0	0	1.0827	0.7496	0	0.6295	2.7286	0	0.3411	0.48	1.5737	0	0.5117	0	0.2102	0.836	0.5117	1.9804	0.5117	0.1706	0.6219	0.8528	1.2721	2.3078	0.5525	3.9266	0.3411	0	0	1.2736	0.68	0.8647	0.2016	0.3109	2.6432	0.4642	1.2379	0.1547
519.03	0	4.127	0.1405	0.4112	0.5008	0	0.065	0	0	0.8669	0.4884	0	0.7226	3.146	0	0.2811	0.5648	1.8238	0	0.4216	0	0.1525	0.6247	0.4216	1.6255	0.4216	0.1405	0.3277	0.7027	0.9743	2.3508	0.6153	4.2691	0.2811	0	0	1.4832	0.7338	0.9995	0.1674	0.3603	2.9808	0.3277	0.8739	0.1092
519.04	0	4.1566	0.1105	0.4695	0.5202	0	0.0066	0	0	0.6512	0.2273	0	0.8157	3.5634	0	0.2211	0.6497	2.0738	0	0.3316	0	0.0949	0.4134	0.3316	1.2706	0.3316	0.1105	0.0334	0.5526	0.6765	2.3938	0.6386	4.4138	0.2211	0	0	1.6928	0.7877	1.1343	0.1331	0.4096	3.3185	0.1913	0.51	0.0638
519.05	0	3.8418	0.0805	0.5278	0.5395	0	0	0	0	0.4355	0	0	0.9088	3.9808	0	0.161	0.7345	2.3238	0	0.2416	0	0.0372	0.2021	0.2416	0.9158	0.2416	0.1327	0	0.4026	0.4831	2.4368	0.5758	4.1279	0.161	0	0	1.9024	0.8415	1.2691	0.0989	0.459	3.408	0.0548	0.1461	0.0183
519.06	0	3.5271	0.0505	0.5861	0.5589	0	0	0	0	0.2199	0	0	0.8937	3.8571	0	0.1011	0.8193	2.582	0	0.1516	0	0	0.0523	0.1516	0.5611	0.1516	0.1616	0	0.2526	0.3114	2.5044	0.5129	3.8421	0.1011	0.065	0	2.112	0.8953	1.3911	0.0647	0.5084	3.0702	0	0.2581	0.0323
519.07	0	3.0771	0.0205	0.5805	0.4938	0	0	0	0	0.0822	0	0.0053	0.8526	3.6393	0	0.0411	0.8186	2.4511	0	0.0616	0	0	0.0141	0.0616	0.2065	0.0616	0.1904	0	0.1027	0.1781	2.5364	0.4501	3.5275	0.0411	0.1718	0	2.0552	0.8396	1.2707	0.0305	0.4733	2.7324	0	0.6818	0.0852
519.08	0	2.5859	0	0.5532	0.4239	0	0	0	0	0	0	0.096	0.7594	3.4215	0	0	0.7795	2.2475	0	0	0	0	0	0	0	0	0.2288	0	0	0.1016	2.3936	0.3873	3.033	0	0.2785	0	1.9074	0.7351	1.1358	0	0.4239	2.3946	0	1.1054	0.1382
519.09	0	2.2179	0	0.5259	0.3745	0	0	0	0	0	0	0.1867	0.6663	3.0873	0	0	0.6946	2.044	0	0	0	0	0	0	0	0	0.2876	0	0	0.1482	2.3839	0.3244	2.6003	0	0.3852	0	1.7596	0.6512	1.0009	0	0.3745	2.0569	0	1.529	0.1911
519.1	0	1.8499	0	0.4986	0.325	0	0	0	0	0	0	0.2774	0.5731	2.6698	0	0	0.6097	1.8405	0	0	0	0	0	0	0	0	0.3465	0	0	0.1949	2.3742	0.2616	2.1675	0	0.4919	0	1.6118	0.5673	0.866	0	0.325	1.7191	0	1.9526	0.2441
519.11	0	1.4819	0	0.4713	0.2756	0	0	0	0	0	0	0.368	0.48	2.2522	0	0	0.5248	1.637	0	0	0	0	0	0	0	0	0.4053	0	0	0.2416	2.3645	0.1987	1.7348	0	0.5987	0	1.464	0.4834	0.7311	0	0.2756	1.3814	0	2.3761	0.297
519.12	0	1.1138	0	0.444	0.2262	0	0	0	0	0	0	0.4587	0.3868	1.8347	0	0	0.4399	1.4335	0	0	0	0	0	0	0	0	0.4642	0	0	0.2883	2.3548	0.1359	1.302	0	0.7054	0	1.3163	0.3995	0.5963	0	0.2262	1.0437	0	2.7996	0.35
519.13	0	0.7458	0	0.4166	0.1768	0	0	0	0	0	0	0.5493	0.2937	1.4172	0	0	0.355	1.23	0	0	0	0	0	0	0	0	0.5231	0	0	0.3349	2.3451	0.073	0.8693	0	0.8121	0	1.1685	0.3156	0.4614	0	0.1768	0.706	0	3.2231	0.4029
519.14	0	0.3778	0	0.3893	0.1274	0	0	0	0	0	0	0.64	0.2006	0.9997	0	0	0.2702	1.0266	0	0	0	0	0	0	0	0	0.5819	0	0	0.3816	2.3354	0.0102	0.4367	0	0.9187	0	1.0208	0.2317	0.3266	0	0.1274	0.3682	0	3.6465	0.4558
519.15	0	0.2205	0	0.362	0.078	0	0	0	0	0	0	0.7306	0.1075	0.5822	0	0	0.1853	0.8232	0	0	0	0	0	0	0	0	0.5913	0	0	0.4282	2.3258	0	0.2674	0	1.0254	0	0.8731	0.1479	0.1918	0	0.078	0.0305	0	4.07	0.5087
519.16	0	0.1039	0	0.3346	0.0286	0	0	0	0	0	0	0.8212	0.0373	0.2794	0	0	0.1005	0.6198	0	0	0	0	0	0	0	0.1146	0.5324	0.0688	0	0.4978	2.4078	0.0917	0.1491	0	1.0972	0	0.7254	0.064	0.057	0	0.0286	0	0	4.3551	0.5444
519.17	0	0.0072	0	0.3136	0	0	0	0	0	0	0	0.9118	0.0077	0.1795	0	0	0.0366	0.4524	0.0899	0	0	0	0.0072	0	0	0.4324	0.4736	0.2594	0	0.5389	2.4452	0.3459	0.0308	0	0.9905	0	0.6273	0	0	0	0	0	0	4.0001	0.4914
519.18	0	0.0584	0	0.2987	0	0	0	0	0	0	0	0.8859	0	0.0798	0	0	0.0018	0.4057	0.2253	0	0	0	0.0584	0	0	0.7501	0.4147	0.4967	0	0.5558	2.548	0.6001	0	0	0.8837	0	0.5975	0	0	0	0	0	0	3.6692	0.4384
519.19	0	0.1095	0	0.28	0.0246	0	0	0	0	0	0	0.7951	0	0	0	0	0	0.359	0.3607	0	0	0	0.1095	0	0	1.0679	0.3558	0.7503	0	0.5726	2.5885	0.8543	0	0	0.777	0	0.5354	0	0	0	0	0	0	3.3384	0.3855
519.2	0	0.1606	0	0.3103	0.1472	0	0	0	0	0	0	0.7044	0	0	0	0	0	0.3124	0.496	0	0	0	0.1606	0	0	1.3857	0.2969	1.0039	0	0.5895	2.6291	1.1085	0	0	0.6702	0	0.4734	0	0	0	0	0	0	3.0076	0.3325
519.21	0	0.2118	0	0.3405	0.2697	0	0	0	0	0	0	0.6137	0	0	0	0	0	0.2657	0.6313	0	0	0	0.2118	0	0	1.7035	0.2381	1.2576	0	0.6064	2.6697	1.3628	0	0	0.5635	0	0.4114	0	0	0	0	0	0	2.6769	0.2796
519.22	0	0.2629	0	0.3708	0.3922	0	0	0	0	0	0	0.523	0	0	0	0	0	0.219	0.7666	0	0	0	0.2629	0	0	2.0213	0.1792	1.5112	0	0.6232	2.7103	1.617	0	0	0.4568	0	0.3494	0	0	0	0	0	0	2.3461	0.2266
519.23	0	0.314	0	0.401	0.5147	0	0	0	0	0	0	0.4324	0	0	0	0	0	0.1723	0.9019	0	0	0	0.314	0	0	2.3391	0.1203	1.7648	0	0.6401	2.751	1.8713	0	0	0.35	0	0.2874	0	0	0	0	0	0	2.0154	0.1737
519.24	0	0.3651	0	0.4313	0.6372	0	0	0	0	0	0	0.3417	0	0	0	0	0	0.1257	1.0372	0	0	0	0.3651	0	0	2.6569	0.0614	2.0184	0	0.657	2.7918	2.1255	0	0	0.2433	0	0.2254	0	0	0	0	0	0	1.6847	0.1207
519.25	0	0.4162	0	0.4615	0.7596	0	0	0	0	0	0	0.2511	0	0	0	0	0	0.079	1.1724	0	0	0	0.4162	0	0	2.9748	0.0026	2.272	0	0.674	2.8326	2.3798	0	0	0.1366	0	0.1635	0	0	0	0	0	0	1.354	0.0678
519.26	0	0.4673	0	0.4917	0.9169	0.0116	0	0	0	0	0	0.1604	0	0	0	0	0	0.057	1.3076	0	0	0	0.4673	0	0	3.2927	0	2.5256	0	0.6909	2.8734	2.6341	0	0	0.0299	0	0.1015	0	0	0	0	0	0	1.0233	0.0148
519.27	0	0.5184	0	0.522	1.1959	0.0639	0	0	0.0473	0	0	0.0982	0	0	0	0	0	0.1353	1.378	0	0	0	0.5184	0	0	3.0562	0	2.4466	0	0.6112	2.5138	2.445	0	0	0	0	0.0396	0	0	0	0	0	0.0351	0.9404	0
519.28	0.0497	0.6956	0.046	0.5633	1.4749	0.1161	0	0	0.175	0	0.004	0.1208	0	0	0	0	0.047	0.2459	1.2426	0.1174	0	0.0235	0.4969	0	0	2.7384	0.0235	2.3438	0	0.5477	2.1907	2.1907	0	0	0	0	0	0.2217	0.1294	0	0	0	0.0805	0.8475	0
519.29	0.1013	0.851	0.0938	0.6245	1.7538	0.1683	0	0	0.3027	0	0.0397	0.2133	0	0	0	0	0.129	0.3565	1.1072	0.3226	0	0.0645	0.4458	0	0	2.4206	0.0645	2.2132	0	0.4841	1.9365	1.9365	0	0	0	0	0	0.4515	0.2633	0	0	0	0.126	0.7545	0
519.3	0.1529	1.0063	0.1416	0.5852	1.8318	0.2205	0	0	0.4304	0	0.0754	0.3057	0	0	0	0	0.2111	0.4671	0.9719	0.5278	0	0.1056	0.3946	0	0	2.1027	0.1056	2.0827	0	0.4205	1.6822	1.6822	0	0	0	0	0	0.6812	0.3971	0	0	0	0.1714	0.6616	0
519.31	0.2045	1.1616	0.1893	0.5239	1.8659	0.2727	0	0	0.5581	0	0.111	0.3982	0	0	0	0	0.2932	0.5776	0.8365	0.7329	0	0.1466	0.3435	0	0	1.7849	0.1466	1.9521	0	0.357	1.4279	1.4279	0	0	0	0	0	0.9109	0.5309	0	0	0	0.2168	0.5687	0
519.32	0.2561	1.3169	0.2371	0.4626	1.8999	0.3249	0	0	0.6858	0	0.1467	0.4906	0	0	0	0	0.3752	0.6882	0.7012	0.938	0	0.1876	0.2924	0	0	1.467	0.1876	1.8214	0	0.2934	1.1736	1.1736	0	0	0	0	0	1.1406	0.6647	0	0	0	0.2623	0.4758	0
519.33	0.3077	1.4722	0.2849	0.4014	1.9339	0.3771	0	0	0.8135	0	0.1823	0.583	0	0	0	0	0.4572	0.7988	0.5659	1.1431	0	0.2286	0.2412	0	0	1.1491	0.2286	1.6908	0	0.2298	0.9193	0.9193	0	0	0	0	0	1.3703	0.7985	0	0	0	0.3077	0.3829	0
519.34	0.3593	1.6275	0.3327	0.3401	1.968	0.4293	0	0	0.9413	0	0.2179	0.6754	0	0	0	0	0.5393	0.9094	0.4306	1.3481	0	0.2696	0.1901	0	0	0.8312	0.2696	1.5602	0	0.1662	0.6649	0.6649	0	0	0	0	0	1.5999	0.9323	0	0	0	0.3531	0.2901	0
519.35	0.4109	1.7827	0.3804	0.2789	2.0021	0.4814	0	0	1.069	0	0.2535	0.7677	0	0	0	0	0.6213	1.0199	0.2953	1.5531	0	0.3106	0.139	0	0	0.5133	0.3106	1.4295	0	0.1027	0.4106	0.4106	0	0	0	0	0	1.8295	1.066	0	0	0	0.3985	0.1972	0
519.36	0.4625	1.938	0.4282	0.2177	2.0362	0.5336	0	0	1.1967	0	0.2892	0.8601	0	0	0	0	0.7032	1.1305	0.16	1.7581	0	0.3516	0.0879	0	0	0.1953	0.3516	1.2989	0	0.0391	0.1563	0.1563	0	0	0	0	0	2.0591	1.1998	0	0	0	0.4439	0.1044	0
519.37	0.5141	2.0932	0.4759	0.1565	1.8281	0.5051	0	0	1.3245	0	0.3248	0.9525	0	0	0	0	0.7852	1.07	0.0248	1.9631	0	0.3926	0.0368	0	0	0	0.3926	1.2418	0	0	0	0	0	0	0	0	0	2.2886	1.3896	0	0	0	0.4564	0.0115	0
519.38	0.51	2.0398	0.4721	0.0953	1.5491	0.6561	0	0	1.2243	0	0.3604	0.8829	0	0	0	0	0.8421	0.9594	0	2.1053	0	0.4211	0	0	0	0	0.4211	1.2642	0	0	0	0.0981	0.1635	0.1308	0.0163	0	0	2.2704	1.5807	0	0	0	0.4109	0	0
519.39	0.4583	1.8333	0.4243	0.0341	1.2701	0.836	0	0	1.0966	0	0.3436	0.7904	0	0	0	0	0.76	0.8487	0	1.9	0	0.38	0	0	0	0	0.38	1.14	0	0	0	0.3573	0.5955	0.4764	0.0596	0	0	2.0406	1.6484	0	0	0	0.3655	0	0
519.4	0.4067	1.6268	0.3765	0	1.0452	1.0158	0	0	0.9688	0	0.308	0.698	0	0	0	0	0.6779	0.7381	0	1.6948	0	0.339	0	0	0	0	0.339	1.0169	0	0	0	0.6165	1.0275	0.822	0.1027	0	0	1.8108	1.7161	0	0	0	0.32	0	0
519.41	0.3551	1.4203	0.3287	0	0.8886	1.1956	0	0	0.8411	0	0.2723	0.6055	0	0	0	0	0.5958	0.6275	0	1.4896	0	0.2979	0	0	0	0	0.2979	0.8937	0	0	0	0.8756	1.4594	1.1675	0.1459	0	0	1.581	1.7838	0	0	0	0.2746	0	0
519.42	0.3035	1.2138	0.2809	0	0.7319	1.3754	0	0	0.7134	0	0.2366	0.5131	0	0	0	0	0.5138	0.5169	0	1.2844	0	0.2569	0	0	0	0	0.2569	0.7706	0	0	0	1.1347	1.8912	1.513	0.1891	0	0	1.3513	1.8515	0	0	0	0.2292	0	0
519.43	0.2518	1.0073	0.2331	0	0.5753	1.5551	0	0	0.5856	0	0.201	0.4206	0	0	0	0	0.4317	0.4063	0	1.0793	0	0.2159	0	0	0	0	0.2159	0.6476	0	0	0	1.3938	2.323	1.8584	0.2323	0	0	1.1216	1.9191	0	0	0	0.1837	0	0
519.44	0.2002	0.8009	0.1853	0	0.4187	1.7349	0	0	0.4578	0	0.1654	0.3282	0	0	0	0	0.3497	0.2957	0	0.8742	0	0.1748	0	0	0	0	0.1748	0.5245	0	0	0	1.6528	2.7547	2.2037	0.2755	0	0	0.8919	1.9868	0	0	0	0.1383	0	0
519.45	0.1486	0.5945	0.1376	0	0.2621	1.9146	0	0	0.3301	0	0.1297	0.2358	0	0	0	0	0.2676	0.1851	0	0.6691	0	0.1338	0	0	0	0	0.1338	0.4015	0	0	0	1.9118	3.1863	2.5491	0.3186	0	0	0.6622	2.0545	0	0	0	0.0929	0	0
519.46	0.097	0.388	0.0898	0	0.1055	2.0942	0	0	0.2023	0	0.0941	0.1434	0	0	0	0	0.1856	0.0745	0	0.4641	0	0.0928	0	0	0	0	0.0928	0.2784	0	0	0	2.1707	3.6179	2.8943	0.3618	0	0	0.4326	2.1222	0	0	0	0.0475	0	0
519.47	0.0454	0.1816	0.042	0	0	2.2909	0	0	0.0745	0	0.0585	0.051	0	0	0	0	0.1036	0	0	0.2591	0	0.0518	0	0	0	0	0.0518	0.1554	0	0	0	2.4297	4.0494	3.2395	0.4049	0	0.0179	0.203	2.1899	0	0	0	0.0021	0	0
519.48	0	0	0.0261	0	0	2.3151	0.0123	0	0	0	0.0229	0	0	0.1734	0.0123	0.0184	0.0216	0	0	0.0541	0	0.0292	0	0.0981	0.0368	0	0.0415	0.0938	0.0123	0	0.0491	2.6947	4.4809	3.5847	0.4481	0	0.0852	0.0307	1.9345	0	0	0	0	0	0
519.49	0	0	0.263	0	0	2.083	0.1058	0	0	0	0	0	0	0.355	0.1058	0.1587	0	0	0	0	0	0.1587	0	0.8463	0.3174	0	0.2645	0.5289	0.1058	0	0.4231	2.5066	4.0895	3.2716	0.409	0	0.2337	0.2645	1.7328	0	0.0178	0	0	0	0
519.5	0	0	0.5246	0	0.0223	1.8732	0.1993	0	0	0.0112	0	0	0	0.5366	0.1993	0.2989	0	0	0	0	0	0.2989	0	1.5943	0.5979	0	0.4982	0.9965	0.1993	0	0.7972	2.2941	3.6574	2.9259	0.3657	0	0.3821	0.4982	1.5312	0	0.047	0	0	0	0
519.51	0	0	0.7862	0	0.0819	1.7007	0.2928	0	0	0.0409	0	0	0	0.7182	0.2928	0.4392	0	0	0	0	0	0.4392	0	2.3423	0.8784	0	0.732	1.4639	0.2928	0	1.1712	2.0816	3.2254	2.5803	0.3225	0	0.5306	0.732	1.3296	0	0.0762	0	0	0	0
519.52	0	0	1.0478	0	0.1414	1.5282	0.3863	0	0	0.0707	0	0	0	0.8997	0.3863	0.5794	0	0	0	0	0	0.5794	0	3.0902	1.1588	0	0.9657	1.9314	0.3863	0	1.5451	1.8692	2.7935	2.2348	0.2793	0	0.6791	0.9657	1.128	0	0.1054	0	0	0	0
519.53	0	0	1.3093	0	0.2009	1.3556	0.4797	0	0	0.1005	0	0	0	1.0813	0.4797	0.7196	0	0	0	0	0	0.7196	0	3.838	1.4392	0	1.1994	2.3987	0.4797	0	1.919	1.6568	2.3616	1.8892	0.2362	0	0.8275	1.1994	0.9265	0	0.1345	0	0	0	0
519.54	0	0	1.5708	0	0.2604	1.1832	0.5732	0	0	0.1302	0	0	0	1.2628	0.5732	0.8598	0	0	0	0	0	0.8598	0	4.5857	1.7196	0	1.433	2.8661	0.5732	0	2.2928	1.4444	1.9297	1.5438	0.193	0	0.9759	1.433	0.7249	0	0.1637	0	0	0	0
519.55	0	0	1.8322	0	0.3199	1.0107	0.6667	0	0	0.1599	0	0	0	1.4443	0.6667	1	0	0	0	0	0	1	0	5.3333	2	0	1.6667	3.3333	0.6667	0	2.6666	1.2321	1.498	1.1984	0.1498	0	1.1243	1.6667	0.5234	0	0.1929	0	0	0	0
519.56	0	0	2.0936	0	0.3793	0.8382	0.7601	0	0	0.1897	0	0	0	1.6257	0.7601	1.1402	0	0	0	0	0	1.1402	0	6.0808	2.2803	0	1.9003	3.8005	0.7601	0	3.0404	1.0198	1.0663	0.853	0.1066	0	1.2727	1.9003	0.3219	0	0.222	0	0	0	0
519.57	0	0	2.355	0	0.4388	0.6658	0.8535	0	0	0.2194	0	0	0	1.8072	0.8535	1.2803	0	0	0	0	0	1.2803	0	6.8282	2.5606	0	2.1338	4.2676	0.8535	0	3.4141	0.8075	0.6346	0.5077	0.0635	0	1.4211	2.1338	0.1204	0	0.2512	0	0	0	0
519.58	0	0	2.6163	0	0.4982	0.4982	0.9469	0	0	0.2491	0	0	0	1.7892	0.9469	1.4204	0	0	0	0	0	1.4204	0	7.5756	2.8408	0	2.3674	4.7347	0.9469	0	3.7878	0.5953	0.203	0.1624	0.0203	0	1.5299	2.3674	0	0	0.2803	0	0	0	0
519.59	0	0	2.5676	0	0.5576	0.5576	0.9932	0.0141	0	0.2788	0	0	0	1.6075	0.9417	1.4626	0.0667	0.0334	0.0334	0	0	1.3625	0	7.2669	2.7251	0	2.2709	4.5418	0.9084	0	3.6334	0.4542	0	0.0707	0	0.0849	1.5797	2.2709	0	0	0.2957	0	0	0	0
519.6	0.0727	0.0909	2.4271	0.1393	0.6897	0.6776	1.2788	0.1308	0.0545	0.3691	0.0485	0.0439	0.0817	1.5227	0.8954	1.464	0.1672	0.0988	0.0866	0	0	1.2465	0.0485	6.5792	2.5111	0.0303	2.0371	4.0741	0.8148	0	3.2593	0.4074	0	0.2907	0	0.3489	1.6589	2.0855	0.0727	0.0242	0.2847	0.0363	0.0303	0.0787	0.0303
519.61	0.484	0.605	2.8509	0.9276	1.042	0.9614	2.1004	0.5861	0.363	0.6823	0.3226	0.2499	0.4596	1.8895	0.8491	1.4654	0.296	0.2488	0.1681	0	0	1.2433	0.3226	6.1738	2.6076	0.2017	1.8033	3.6065	0.7213	0	2.8852	0.3607	0	0.5107	0	0.6129	1.9921	2.1259	0.484	0.1613	0.3583	0.242	0.2017	0.5243	0.2017
519.62	0.8952	1.1189	3.2746	1.7157	1.3937	1.2445	2.9219	1.0413	0.6714	0.9952	0.5968	0.456	0.8373	2.2561	0.8028	1.4668	0.4247	0.3988	0.2496	0	0	1.2401	0.5968	5.7683	2.7039	0.373	1.5695	3.139	0.6278	0	2.5112	0.3139	0	0.7307	0	0.8768	2.3253	2.1663	0.8952	0.2984	0.4319	0.4476	0.373	0.9698	0.373
519.63	1.3062	1.6328	3.6982	2.5036	1.7453	1.5275	3.7432	1.4964	0.9797	1.308	0.8708	0.6619	1.215	2.6227	0.7565	1.4682	0.5534	0.5488	0.3311	0	0	1.2369	0.8708	5.3629	2.8003	0.5443	1.3357	2.6715	0.5343	0	2.1372	0.2671	0	0.9506	0	1.1407	2.6584	2.2066	1.3062	0.4354	0.5055	0.6531	0.5443	1.4151	0.5443
519.64	1.7172	2.1466	4.1216	3.2914	2.0967	1.8105	4.5644	1.9513	1.2879	1.6208	1.1448	0.8678	1.5926	2.9891	0.7103	1.4696	0.682	0.6988	0.4126	0	0	1.2336	1.1448	4.9575	2.8966	0.7155	1.102	2.204	0.4408	0	1.7632	0.2204	0	1.1705	0	1.4046	2.9914	2.2469	1.7172	0.5724	0.5791	0.8586	0.7155	1.8603	0.7155
519.65	2.1281	2.6602	4.5449	4.0789	2.4481	2.0935	5.3853	2.4062	1.5961	1.9335	1.4188	1.0737	1.97	3.3555	0.664	1.471	0.8107	0.8487	0.494	0	0	1.2304	1.4188	4.5521	2.9928	0.8867	0.8683	1.7367	0.3473	0	1.3893	0.1737	0	1.3903	0	1.6684	3.3244	2.2871	2.1281	0.7094	0.6526	1.0641	0.8867	2.3055	0.8867
519.66	2.539	3.1737	4.9681	4.8663	2.7995	2.3763	6.2061	2.861	1.9042	2.2461	1.6926	1.2795	2.3474	3.7217	0.6177	1.4724	0.9393	0.9986	0.5754	0	0	1.2271	1.6926	4.1467	3.089	1.0579	0.6347	1.2693	0.2539	0	1.0155	0.1269	0	1.6102	0	1.9322	3.6573	2.3273	2.539	0.8463	0.7261	1.2695	1.0579	2.7505	1.0579
519.67	2.9497	3.6871	5.3912	5.6535	3.1507	2.6591	7.0267	3.3157	2.2122	2.5586	1.9664	1.4853	2.7248	4.0878	0.5715	1.4738	1.0679	1.1485	0.6569	0	0	1.2238	1.9664	3.7414	3.1851	1.229	0.401	0.8021	0.1604	0	0.6417	0.0802	0	1.83	0	2.1959	3.9901	2.3675	2.9497	0.9832	0.7997	1.4748	1.229	3.1955	1.229
519.68	3.3603	4.2004	5.8142	6.4405	3.5019	2.9418	7.8471	3.7702	2.5202	2.871	2.2402	1.691	3.102	4.4804	0.5252	1.4752	1.1965	1.2983	0.7383	0	0	1.2206	2.2402	3.336	3.2812	1.4001	0.1674	0.3349	0.067	0	0.2679	0.0335	0	2.0497	0	2.4597	4.347	2.4076	3.3603	1.1201	0.8732	1.6801	1.4001	3.6403	1.4001
519.69	3.7708	4.7135	6.2932	7.2274	3.853	3.2245	8.6938	4.2247	2.8281	3.1834	2.5139	1.8967	3.4791	5.0277	0.4787	1.4361	1.2716	1.4214	0.7929	0	0	1.2569	2.5139	3.1423	3.4566	1.5712	0	0	0	0	0	0	0	2.2695	0	2.7233	4.5109	2.5271	3.7708	1.2569	0.9466	1.8854	1.5712	4.085	1.5712
519.7	4.1812	5.2265	6.9687	8.014	4.204	3.5071	9.1275	4.6873	3.2925	3.5104	2.7875	2.1017	3.855	5.575	0.4315	1.2944	1.2113	1.4768	0.7799	0	0	1.3937	2.7875	3.4844	3.8328	1.7422	0	0	0	0.065	0	0	0	2.0894	0	2.5072	4.6534	2.8474	4.2202	1.3937	1.0453	2.0906	1.7422	4.5297	1.7422
519.71	3.9369	4.9212	6.5616	7.5458	3.9369	3.2808	8.4767	4.616	3.4388	3.3316	2.6246	1.9652	3.6024	5.2493	0.3842	1.1526	1.0965	1.3684	0.7123	0	0	1.3123	2.6246	3.2808	3.6089	1.6404	0	0	0	0.1716	0	0	0	1.8693	0	2.2432	4.2969	2.7313	4.0161	1.3123	0.9842	1.9685	1.6404	4.265	1.6404
519.72	3.5256	4.407	5.8761	6.7575	3.5256	2.938	7.5614	4.3776	3.4598	3.025	2.3504	1.7591	3.2245	4.7008	0.337	1.0109	0.9678	1.2184	0.6308	0	0	1.1752	2.3504	2.938	3.2318	1.469	0	0	0	0.2782	0	0	0	1.6493	0	1.9792	3.8152	2.5038	3.645	1.1752	0.8814	1.7628	1.469	3.8194	1.469
519.73	3.1144	3.893	5.1907	5.9693	3.1144	2.5953	6.6464	4.1393	3.4808	2.7185	2.0763	1.5531	2.8467	4.1526	0.2897	0.8692	0.839	1.0684	0.5493	0	0	1.0381	2.0763	2.5953	2.8549	1.2977	0	0	0	0.3848	0	0	0	1.4293	0	1.7152	3.3335	2.2764	3.274	1.0381	0.7786	1.5572	1.2977	3.374	1.2977
519.74	2.7033	3.3791	4.5055	5.1813	2.7033	2.2527	5.7315	3.9011	3.5018	2.4121	1.8022	1.3472	2.469	3.6044	0.2425	0.7276	0.7103	0.9183	0.4678	0	0	0.9011	1.8022	2.2527	2.478	1.1264	0	0	0	0.4913	0	0	0	1.2094	0	1.4513	2.8519	2.049	2.9031	0.9011	0.6758	1.3516	1.1264	2.9286	1.1264
519.75	2.2923	2.8653	3.8205	4.3935	2.2923	1.9102	4.8168	3.6629	3.5228	2.1057	1.5282	1.1412	2.0914	3.0564	0.1953	0.5859	0.5816	0.7684	0.3863	0	0	0.7641	1.5282	1.9102	2.1012	0.9551	0	0	0	0.5978	0	0	0	0.9895	0	1.1874	2.3703	1.8216	2.5323	0.7641	0.5731	1.1461	0.9551	2.4833	0.9551
519.76	1.8813	2.3517	3.1356	3.6059	1.8813	1.5678	3.9023	3.4248	3.5438	1.7994	1.2542	0.9353	1.7139	2.5085	0.1481	0.4443	0.453	0.6184	0.3049	0	0	0.6271	1.2542	1.5678	1.7246	0.7839	0	0	0	0.7043	0	0	0	0.7696	0	0.9235	1.8888	1.5944	2.1615	0.6271	0.4703	0.9407	0.7839	2.0381	0.7839
519.77	1.4705	1.8381	2.4508	2.8185	1.4705	1.2254	2.988	3.1867	3.5648	1.4931	0.9803	0.7295	1.3365	1.9607	0.1009	0.3026	0.3243	0.4685	0.2234	0	0	0.4902	0.9803	1.2254	1.348	0.6127	0	0	0	0.8107	0	0	0	0.5497	0	0.6597	1.4074	1.3672	1.7908	0.4902	0.3676	0.7353	0.6127	1.5931	0.6127
519.78	1.0598	1.3247	1.7663	2.0312	1.0598	0.8831	2.0738	2.9486	3.5858	1.187	0.7065	0.5237	0.9591	1.413	0.0537	0.161	0.1957	0.3186	0.142	0	0	0.3533	0.7065	0.8831	0.9715	0.4416	0	0	0	0.9171	0	0	0	0.3299	0	0.3959	0.9261	1.14	1.4203	0.3533	0.2649	0.5299	0.4416	1.1481	0.4416
519.79	0.6966	1.0132	1.3074	1.3866	0.6847	0.6003	1.2193	2.7225	3.6069	0.9402	0.4684	0.318	0.6231	0.9367	0.0065	0.0194	0.0671	0.1688	0.0606	0	0	0.2164	0.4328	0.5409	0.595	0.2705	0	0	0	1.0235	0.0712	0.0119	0	0.1101	0	0.1321	0.5089	0.9841	1.1566	0.252	0.1623	0.3246	0.2705	0.7032	0.2705
519.8	0.4551	1.2184	1.4518	1.1068	0.401	0.5586	0.6484	2.5484	3.5798	0.94	0.3453	0.1123	0.3964	0.6429	0	0	0.0199	0.0596	0.0199	0	0	0.0954	0.1591	0.1988	0.2187	0.0994	0	0	0	1.0789	0.3248	0.0541	0	0	0	0	0.1789	0.9301	1.1191	0.2419	0.0596	0.1193	0.0994	0.2585	0.0994
519.81	0.4151	1.6385	1.9645	1.1566	0.2891	0.7497	0.4819	2.135	3.0713	1.0778	0.3533	0	0.3421	0.5783	0	0	0	0	0	0	0	0.087	0	0	0	0	0	0	0	0.9722	0.5783	0.0964	0	0	0	0	0	0.9778	1.2205	0.2891	0	0	0	0	0
519.82	0.6158	2.3566	2.8746	1.6635	0.4159	1.1396	0.6931	1.9602	2.7417	1.4144	0.5204	0	0.4926	0.8318	0	0	0	0	0	0	0	0.1584	0	0	0	0	0	0	0	0.8656	0.8318	0.1386	0	0	0	0	0	1.1846	1.5605	0.4159	0	0	0	0	0
519.83	0.8164	3.0747	3.7846	2.1704	0.5426	1.5294	0.9043	1.7855	2.4122	1.751	0.6874	0	0.643	1.0852	0	0	0	0	0	0	0	0.2297	0	0	0	0	0	0	0	0.7591	1.0852	0.1809	0	0	0	0	0	1.3913	1.9005	0.5426	0	0	0	0	0
519.84	1.017	3.7927	4.6944	2.6772	0.6693	1.9192	1.1155	1.6108	2.0827	2.0875	0.8544	0	0.7935	1.3386	0	0	0	0	0	0	0	0.3011	0	0	0	0	0	0	0	0.6525	1.3386	0.2231	0	0	0	0	0	1.598	2.2404	0.6693	0	0	0	0	0
519.85	1.2175	4.5105	5.6041	3.1839	0.796	2.3089	1.3266	1.4361	1.7534	2.424	1.0214	0	0.9439	1.592	0	0	0	0	0	0	0	0.3724	0	0	0	0	0	0	0	0.546	1.592	0.2653	0	0	0	0	0	1.8046	2.5802	0.796	0	0	0	0	0
519.86	1.418	5.2283	6.5137	3.6906	0.9226	2.6985	1.5377	1.2615	1.4241	2.7605	1.1884	0	1.0943	1.8453	0	0	0	0	0	0	0	0.4437	0	0	0	0	0	0	0	0.4395	1.8453	0.3075	0	0	0	0	0	2.0113	2.92	0.9226	0	0	0	0	0
519.87	1.6185	5.9459	7.4231	4.1971	1.0493	3.0881	1.7488	1.0869	1.0948	3.097	1.3554	0	1.2447	2.0986	0	0	0	0	0	0	0	0.515	0	0	0	0	0	0	0	0.333	2.0986	0.3498	0	0	0	0	0	2.2179	3.2598	1.0493	0	0	0	0	0
519.88	1.819	6.6635	8.3324	4.7036	1.1759	3.4777	1.9599	0.9124	0.7657	3.4334	1.5223	0	1.3951	2.3518	0	0	0	0	0	0	0	0.5862	0	0	0	0	0	0	0	0.2265	2.3518	0.392	0	0	0	0	0	2.4244	3.5995	1.1759	0	0	0	0	0
519.89	2.0194	7.381	9.2416	5.2291	1.3025	3.8671	2.1709	0.7379	0.4366	3.7698	1.6892	0	1.5454	2.605	0	0	0	0	0	0	0	0.6575	0	0	0	0	0	0	0	0.1201	2.605	0.4342	0	0	0	0	0	2.631	3.9391	1.3025	0	0	0	0	0
519.9	1.9226	6.8193	8.7211	4.8811	1.2337	3.8781	2.0246	0.4882	0.1161	3.6796	1.6207	0	1.4502	2.4182	0	0	0	0	0	0	0.0076	0.7235	0	0	0.0038	0	0.0571	0	0	0.0137	2.4068	0.4011	0	0	0	0.0076	0	2.4068	3.6102	1.2034	0	0	0	0	0
519.91	1.7798	6.1008	7.8382	4.4224	1.3408	3.722	1.9595	0.3589	0	3.347	1.512	0	1.4049	2.2523	0	0	0	0	0	0	0.066	0.7127	0	0	0.033	0	0.1274	0	0	0	2.1532	0.4112	0	0	0	0.066	0	2.1532	3.2299	1.0766	0	0	0	0	0
519.92	1.6083	5.3825	6.9278	3.9637	1.4479	3.5658	1.8943	0.3166	0	3.106	1.4033	0	1.3739	2.0865	0	0	0	0	0	0	0.1245	0.6705	0	0	0.0623	0	0.1978	0	0	0	1.8997	0.4646	0	0	0	0.1245	0	1.8997	2.8495	0.9498	0	0	0	0	0
519.93	1.4369	4.6642	6.0176	3.5052	1.5549	3.4097	1.8292	0.2744	0	2.8651	1.2947	0	1.343	1.9206	0	0	0	0	0	0	0.183	0.6284	0	0	0.0915	0	0.2681	0	0	0	1.6462	0.5179	0	0	0	0.183	0	1.6462	2.4693	0.8231	0	0	0	0	0
519.94	1.2654	3.946	5.1075	3.0467	1.6619	3.2535	1.7641	0.2321	0	2.6242	1.1861	0	1.312	1.7548	0	0	0	0	0	0	0.2414	0.5862	0	0	0.1207	0	0.3384	0	0	0	1.3927	0.5713	0	0	0	0.2414	0	1.3927	2.0891	0.6964	0	0	0	0	0
519.95	1.094	3.228	4.1975	2.5882	1.7688	3.0974	1.6989	0.1899	0	2.3832	1.0774	0	1.281	1.589	0	0	0	0	0	0	0.2998	0.5441	0	0	0.1499	0	0.4087	0	0	0	1.1393	0.6246	0	0	0	0.2998	0	1.1393	1.7089	0.5696	0	0	0	0	0
519.96	0.9227	2.51	3.2877	2.1298	1.8757	2.9412	1.6337	0.1476	0	2.1423	0.9688	0	1.25	1.4232	0	0	0	0	0	0	0.3582	0.502	0	0	0.1791	0	0.479	0	0	0	0.8859	0.6779	0	0	0	0.3582	0	0.8859	1.3288	0.4429	0	0	0	0	0
519.97	0.7513	1.7922	2.378	1.6715	1.9825	2.785	1.5685	0.1054	0	1.9014	0.8602	0	1.219	1.2574	0	0	0	0	0	0	0.4166	0.4599	0	0	0.2083	0	0.5493	0	0	0	0.6325	0.7312	0	0	0	0.4166	0	0.6325	0.9488	0.3163	0	0	0	0	0
519.98	0.58	1.0744	1.4685	1.2133	2.0893	2.6288	1.5033	0.0632	0	1.6605	0.7516	0	1.1879	1.0916	0	0	0	0	0	0	0.4749	0.4178	0	0	0.2375	0	0.6195	0	0	0	0.3792	0.7844	0	0	0	0.4749	0	0.3792	0.5688	0.1896	0	0	0	0	0
[truncated: 8,003 more rows]

## Sheet: Figure 3
Wavelength(nm)	Average spectrum	Spectrum 0 ms	Spectrum 40 ms	Spectrum 80 ms
500	0.084989	0.2278	0	0
500.01	0.0718966	0.3265	0	0
500.02	0.0597782	0.4251	0	0
500.03	0.0695232	0.5237	0	0
500.04	0.111139	0.6224	0	0
500.05	0.14055	0.721	0	0
500.06	0.145177	0.8197	0	0
500.07	0.108207	0.9183	0	0
500.08	0.0787128	1.017	0	0
500.09	0.0711893	1.0264	0	0
500.1	0.14138	0.9277	0	0
500.11	0.257636	0.8291	0	0
500.12	0.363047	0.7305	0	0
500.13	0.460503	0.6318	0	0
500.14	0.597019	0.5332	0	0
500.15	0.794155	0.4345	0	0
500.16	0.99911	0.3358	0	0
500.17	1.08678	0.2372	0	0
500.18	1.15678	0.1385	0	0
500.19	0.993053	0.0398	0	0
500.2	0.825973	0	0	0
500.21	0.685448	0	0	0
500.22	0.574137	0.2278	0	0
500.23	0.358466	0.3265	0	0
500.24	0.108634	0.4251	0	0
500.25	-0.0984217	0.5237	0	0
500.26	-0.239508	0.6224	0	0
500.27	-0.290522	0.721	0	0
500.28	-0.2425	0.8197	0	0
500.29	-0.198623	0.9183	0	0
500.3	-0.163389	1.017	0	0
500.31	-0.166065	1.0264	0	0
500.32	-0.117338	0.9277	0	0
500.33	-0.0486513	0.8291	0	0
500.34	0.0196209	0.7305	0	0
500.35	0.0529081	0.6318	0	0
500.36	0.0494114	0.5332	0	0
500.37	0.0421851	0.4345	0	0
500.38	0.0139114	0.3358	0	0
500.39	-0.0157394	0.2372	0	0
500.4	-0.0191283	0.1385	0	0
500.41	-0.0366947	0.0398	0	0
500.42	-0.087272	0	0	0
500.43	-0.152824	0	0	0
500.44	-0.191321	0	0	0
500.45	-0.226619	0	0	0
500.46	-0.263433	0	0	0
500.47	-0.220829	0	0	0
500.48	-0.157901	0	0	0
500.49	-0.0896926	0	0	0
500.5	-0.0204875	0	0	0
500.51	0.0578632	0	0	0
500.52	0.14738	0	0	0
500.53	0.24417	0	0	0
500.54	0.349032	0	0	0
500.55	0.420915	0	0	0
500.56	0.352874	0	0	0
500.57	0.284482	0	0	0
500.58	0.217989	0	0	0
500.59	0.163288	0	0	0
500.6	0.118317	0	0	0
500.61	0.036201	0	0	0
500.62	-0.0636295	0	0	0
500.63	-0.170374	0	0	0
500.64	-0.218186	0	0	0
500.65	-0.225799	0	0	0
500.66	-0.247921	0	0	0
500.67	-0.278378	0	0	0
500.68	-0.342255	0	0	0
500.69	-0.419657	0	0	0
500.7	-0.451786	0	0	0
500.71	-0.322168	0	0	0
500.72	-0.201459	0	0	0
500.73	-0.102316	0	0	0
500.74	-0.00260334	0	0	0
500.75	0.0991902	0	0	0
500.76	0.225343	0	0	0
500.77	0.378174	0	0	0
500.78	0.547223	0	0	0
500.79	0.466439	0	0	0
500.8	0.273576	0	0	0
500.81	0.140039	0	0	0
500.82	0.048341	0	0	0
500.83	-0.0227855	0	0	0
500.84	-0.0931425	0	0	0
500.85	-0.175077	0	0	0
500.86	-0.25708	0	0	0
500.87	-0.31001	0	0	0
500.88	-0.153949	0	0	0
500.89	-0.093643	0	0	0
500.9	-0.0439914	0	0	0
500.91	-0.0552541	0	0	0
500.92	-0.0619229	0	0	0
500.93	-0.0542034	0	0	0
500.94	-0.0388753	0	0	0
500.95	-0.013123	0	0	0
500.96	0.0141247	0	0	0
500.97	0.0412223	0	0	0
500.98	0.0673348	0	0	0
500.99	0.10303	0	0	0
501	0.156699	0	0	0
501.01	0.223017	0	0	0.0072
501.02	0.293888	0	0	0.1099
501.03	0.351335	0	0	0.2126
501.04	0.368615	0	0	0.3154
501.05	0.366853	0	0	0.4181
501.06	0.367361	0	0	0.5209
501.07	0.489275	0	0	0.6236
501.08	0.590725	0	0	0.7264
501.09	0.655306	0	0	0.8292
501.1	0.684522	0	0	0.932
501.11	0.718068	0	0.0261	1.0348
501.12	0.759508	0	0.0651	1.0966
501.13	0.820759	0	0.104	0.9939
501.14	0.916783	0	0.143	0.8912
501.15	0.877869	0	0.1819	0.7884
501.16	0.740609	0	0.2208	0.6856
501.17	0.627055	0	0.2598	0.5829
501.18	0.538867	0	0.2987	0.4801
501.19	0.45275	0	0.3376	0.3773
501.2	0.357634	0	0.3765	0.2745
501.21	0.26821	0	0.4154	0.1716
501.22	0.164028	0	0.3829	0.0688
501.23	0.038452	0	0.3439	0
501.24	0.0399415	0	0.305	0
501.25	0.0258185	0	0.266	0
501.26	-0.0137428	0	0.2271	0
501.27	-0.0587358	0	0.1881	0
501.28	-0.104564	0	0.1492	0
501.29	-0.140149	0	0.1103	0
501.3	-0.155092	0	0.0713	0
501.31	-0.122589	0	0.0324	0
501.32	-0.0567674	0	0	0
501.33	0.0121043	0	0	0
501.34	0.0962502	0	0	0
501.35	0.214677	0	0	0
501.36	0.366048	0	0	0
501.37	0.522022	0	0	0
501.38	0.590665	0	0	0
501.39	0.610485	0	0	0
501.4	0.56128	0	0	0
501.41	0.641859	0	0	0
501.42	0.736593	0	0	0
501.43	0.814756	0	0	0.3429
501.44	0.810342	0	0	0.7376
501.45	0.759652	0	0	1.1323
501.46	0.75462	0	0	1.527
501.47	0.85172	0	0	1.9217
501.48	1.0023	0	0	2.3165
501.49	0.98756	0	0	2.7113
501.5	0.780896	0	0	3.1061
501.51	0.594583	0	0	3.5009
501.52	0.456673	0	0	3.8958
501.53	0.377496	0	0	4.252
501.54	0.315247	0	0	3.8573
501.55	0.200906	0	0	3.4625
501.56	0.0567137	0	0	3.0678
501.57	-0.0958288	0	0	2.673
501.58	-0.0490701	0	0	2.2781
501.59	-0.0130564	0	0	1.8833
501.6	0.0151332	0	0	1.4884
501.61	0.0234307	0	0	1.0935
501.62	-0.00120838	0	0	0.6986
501.63	-0.0342072	0	0	0.3036
501.64	-0.0468109	0	0	0
501.65	-0.0799667	0	0	0
501.66	-0.120425	0	0	0
501.67	-0.174362	0	0	0
501.68	-0.238533	0	0	0
501.69	-0.307716	0	0	0
501.7	-0.38245	0	0	0
501.71	-0.463232	0	0	0
501.72	-0.551034	0	0	0
501.73	-0.638355	0	0	0
501.74	-0.619453	0	0	0
501.75	-0.55228	0	0	0
501.76	-0.475944	0	0	0
501.77	-0.389894	0	0	0
501.78	-0.304568	0	0	0
501.79	-0.198804	0	0	0
501.8	-0.0796504	0	0	0
501.81	0.0573041	0	0	0
501.82	0.186125	0	0	0
501.83	0.0494654	0	0	0
501.84	-0.0679969	0	0	0
501.85	-0.166611	0	0	0
501.86	-0.244012	0	0	0
501.87	-0.313539	0	0	0
501.88	-0.370832	0	0	0
501.89	-0.407054	0	0	0
501.9	-0.429521	0	0	0
501.91	-0.368763	0	0	0
501.92	-0.234519	0	0	0
501.93	-0.113779	0	0	0
501.94	-0.0181685	0	0	0
501.95	0.0612197	0	0	0
501.96	0.144975	0	0	0
501.97	0.18852	0	0	0
501.98	0.199208	0	0	0
501.99	0.155915	0	0	0
502	0.0905393	0	0	0
502.01	0.0123019	0	0	0
502.02	-0.062494	0	0	0
502.03	-0.0432849	0	0	0
502.04	-0.0450531	0	0	0
502.05	-0.0698977	0	0	0
502.06	-0.08272	0	0	0
502.07	-0.0734464	0	0	0
502.08	-0.0480231	0	0	0
502.09	-0.00710383	0	0	0
502.1	0.0876531	0	0	0
502.11	0.099783	0	0	0
502.12	0.0122729	0	0	0
502.13	-0.0443947	0	0	0
502.14	-0.0773924	0	0	0
502.15	-0.110646	0	0	0
502.16	-0.140481	0	0	0
502.17	-0.173378	0	0	0
502.18	-0.218368	0	0	0
502.19	-0.327753	0	0	0
502.2	-0.369344	0	0	0
502.21	-0.387227	0	0	0
502.22	-0.395596	0	0	0
502.23	-0.428375	0	0	0
502.24	-0.464287	0	0	0
502.25	-0.512693	0	0	0
502.26	-0.593776	0	0	0
502.27	-0.678274	0	0	0
502.28	-0.762726	0	0	0
502.29	-0.852425	0	0	0
502.3	-0.639598	0	0	0
502.31	-0.355075	0	0	0
502.32	-0.0780853	0	0	0
502.33	0.207024	0	0	0
502.34	0.507129	0	0	0
502.35	0.845051	0	0	0
502.36	1.21214	0	0	0
502.37	1.62861	0	0	0
502.38	1.81309	0	0	0
502.39	1.46815	0	0	0
502.4	1.23046	0	0	0
502.41	1.02334	0	0	0
502.42	0.826783	0	0	0
502.43	0.655983	0	0	0
502.44	0.512884	0	0	0
502.45	0.367283	0	0	0
502.46	0.200508	0	0	0
502.47	0.356888	0	0	0
502.48	0.430753	0	0	0
502.49	0.446018	0	0	0
502.5	0.454622	0	0	0
502.51	0.456615	0	0	0
502.52	0.410658	0	0	0
502.53	0.335883	0	0	0
502.54	0.24016	0	0	0
502.55	0.129187	0	0	0
502.56	0.0499679	0	0	0
502.57	0.036649	0	0	0
502.58	0.0100397	0	0	0
502.59	-0.0384646	0	0	0
502.6	-0.084724	0	0	0
502.61	-0.120768	0	0	0
502.62	-0.162854	0	0	0
502.63	-0.199404	0	0	0
502.64	-0.200634	0	0	0
502.65	-0.14253	0	0	0
502.66	-0.113476	0	0	0
502.67	-0.0857233	0	0	0
502.68	-0.0526301	0	0	0
502.69	0.0898273	0	0	0
502.7	0.24257	0	0	0
502.71	0.408598	0	0	0
502.72	0.591579	0	0	0
502.73	0.56004	0	0	0
502.74	0.556266	0	0	0
502.75	0.585519	0	0	0
502.76	0.637534	0	0	0
502.77	0.56945	0	0	0
502.78	0.394782	0	0	0
502.79	0.231709	0	0	0
502.8	0.0691619	0	0	0
502.81	-0.0149043	0	0	0
502.82	-0.0487336	0	0	0
502.83	-0.0905546	0	0	0
502.84	-0.145103	0	0	0
502.85	-0.206385	0	0	0
502.86	-0.151684	0	0	0
502.87	-0.111993	0	0	0
502.88	-0.0735712	0	0	0
502.89	-0.0518944	0	0	0
502.9	-0.0342394	0	0	0
502.91	-0.00761283	0	0	0
502.92	0.010613	0	0	0
502.93	0.0125101	0	0	0
502.94	-0.0063498	0	0	0
502.95	-0.0418507	0	0	0
502.96	-0.105975	0	0	0
502.97	-0.203187	0	0	0
502.98	-0.32515	0	0	0
502.99	-0.470861	0	0	0
503	-0.610469	0	0	0
503.01	-0.758169	0	0	0
503.02	-0.888134	0	0	0
503.03	-0.867997	0	0	0
503.04	-0.822696	0	0	0
503.05	-0.749287	0	0	0
503.06	-0.64526	0	0	0
503.07	-0.492268	0	0	0
503.08	-0.479967	0	0	0
503.09	-0.443861	0	0	0
503.1	-0.375544	0	0	0
503.11	-0.4437	0	0	0
503.12	-0.624589	0	0	0
503.13	-0.804144	0	0	0
503.14	-0.957838	0	0	0
503.15	-1.09048	0	0	0
503.16	-1.16878	0	0	0
503.17	-1.14266	0	0	0
503.18	-1.11892	0	0	0
503.19	-1.09296	0	0	0
503.2	-0.936644	0	0	0
503.21	-0.778167	0	0	0
503.22	-0.621206	0	0	0
503.23	-0.499563	0	0	0
503.24	-0.392903	0	0	0
503.25	-0.31586	0	0	0
503.26	-0.265811	0	0	0
503.27	-0.219244	0	0	0
503.28	-0.179626	0	0	0
503.29	-0.159096	0	0	0
503.3	-0.155832	0	0	0
503.31	-0.155233	0	0	0
503.32	-0.141328	0	0	0
503.33	-0.166694	0	0	0
503.34	-0.140631	0	0	0
503.35	-0.117355	0	0	0
503.36	-0.110505	0	0	0
503.37	-0.0957707	0	0	0
503.38	-0.0729362	0	0	0
503.39	-0.0463476	0	0	0
503.4	-0.0181956	0	0	0
503.41	0.0229708	0	0	0
503.42	0.0384032	0	0	0
503.43	-0.0116663	0	0	0
503.44	-0.0664869	0	0	0
503.45	-0.109496	0.5971	0.4215	0.1756
503.46	-0.154056	1.4728	1.0396	0.4332
503.47	-0.194027	2.3485	1.6686	0.7233
503.48	-0.236733	3.2243	2.3218	1.0859
503.49	-0.30987	4.1001	2.9751	1.4485
503.5	-0.395695	4.976	3.6284	1.8112
503.51	-0.441708	5.852	4.2817	2.1738
503.52	-0.465109	6.728	4.9351	2.5364
503.53	-0.528815	7.6041	5.5885	2.8991
503.54	-0.611642	8.4803	6.2419	3.2618
503.55	-0.696694	9.3565	6.8954	3.6245
503.56	-0.719833	8.6712	6.4467	3.5279
503.57	-0.720157	7.7953	5.8634	3.3752
503.58	-0.712925	6.9194	5.2374	3.0944
503.59	-0.69783	6.0434	4.584	2.7317
503.6	-0.690194	5.1674	3.9306	2.369
503.61	-0.658535	4.2912	3.2772	2.0063
503.62	-0.598334	3.4151	2.6237	1.6436
503.63	-0.508053	2.5388	1.9702	1.2809
503.64	-0.551675	1.6626	1.3166	0.9181
503.65	-0.649232	0.7862	0.663	0.5554
503.66	-0.726958	0	0.0731	0.2192
503.67	-0.742618	0	0.0381	0.1142
503.68	-0.741513	0	0.0031	0.0092
503.69	-0.744858	0	0	0
503.7	-0.729862	0	0	0
503.71	-0.698905	0	0	0
503.72	-0.633687	0	0	0
503.73	-0.493826	0	0	0
503.74	-0.341439	0	0	0
503.75	-0.258182	0	0.0091	0
503.76	-0.216844	0	0.1742	0
503.77	-0.167564	0	0.3394	0
503.78	-0.117283	0	0.5045	0
503.79	-0.0631911	0	0.6696	0
503.8	-0.0296542	0	0.8347	0
503.81	0.0087001	0	0.9998	0
503.82	0.0335783	0	1.1649	0
503.83	0.0518143	0	1.33	0
503.84	0.101621	0	1.4951	0
503.85	0.105462	0	1.6602	0
503.86	0.0848286	0	1.7167	0
503.87	-0.050912	0	1.5515	0
503.88	-0.218029	0	1.3864	0
503.89	-0.41579	0	1.2212	0
503.9	-0.656669	0	1.0561	0
503.91	-0.515894	0	0.8909	0
503.92	-0.259045	0	0.7258	0
503.93	0.0108714	0	0.5606	0
503.94	0.335101	0	0.3955	0
503.95	0.704618	0	0.2304	0
503.96	1.12823	0	0.0653	0
503.97	1.5894	0	0	0
503.98	2.10101	0	0	0
503.99	2.29181	0	0	0
504	1.86122	0	0	0
504.01	1.41675	0	0	0
504.02	0.972011	0	0	0
504.03	0.533049	0	0	0
504.04	0.137461	0	0	0
504.05	-0.230439	0	0	0
504.06	-0.598372	0	0	0
504.07	-0.964445	0	0	0
504.08	-0.896222	0	0	0
504.09	-0.746633	0	0	0
504.1	-0.605347	0	0	0.0499
504.11	-0.421235	0	0	0.1012
504.12	-0.253363	0	0	0.1526
504.13	-0.154154	0	0	0.2039
504.14	-0.0586322	0	0	0.2552
504.15	0.042891	0	0	0.3065
504.16	0.138206	0	0	0.3579
504.17	0.22929	0	0	0.4092
504.18	0.319444	0	0	0.4606
504.19	0.372054	0	0.0614	0.5119
504.2	0.362608	0	0.1408	0.5431
504.21	0.359399	0	0.2201	0.4918
504.22	0.339857	0	0.2994	0.4404
504.23	0.299952	0	0.3787	0.3891
504.24	0.242385	0	0.458	0.3378
504.25	0.204686	0	0.5373	0.2864
504.26	0.153067	0	0.6166	0.2351
504.27	0.0967344	0	0.6959	0.1837
504.28	0.0831285	0	0.7752	0.1324
504.29	0.0720989	0	0.8449	0.081
504.3	0.0708188	0	0.7655	0.0297
504.31	0.0828867	0	0.6862	0
504.32	0.170442	0	0.6069	0
504.33	0.254423	0	0.5275	0
504.34	0.30774	0	0.4482	0
504.35	0.343108	0	0.3689	0
504.36	0.340157	0	0.2896	0
504.37	0.353869	0	0.2103	0
504.38	0.371995	0	0.131	0
504.39	0.387404	0	0.0517	0
504.4	0.350785	0	0	0
504.41	0.205631	0	0	0
504.42	0.100259	0	0	0
504.43	0.0359002	0	0	0
504.44	0.0399123	0	0	0
504.45	0.0598854	0	0	0
504.46	0.0645241	0	0	0
504.47	0.0760404	0	0	0
504.48	0.0956189	0	0	0
504.49	0.176059	0	0	0
504.5	0.261464	0	0	0
504.51	0.306491	0	0	0
504.52	0.287007	0	0	0
504.53	0.270393	0	0	0
504.54	0.227935	0	0	0
504.55	0.17337	0	0	0
504.56	0.0978006	0	0	0
504.57	0.00662997	0	0	0
504.58	-0.0935043	0	0	0
504.59	-0.181174	0	0	0
504.6	-0.249303	0	0	0
504.61	-0.232974	0	0	0
504.62	-0.111649	0	0	0
504.63	0.0194164	0	0	0
504.64	0.165868	0	0	0
504.65	0.319303	0	0	0
504.66	0.478581	0	0	0
504.67	0.644608	0	0	0
504.68	0.82492	0	0	0
504.69	0.992212	0	0	0
504.7	0.81088	0.0299	0	0
504.71	0.619712	0.069	0	0
504.72	0.437602	0.108	0	0
504.73	0.268048	0.1471	0	0
504.74	0.115861	0.1861	0	0
504.75	-0.0172133	0.2251	0	0
504.76	-0.143618	0.2642	0	0
504.77	-0.273522	0.3032	0	0
504.78	-0.320264	0.3422	0	0
504.79	-0.291356	0.3812	0	0
504.8	-0.225749	0.4169	0	0
504.81	-0.166002	0.3779	0	0
504.82	-0.111601	0.3388	0	0
504.83	-0.0546314	0.2998	0	0
504.84	-0.00421602	0.2607	0	0
504.85	0.0417677	0.2217	0	0
504.86	0.155168	0.1826	0	0
504.87	0.329179	0.1436	0	0
504.88	0.430695	0.1046	0	0
504.89	0.504621	0.0655	0	0
504.9	0.572841	0.0265	0	0
504.91	0.669512	0	0	0
504.92	0.713124	0	0	0
504.93	0.757637	0	0	0
504.94	0.760373	0	0	0
504.95	0.673527	0	0	0
504.96	0.679451	0	0	0
504.97	0.723311	0	0	0
504.98		0	0	0
504.99		0	0	0
505		0	0	0
505.01		0	0	0
505.02		0	0	0
505.03		0	0	0
505.04		0	0	0
505.05		0	0	0
505.06		0	0	0
505.07		0	0	0
505.08		0	0	0
505.09		0	0	0
505.1		0	0	0
505.11		0	0	0
505.12		0	0	0
505.13		0	0	0
505.14		0	0	0
505.15		0	0	0
505.16		0	0	0
505.17		0	0	0
505.18		0	0	0
505.19		0	0	0
505.2		0	0	0
505.21		0	0	0
505.22		0	0	0
505.23		0	0	0
505.24		0	0	0
505.25		0	0	0
505.26		0	0	0
505.27		0	0	0
505.28		0	0	0
505.29		0	0	0
505.3		0	0	0
505.31		0	0	0
505.32		0	0	0
505.33		0	0	0
505.34		0	0	0
505.35		0	0	0
505.36		0	0	0
505.37		0	0	0
505.38		0	0	0
505.39		0	0	0
505.4		0	0	0
505.41		0	0	0
505.42		0	0	0
505.43		0	0	0
505.44		0	0	0
505.45		0	0	0
505.46		0	0	0
505.47		0	0	0
505.48		0	0	0
505.49		0	0	0
505.5		0	0	0
505.51		0.0027	0.0014	0.0014
505.52		0.1428	0.0741	0.0741
505.53		0.2828	0.1467	0.1467
505.54		0.4228	0.2194	0.2194
505.55		0.5629	0.292	0.292
505.56		0.7029	0.3646	0.3646
505.57		0.8429	0.4373	0.4373
505.58		0.9828	0.5099	0.5099
505.59		1.1228	0.5825	0.5825
505.6		1.2627	0.6551	0.6551
505.61		1.4027	0.7277	0.7277
505.62		1.4422	0.7482	0.7482
505.63		1.3021	0.6755	0.6755
505.64		1.1621	0.6029	0.6029
505.65		1.022	0.5302	0.5302
505.66		0.882	0.4576	0.4576
505.67		0.742	0.3849	0.3849
505.68		0.6019	0.3123	0.3123
505.69		0.4619	0.2397	0.2397
505.7		0.322	0.167	0.167
505.71		0.182	0.0944	0.0944
505.72		0.042	0.0218	0.0218
505.73		0	0	0
505.74		0	0	0
505.75		0	0	0
505.76		0	0	0
505.77		0	0	0
505.78		0	0	0
505.79		0	0	0
505.8		0	0	0
505.81		0	0	0
505.82		0	0	0
505.83		0	0	0
505.84		0	0	0
505.85		0	0	0
505.86		0	0	0
505.87		0	0	0
505.88		0	0	0
505.89		0	0	0
505.9		0	0	0
505.91		0	0	0
505.92		0	0	0
505.93		0	0	0
505.94		0	0	0
505.95		0	0	0
505.96		0	0	0
505.97		0	0	0
505.98		0	0	0
505.99		0	0	0
506		0	0	0
506.01		0	0	0
506.02		0	0	0
506.03		0	0	0
506.04		0	0	0
506.05		0	0	0
506.06		0	0	0
506.07		0	0	0
506.08		0	0	0
506.09		0	0	0
506.1		0	0	0
506.11		0	0	0
506.12		0	0	0
506.13		0	0	0
506.14		0	0	0
506.15		0	0	0
506.16		0	0	0
506.17		0	0	0
506.18		0	0	0
506.19		0	0	0
506.2		0	0	0
506.21		0	0	0
506.22		0	0	0
506.23		0	0	0
506.24		0	0	0
506.25		0	0	0
506.26		0	0	0
506.27		0	0	0
506.28		0	0	0
506.29		0	0	0
506.3		0	0	0
506.31		0	0	0
506.32		0	0	0
506.33		0	0	0
506.34		0	0	0
506.35		0	0	0
506.36		0	0	0
506.37		0	0	0
506.38		0	0	0
506.39		0	0.0388	0
506.4		0	0.0872	0
506.41		0	0.1355	0
506.42		0	0.1839	0
506.43		0	0.2322	0
506.44		0	0.2806	0
506.45		0	0.329	0
506.46		0	0.3773	0
506.47		0	0.4257	0
506.48		0	0.474	0
506.49		0	0.5129	0
506.5		0	0.4645	0
506.51		0	0.4161	0
506.52		0	0.3678	0
506.53		0	0.3194	0
506.54		0	0.271	0
506.55		0	0.2226	0
506.56		0	0.1743	0
506.57		0	0.1259	0
506.58		0.0912	0.1505	0
506.59		0.271	0.2459	0
506.6		0.4507	0.3605	0
506.61		0.6304	0.5043	0
506.62		0.81	0.648	0
506.63		0.9897	0.7918	0
506.64		1.1694	0.9355	0
506.65		1.349	1.0792	0
506.66		1.5286	1.2229	0
506.67		1.7082	1.3666	0
506.68		1.8878	1.5102	0
506.69		1.7554	1.4043	0
506.7		1.5756	1.2605	0
506.71		1.3959	1.1167	0
506.72		1.2161	0.9729	0
506.73		1.0364	0.8291	0
506.74		0.8567	0.6854	0
506.75		0.677	0.5416	0
506.76		0.4974	0.3979	0
506.77		0.3177	0.2542	0
506.78		0.1381	0.1105	0
506.79		0	0	0
506.8		0	0	0
506.81		0	0	0
506.82		0	0	0
506.83		0	0	0
506.84		0	0	0
506.85		0	0	0
506.86		0	0	0
506.87		0	0	0
506.88		0	0	0
506.89		0	0	0
506.9		0	0	0
506.91		0	0	0
506.92		0	0	0
506.93		0	0	0
506.94		0	0	0
506.95		0	0	0
506.96		0	0	0
506.97		0	0	0
506.98		0	0	0
506.99		0	0	0
507		0	0	0
507.01		0	0	0
507.02		0	0	0
507.03		0	0	0
507.04		0	0	0
507.05		0	0	0
507.06		0	0	0
507.07		0	0	0
507.08		0	0	0
507.09		0	0	0
507.1		0	0	0
507.11		0	0	0
507.12		0	0	0
507.13		0	0	0
507.14		0	0	0
507.15		0	0	0
507.16		0	0	0
507.17		0	0	0
507.18		0	0	0
507.19		0	0	0
507.2		0	0	0
507.21		0	0	0
507.22		0	0	0
507.23		0	0	0
507.24		0	0	0
507.25		0	0	0
507.26		0	0	0
507.27		0	0	0
507.28		0	0	0
507.29		0	0	0
507.3		0	0	0
507.31		0	0	0
507.32		0	0	0
507.33		0	0	0
507.34		0	0	0
507.35		0	0	0
507.36		0	0	0
507.37		0	0	0
507.38		0	0	0
507.39		0	0	0
507.4		0	0	0
507.41		0	0	0
507.42		0	0	0
507.43		0	0	0
507.44		0	0	0
507.45		0	0	0
507.46		0	0	0
507.47		0	0	0
507.48		0	0	0
507.49		0.073	0.1459	0.2007
507.5		0.2996	0.5992	0.8239
507.51		0.5263	1.0526	1.4473
507.52		0.753	1.506	2.0707
507.53		0.9797	1.9594	2.6942
507.54		1.2065	2.413	3.3178
507.55		1.4333	2.8665	3.9415
507.56		1.6601	3.3202	4.5652
507.57		1.8869	3.7738	5.189
507.58		2.1138	4.2276	5.8129
507.59		2.3407	4.6814	6.4369
507.6		2.299	4.5981	6.3223
507.61		2.0723	4.1447	5.6989
507.62		1.8456	3.6912	5.0754
507.63		1.6188	3.2377	4.4518
507.64		1.392	2.7841	3.8281
507.65		1.1652	2.3305	3.2044
507.66		0.9384	1.8768	2.5806
507.67		0.7115	1.423	1.9567
507.68		0.4846	0.9692	1.3327
507.69		0.2577	0.5154	0.7086
507.7		0.0307	0.0615	0.0845
507.71		0	0	0
507.72		0	0	0
507.73		0	0	0
507.74		0	0	0
507.75		0	0.0198	0.0992
507.76		0	0.0532	0.2662
507.77		0	0.0866	0.4331
507.78		0	0.12	0.6001
507.79		0	0.1534	0.767
507.8		0	0.1868	0.9339
507.81		0	0.2202	1.1008
507.82		0.0286	0.2535	1.2677
507.83		0.0679	0.2869	1.4345
507.84		0.1072	0.3203	1.6014
507.85		0.1465	0.3536	1.7681
507.86		0.1857	0.3217	1.6084
507.87		0.225	0.2883	1.4414
507.88		0.2643	0.2549	1.2744
507.89		0.3036	0.2215	1.1074
507.9		0.3428	0.1881	0.9404
507.91		0.3821	0.1547	0.7735
507.92		0.4144	0.1213	0.6066
507.93		0.3751	0.0879	0.4397
507.94		0.3358	0.0546	0.2728
507.95		0.2965	0.0212	0.106
507.96		0.2572	0	0
507.97		0.2179	0	0
507.98		0.1786	0	0
507.99		0.1394	0	0
508		0.1001	0	0
508.01		0.0608	0	0
508.02		0.0215	0	0
508.03		0	0	0
508.04		0	0	0
508.05		0	0	0
508.06		0	0	0
508.07		0	0	0
508.08		0	0	0
508.09		0	0	0
508.1		0	0	0
508.11		0	0	0
508.12		0	0	0
508.13		0	0	0
508.14		0	0	0
508.15		0	0	0
508.16		0	0	0
508.17		0	0	0
508.18		0	0	0
508.19		0	0	0
508.2		0	0	0
508.21		0	0	0
508.22		0	0	0
508.23		0	0	0
508.24		0	0	0
508.25		0	0	0
508.26		0	0	0.0009
508.27		0	0	0.0376
508.28		0	0	0.0743
508.29		0	0	0.111
508.3		0	0	0.1477
508.31		0	0	0.1843
508.32		0	0	0.221
508.33		0	0	0.2577
508.34		0	0	0.2943
508.35		0	0	0.331
508.36		0	0	0.3677
508.37		0	0	0.3742
508.38		0	0	0.3375
508.39		0	0	0.3008
508.4		0	0	0.2641
508.41		0	0	0.2275
508.42		0	0	0.1908
508.43		0	0	0.1541
508.44		0	0	0.1174
508.45		0	0	0.0808
508.46		0	0	0.0441
508.47		0	0	0.0074
508.48		0	0	0
508.49		0	0	0
508.5		0	0	0
508.51		0	0	0
508.52		0	0	0
508.53		0	0	0
508.54		0	0	0
508.55		0	0	0
508.56		0	0	0
508.57		0	0.1499	0.1999
508.58		0	0.3183	0.4245
508.59		0	0.4868	0.649
508.6		0	0.6552	0.8736
508.61		0	0.8237	1.0982
508.62		0	0.9921	1.3229
508.63		0	1.1606	1.5475
508.64		0	1.3291	1.7722
508.65		0	1.4976	1.9969
508.66		0	1.6662	2.2216
508.67		0	1.7717	2.3622
508.68		0	1.6032	2.1376
508.69		0	1.4348	1.913
508.7		0	1.2663	1.6884
508.71		0	1.0978	1.4638
508.72		0	0.9293	1.2391
508.73		0	0.7608	1.0144
508.74		0	0.5923	0.7897
508.75		0	0.4237	0.565
508.76		0	0.2552	0.3402
508.77		0	0.0866	0.1155
508.78		0	0	0
508.79		0	0	0
508.8		0	0	0
508.81		0	0	0
508.82		0	0	0
508.83		0	0	0
508.84		0	0	0
508.85		0	0	0
508.86		0	0	0
508.87		0	0	0
508.88		0	0	0
508.89		0.0026	0	0
508.9		0.2251	0	0
508.91		0.4475	0	0
508.92		0.6698	0	0
508.93		0.8922	0	0
508.94		1.1145	0.0281	0
508.95		1.3368	0.0602	0
508.96		1.5591	0.0923	0
508.97		1.7814	0.1244	0
508.98		2.0036	0.1565	0
508.99		2.3895	0.2795	0.0364
509		2.95	0.5995	0.1516
509.01		3.2459	0.9195	0.2667
509.02		3.5418	1.2396	0.3819
509.03		3.8379	1.5597	0.4972
509.04		4.134	1.8606	0.6124
509.05		4.4302	2.1166	0.7276
509.06		4.7265	2.3726	0.8429
509.07		5.0229	2.6287	0.9581
509.08		5.3194	2.8848	1.0734
509.09		5.6159	3.1409	1.1887
509.1		5.2906	3.0505	1.1654
509.11		4.7653	2.7304	1.0502
509.12		4.2843	2.4103	0.9349
509.13		3.8033	2.0901	0.8197
509.14		3.3222	1.77	0.7045
509.15		2.8411	1.473	0.5892
509.16		2.3599	1.1849	0.4739
509.17		1.8786	0.8966	0.3587
509.18		1.3973	0.6084	0.2434
509.19		0.9159	0.3201	0.1281
509.2		0.4345	0.0318	0.0127
509.21		0.381	0	0
509.22		0.3435	0	0
509.23		0.306	0	0
509.24		0.2684	0	0
509.25		0.2309	0	0
509.26		0.1934	0	0
509.27		0.1559	0	0
509.28		0.1183	0	0
509.29		0.0808	0	0
509.3		0.0433	0	0
509.31		0.0058	0	0
509.32		0	0	0
509.33		0	0	0
509.34		0	0	0
509.35		0	0	0
509.36		0	0	0
509.37		0	0	0
509.38		0	0	0
509.39		0	0	0
509.4		0	0	0
509.41		0	0	0
509.42		0	0	0
509.43		0	0	0
509.44		0	0	0
509.45		0	0	0
509.46		0	0	0
509.47		0	0	0
509.48		0	0	0
509.49		0	0	0
509.5		0	0	0
509.51		0	0	0
509.52		0	0	0
509.53		0	0	0
509.54		0	0	0
509.55		0	0	0
509.56		0	0	0
509.57		0	0	0
509.58		0	0	0
509.59		0	0	0
509.6		0	0	0
509.61		0	0	0
509.62		0	0	0
509.63		0	0	0
509.64		0	0	0
509.65		0	0	0
509.66		0	0	0
509.67		0	0	0
509.68		0	0	0
509.69		0	0	0
509.7		0	0	0
509.71		0	0	0
509.72		0	0	0
509.73		0	0	0
509.74		0	0	0
509.75		0	0	0
509.76		0	0	0
509.77		0	0	0
509.78		0	0	0
509.79		0	0	0
509.8		0	0	0
509.81		0	0	0
509.82		0	0	0
509.83		0	0	0
509.84		0	0	0
509.85		0	0	0
509.86		0	0	0
509.87		0	0	0
509.88		0.1727	0.0216	0
509.89		0.5861	0.0733	0
509.9		0.9994	0.1249	0
509.91		1.4128	0.1766	0
509.92		1.8262	0.2283	0
509.93		2.2397	0.28	0
509.94		2.6531	0.3316	0
509.95		3.0665	0.3833	0
509.96		3.4799	0.435	0
509.97		3.8934	0.4867	0
509.98		4.3068	0.5383	0
509.99		4.0841	0.5105	0
510		3.6706	0.4588	0
510.01		3.2571	0.4071	0
510.02		2.8436	0.3555	0
510.03		2.4301	0.3038	0
510.04		2.0166	0.2521	0
510.05		1.6031	0.2004	0
510.06		1.1896	0.1487	0
510.07		0.7761	0.097	0
510.08		0.3626	0.0453	0
510.09		0	0	0
510.1		0	0	0
510.11		0	0	0
510.12		0	0	0
510.13		0	0	0
510.14		0	0	0
510.15		0	0	0
510.16		0	0	0
510.17		0.0106	0	0
510.18		0.0473	0	0
510.19		0.084	0	0
510.2		0.1206	0	0
510.21		0.1573	0	0
510.22		0.194	0	0
510.23		0.2306	0	0
510.24		0.2673	0	0
510.25		0.304	0	0
510.26		0.3406	0	0
510.27		0.3772	0	0
510.28		0.3616	0	0
510.29		0.3249	0	0
510.3		0.2882	0	0
510.31		0.2515	0	0
510.32		0.2149	0	0
510.33		0.1782	0	0
510.34		0.1415	0	0
510.35		0.1049	0	0
510.36		0.0682	0	0
510.37		0.0315	0	0
510.38		0	0	0
510.39		0	0	0
510.4		0	0	0
510.41		0	0	0
510.42		0	0	0
510.43		0	0	0
510.44		0	0	0
510.45		0	0	0
510.46		0	0	0
510.47		0	0	0
510.48		0	0	0
510.49		0	0	0.0699
510.5		0	0	0.1659
510.51		0	0	0.2618
510.52		0	0	0.3578
510.53		0	0	0.4537
510.54		0	0	0.5497
510.55		0	0	0.6456
510.56		0	0	0.7415
510.57		0	0	0.8374
510.58		0	0	0.9332
510.59		0	0	0.9965
510.6		0	0	0.9005
510.61		0	0	0.8045
510.62		0	0	0.7085
510.63		0	0	0.6125
510.64		0	0	0.5165
510.65		0	0	0.4206
510.66		0	0	0.3247
510.67		0	0	0.2288
510.68		0	0	0.1329
510.69		0	0	0.037
510.7		0.1812	0.1812	0.0906
510.71		0.4843	0.4843	0.2422
510.72		0.7874	0.7874	0.3937
510.73		1.0905	1.0905	0.5452
510.74		1.3935	1.3935	0.6968
510.75		1.6965	1.6965	0.8482
510.76		1.9994	1.9994	0.9997
510.77		2.3023	2.3023	1.1512
510.78		2.6052	2.6052	1.3026
510.79		2.908	2.908	1.454
510.8		3.1864	3.1864	1.5932
510.81		2.8831	2.8831	1.4416
510.82		2.5799	2.5799	1.29
510.83		2.2768	2.2768	1.1384
510.84		1.9737	1.9737	0.9868
510.85		1.6706	1.6706	0.8353
510.86		1.3676	1.3676	0.6838
510.87		1.0646	1.0646	0.5323
510.88		0.7617	0.7617	0.3809
510.89		0.4588	0.4588	0.2294
510.9		0.156	0.156	0.078
510.91		0	0	0
510.92		0	0	0
510.93		0	0	0
510.94		0	0	0
510.95		0	0	0
510.96		0	0	0
510.97		0	0	0
510.98		0	0	0
510.99		0	0	0
511		0	0	0
511.01		0	0	0
511.02		0.0966	0.0193	0.0869
511.03		0.7008	0.1402	0.6307
511.04		1.305	0.261	1.1745
511.05		1.9094	0.3819	1.7184
511.06		2.5138	0.5028	2.2624
511.07		3.1183	0.6237	2.8065
511.08		3.7229	0.7446	3.3506
511.09		4.3276	0.8655	3.8948
511.1		4.9323	0.9865	4.4391
511.11		5.5371	1.1074	4.9834
511.12		6.142	1.2284	5.5278
511.13		6.1522	1.2304	5.537
511.14		5.5479	1.1096	4.9931
511.15		4.9434	0.9887	4.4491
511.16		4.3389	0.8678	3.905
511.17		3.7343	0.7469	3.3609
511.18		3.1297	0.6259	2.8167
511.19		2.5249	0.505	2.2724
511.2		1.9201	0.384	1.7281
511.21		1.3152	0.263	1.1837
511.22		0.7102	0.142	0.6392
511.23		0.1052	0.021	0.0946
511.24		0	0	0
511.25		0	0	0
511.26		0	0	0
511.27		0	0	0
511.28		0	0	0
511.29		0	0	0
511.3		0	0	0
511.31		0	0	0
511.32		0	0	0
511.33		0	0	0
511.34		0	0	0
511.35		0	0	0
511.36		0	0	0
511.37		0	0	0
511.38		0	0	0
511.39		0	0	0
511.4		0	0	0
511.41		0	0	0
511.42		0	0	0
511.43		0	0	0
511.44		0	0	0
511.45		0	0	0
511.46		0	0	0
511.47		0	0	0
511.48		0.0468	0	0
511.49		0.0995	0	0
511.5		0.1523	0	0
511.51		0.2051	0	0
511.52		0.2578	0	0
511.53		0.3106	0	0
511.54		0.3634	0	0
511.55		0.4161	0	0
511.56		0.4689	0	0
511.57		0.5216	0	0
511.58		0.5457	0	0
511.59		0.4929	0	0
511.6		0.4402	0	0
511.61		0.3874	0	0
511.62		0.3346	0	0
511.63		0.2819	0	0
511.64		0.2291	0	0
511.65		0.1763	0	0
511.66		0.1235	0	0
511.67		0.0708	0	0
511.68		0.018	0	0
511.69		0	0	0
511.7		0	0	0
511.71		0	0	0
511.72		0	0	0
511.73		0	0	0
511.74		0	0	0
511.75		0	0	0
511.76		0	0	0
511.77		0	0	0
511.78		0	0	0
511.79		0	0	0
511.8		0	0	0
511.81		0	0	0
511.82		0	0	0
511.83		0	0	0
511.84		0	0	0
511.85		0	0	0
511.86		0	0	0
511.87		0	0	0
511.88		0	0	0
511.89		0	0	0
511.9		0	0	0
511.91		0	0	0
511.92		0	0	0
511.93		0	0	0
511.94		0	0	0
511.95		0	0	0
511.96		0	0	0
511.97		0	0	0
511.98		0	0	0
511.99		0	0	0
512		0	0	0
512.01		0	0	0
512.02		0	0	0
512.03		0	0.0017	0
512.04		0	0.0801	0
512.05		0	0.1584	0
512.06		0	0.2368	0
512.07		0	0.3151	0
512.08		0	0.3934	0
512.09		0	0.4717	0
512.1		0	0.55	0
512.11		0	0.6283	0
512.12		0	0.7065	0
512.13		0	0.7848	0
512.14		0	0.7901	0
512.15		0	0.7118	0.0564
512.16		0	0.6334	0.1709
512.17		0	0.5589	0.2853
512.18		0	0.5409	0.3998
512.19		0	0.523	0.5142
512.2		0	0.5051	0.6286
512.21		0	0.4872	0.743
512.22		0	0.4693	0.8574
512.23		0	0.4514	0.9717
512.24		0	0.4336	1.0861
512.25		0	0.487	1.2004
512.26		0	0.5475	1.1029
512.27		0	0.6079	0.9884
512.28		0	0.6169	0.8739
512.29		0	0.5565	0.7595
512.3		0	0.4961	0.645
512.31		0	0.4357	0.5306
512.32		0	0.3753	0.4162
512.33		0	0.3149	0.3018
512.34		0	0.2545	0.1874
512.35		0	0.2156	0.0731
512.36		0	0.24	0
512.37		0	0.2643	0
512.38		0	0.2887	0
512.39		0	0.3608	0
512.4		0	0.4456	0
512.41		0	0.5304	0
512.42		0	0.6151	0
512.43		0	0.6999	0
512.44		0	0.7847	0
512.45		0	0.8694	0
512.46		0	0.838	0
512.47		0	0.7531	0
512.48		0	0.6683	0
512.49		0	0.5835	0
512.5		0	0.4987	0
512.51		0	0.4139	0
512.52		0	0.3291	0
512.53		0	0.2443	0
512.54		0	0.1595	0
512.55		0	0.0747	0
512.56		0	0	0
512.57		0	0	0
512.58		0	0	0
512.59		0	0	0
512.6		0	0.0205	0
512.61		0	0.0549	0
512.62		0	0.0894	0
512.63		0	0.1238	0
512.64		0	0.1582	0
512.65		0	0.1926	0
512.66		0.0647	0.2486	0
512.67		0.3551	0.3798	0
512.68		0.6456	0.511	0
512.69		0.936	0.6422	0
512.7		1.2264	0.7686	0
512.71		1.5168	0.831	0
512.72		1.8072	0.8933	0
512.73		2.0976	0.9557	0
512.74		2.3879	1.018	0
512.75		2.6783	1.0804	0
512.76		2.9686	1.1428	0
512.77		2.8785	1.0783	0
512.78		2.588	0.9471	0
512.79		2.2975	0.8158	0
512.8		2.007	0.6846	0
512.81		1.7165	0.5722	0
512.82		1.4261	0.4754	0
512.83		1.1356	0.3785	0
512.84		0.8452	0.2817	0
512.85		0.5548	0.1849	0
512.86		0.2644	0.0881	0
512.87		0	0	0
512.88		0	0	0
512.89		0	0	0
512.9		0	0	0
512.91		0	0	0
512.92		0	0	0
512.93		0	0	0
512.94		0	0	0
512.95		0	0	0
512.96		0	0	0
512.97		0	0	0
512.98		0	0	0
512.99		0	0	0
513		0	0	0
513.01		0	0	0
513.02		0	0	0
513.03		0	0	0
513.04		0	0	0
513.05		0	0	0
513.06		0	0	0
513.07		0	0	0
513.08		0	0	0
513.09		0	0	0
513.1		0	0	0
513.11		0	0	0
513.12		0	0	0
513.13		0	0	0
513.14		0	0	0
513.15		0	0	0
513.16		0	0	0
513.17		0	0	0
513.18		0	0	0
513.19		0	0	0
513.2		0	0	0
513.21		0	0	0
513.22		0	0	0
513.23		0	0	0
513.24		0	0	0
513.25		0	0	0
513.26		0	0	0
513.27		0	0	0
513.28		0	0	0
513.29		0	0	0
513.3		0	0	0
513.31		0	0	0
513.32		0	0	0
513.33		0	0	0
513.34		0	0	0
513.35		0	0	0
513.36		0	0	0
513.37		0	0	0
513.38		0	0	0
513.39		0	0	0
513.4		0	0	0
513.41		0	0	0
513.42		0	0	0
513.43		0	0	0
513.44		0	0	0
513.45		0	0	0
513.46		0	0	0
513.47		0	0	0
513.48		0	0	0
513.49		0	0	0
513.5		0	0	0
513.51		0	0	0
513.52		0	0	0
513.53		0	0	0
513.54		0	0	0
513.55		0	0	0
513.56		0	0	0
513.57		0	0	0
513.58		0	0	0
513.59		0	0	0
513.6		0	0	0
513.61		0	0	0
513.62		0	0	0
513.63		0	0	0
513.64		0	0	0
513.65		0	0	0
513.66		0	0	0
513.67		0	0	0
513.68		0	0	0
513.69		0	0	0
513.7		0	0	0
513.71		0	0	0
513.72		0	0	0
513.73		0	0	0
513.74		0	0	0
513.75		0	0	0
513.76		0	0	0
513.77		0	0	0
513.78		0	0	0
513.79		0	0	0
513.8		0	0	0
513.81		0	0	0
513.82		0	0	0
513.83		0	0	0
513.84		0	0	0
513.85		0	0	0
513.86		0.058	0.1159	0.3477
513.87		0.1285	0.257	0.771
513.88		0.199	0.3981	1.1942
513.89		0.2696	0.5391	1.6173
513.9		0.3401	0.6801	2.0403
513.91		0.4106	0.8211	2.4633
513.92		0.481	0.9621	2.8862
513.93		0.6146	1.1661	3.309
513.94		0.7781	1.4001	3.7317
513.95		0.9416	1.634	4.1544
513.96		1.0587	1.7751	4.2984
513.97		1.0812	1.727	3.875
513.98		1.1036	1.6789	3.4517
513.99		1.1261	1.6309	3.0285
514		1.1486	1.5828	2.6053
514.01		1.1711	1.5348	2.296
514.02		1.1936	1.4868	2.0311
514.03		1.1878	1.4105	1.7662
514.04		1.0243	1.1765	1.5014
514.05		0.8607	0.9425	1.2367
514.06		0.6972	0.7085	0.972
514.07		0.6869	0.5928	1.2504
514.08		0.6914	0.4997	1.6036
514.09		0.6959	0.4067	1.9567
514.1		0.7004	0.3136	2.3099
514.11		0.7049	0.2206	2.6148
514.12		0.7094	0.1275	2.6517
514.13		0.7139	0.0345	2.6886
514.14		0.7768	0	2.7255
514.15		0.8743	0	2.7623
514.16		0.9717	0	2.7991
514.17		0.9756	0	2.6488
514.18		0.878	0	2.2955
514.19		0.7804	0	1.9422
514.2		0.6828	0	1.589
514.21		0.5853	0	1.2358
514.22		0.4877	0	0.9754
514.23		0.3902	0	0.7804
514.24		0.2927	0	0.5854
514.25		0.1952	0	0.3904
514.26		0.0977	0	0.1955
514.27		0.0003	0	0.0006
514.28		0	0	0
514.29		0	0	0
514.3		0	0	0
514.31		0	0	0
514.32		0	0	0
514.33		0	0	0
514.34		0	0	0
514.35		0	0	0
514.36		0	0	0
514.37		0	0	0
514.38		0	0	0
514.39		0	0	0
514.4		0	0	0
514.41		0	0	0
514.42		0	0	0
514.43		0	0	0
514.44		0	0	0
514.45		0	0	0
514.46		0	0	0
514.47		0	0	0
514.48		0	0	0
514.49		0	0	0
514.5		0	0	0
514.51		0	0	0
514.52		0	0	0
514.53		0	0	0
514.54		0	0	0
514.55		0	0	0
514.56		0	0	0
514.57		0	0	0
514.58		0	0	0
514.59		0	0	0
514.6		0	0	0
514.61		0	0	0
514.62		0	0	0
514.63		0	0	0
514.64		0	0	0
514.65		0	0	0
514.66		0	0	0
514.67		0	0	0
514.68		0	0	0
514.69		0	0	0
514.7		0	0	0
514.71		0	0	0
514.72		0	0	0
514.73		0	0	0
514.74		0	0	0
514.75		0	0	0
514.76		0	0	0
514.77		0	0	0
514.78		0	0	0
514.79		0	0	0
514.8		0	0	0
514.81		0	0	0
514.82		0	0	0
514.83		0	0	0
514.84		0	0	0
514.85		0	0	0
514.86		0	0	0
514.87		0	0	0
514.88		0	0	0
514.89		0	0	0
514.9		0	0	0
514.91		0	0	0
514.92		0	0	0
514.93		0	0	0
514.94		0	0	0
514.95		0	0	0
514.96		0	0	0
514.97		0	0	0
514.98		0.0246	0	0.0739
514.99		0.0703	0	0.211
515		0.116	0	0.3481
515.01		0.1617	0	0.4852
515.02		0.2074	0	0.6222
515.03		0.2531	0	0.7593
515.04		0.2988	0	0.8963
515.05		0.3445	0	1.0334
515.06		0.3901	0	1.3798
515.07		0.4358	0	1.8538
515.08		0.4794	0	2.3218
515.09		0.4337	0	2.5217
515.1		0.388	0	2.7217
515.11		0.3423	0	2.9217
515.12		0.2966	0	3.1217
515.13		0.2509	0	3.3217
515.14		0.2052	0	3.5217
515.15		0.1595	0	3.7218
515.16		0.1138	0	3.874
515.17		0.0681	0	3.3998
515.18		0.0225	0	2.9257
515.19		0	0	2.5211
515.2		0	0	2.1839
515.21		0	0	1.8468
515.22		0	0	1.5096
515.23		0	0	1.1724
515.24		0	0	0.8352
515.25		0	0	0.498
515.26		0	0	0.1608
515.27		0	0	0
515.28		0	0	0
515.29		0	0	0
515.3		0	0	0
515.31		0	0	0
515.32		0	0	0
515.33		0	0	0
515.34		0	0	0
515.35		0	0	0
515.36		0	0	0
515.37		0	0	0
515.38		0.184	0	0
515.39		0.4236	0	0
515.4		0.704	0	0
515.41		0.9907	0	0
515.42		1.2773	0	0
515.43		1.564	0	0
515.44		1.8507	0	0
515.45		2.1374	0	0
515.46		2.4241	0	0
515.47		2.7108	0	0
515.48		2.9016	0	0
515.49		2.709	0	0
515.5		2.4833	0	0
515.51		2.1966	0	0
515.52		1.9099	0	0
515.53		1.6231	0	0
515.54		1.3364	0	0
515.55		1.0497	0	0
515.56		0.7629	0	0
515.57		0.4761	0	0
515.58		0.1894	0	0
515.59		0.0547	0	0
515.6		0.0077	0	0
515.61		0	0	0
515.62		0	0	0
515.63		0	0	0
515.64		0	0.0261	0
515.65		0	0.0609	0
515.66		0	0.0957	0
515.67		0	0.1305	0
515.68		0	0.1653	0
515.69		0	0.2	0
515.7		0	0.2348	0
515.71		0	0.2849	0
515.72		0	0.3666	0
515.73		0	0.4484	0
515.74		0.5801	0.9446	0.1813
515.75		1.2047	1.4253	0.3765
515.76		1.8293	1.906	0.5717
515.77		2.4538	2.3865	0.7668
515.78		3.0782	2.867	0.9619
515.79		3.7025	3.3475	1.157
515.8		4.3267	3.8278	1.3521
515.81		4.9508	4.3081	1.5471
515.82		5.5748	4.7116	1.7421
515.83		6.1987	5.0977	1.9371
515.84		6.2642	5.065	1.9576
515.85		5.6393	4.5439	1.7623
515.86		5.0145	4.0604	1.567
515.87		4.3899	3.6079	1.3718
515.88		3.7653	3.1554	1.1767
515.89		3.1408	2.703	0.9815
515.9		2.5164	2.2507	0.7864
515.91		1.8922	1.7984	0.5913
515.92		1.268	1.3608	0.3962
515.93		0.6592	0.9556	0.2012
515.94		0.1188	0.5505	0.0062
515.95		0.1824	0.5984	0
515.96		0.266	0.6536	0
515.97		0.3495	0.5906	0
515.98		0.433	0.5276	0
515.99		0.5166	0.4647	0
516		0.6001	0.4017	0
516.01		0.6836	0.3388	0
516.02		0.767	0.2758	0
516.03		0.8505	0.2129	0
516.04		0.8185	0.15	0
516.05		0.7349	0.0872	0
516.06		0.6514	0.0243	0
516.07		0.5678	0.1665	0.0208
516.08		0.4842	0.438	0.0547
516.09		0.4007	0.7093	0.0887
516.1		0.3172	0.9806	0.1226
516.11		0.2337	1.2518	0.1565
516.12		0.1501	1.523	0.1904
516.13		0.0667	1.7941	0.2243
516.14		0	2.0652	0.2673
516.15		0	2.3362	0.3413
516.16		0	2.6071	0.4153
516.17		0	2.7866	0.4779
516.18		0	2.5151	0.4841
516.19		0	2.2437	0.4903
516.2		0	1.9723	0.4965
516.21		0	1.701	0.5028
516.22		0	1.4297	0.509
516.23		0	1.1585	0.5152
516.24		0	0.8874	0.5214
516.25		0	0.6163	0.4676
516.26		0	0.3453	0.3935
516.27		0	0.0744	0.3195
516.28		0	0	0.2701
516.29		0	0	0.2299
516.3		0	0	0.1898
516.31		0	0	0.1496
516.32		0	0	0.1095
516.33		0	0	0.0694
516.34		0	0	0.0293
516.35		0	0	0
516.36		0	0	0
516.37		0	0	0
516.38		0	0	0
516.39		0	0	0
516.4		0	0	0
516.41		0	0	0
516.42		0	0	0
516.43		0	0	0
516.44		0	0	0
516.45		0	0	0
516.46		0	0	0
516.47		0	0	0
516.48		0	0	0
516.49		0	0	0
516.5		0	0	0
516.51		0	0	0
516.52		0	0	0
516.53		0	0	0
516.54		0	0	0
516.55		0	0.0702	0
516.56		0.0058	0.1891	0
516.57		0.1085	0.3725	0
516.58		0.2112	0.5559	0
516.59		0.3138	0.7394	0
516.6		0.4164	0.9228	0
516.61		0.519	1.1062	0
516.62		0.6216	1.2895	0
516.63		0.7241	1.4729	0
516.64		0.8267	1.6563	0
516.65		0.9292	1.8209	0
516.66		1.0317	1.7742	0
516.67		1.0092	1.6442	0
516.68		0.9065	1.4607	0
516.69		0.8039	1.2772	0
516.7		0.7012	1.0938	0
516.71		0.5986	0.9104	0
516.72		0.496	0.7269	0
516.73		0.3934	0.5435	0
516.74		0.2908	0.3601	0
516.75		0.1883	0.1767	0
516.76		0.0858	0.0572	0
516.77		0	0	0
516.78		0.0835	0	0
516.79		0.1691	0	0
516.8		0.2546	0	0
516.81		0.3401	0	0
516.82		0.4257	0	0
516.83		0.5112	0	0
516.84		0.5967	0	0
516.85		0.6822	0	0
516.86		0.7677	0	0
516.87		0.8532	0	0
516.88		0.8509	0	0
516.89		0.7653	0.0153	0
516.9		0.6798	0.0913	0
516.91		0.5942	0.1673	0
516.92		0.5087	0.2433	0
516.93		0.4231	0.3193	0
516.94		0.3376	0.3953	0
516.95		0.2521	0.4712	0
516.96		0.1666	0.5472	0
516.97		0.0876	0.6231	0.0026
516.98		0.243	0.699	0.0981
516.99		0.4795	0.7749	0.1935
517		0.7159	0.7355	0.2889
517.01		0.9523	0.6594	0.3843
517.02		1.1887	0.5834	0.4796
517.03		1.4251	0.5074	0.575
517.04		1.6615	0.4314	0.6704
517.05		1.9284	0.3555	0.7657
517.06		2.2844	0.2795	0.8611
517.07		2.6404	0.2036	0.9564
517.08		2.7378	0.1276	0.9474
517.09		2.621	0.0517	0.852
517.1		2.5291	0	0.7565
517.11		2.4442	0	0.6611
517.12		2.3594	0	0.5657
517.13		2.2746	0	0.4703
517.14		2.1898	0	0.3749
517.15		2.105	0	0.2795
517.16		1.8426	0	0.1842
517.17		1.5183	0	0.0888
517.18		1.2103	0	0
517.19		1.1224	0	0
517.2		1.0117	0	0
517.21		0.86	0	0
517.22		0.7084	0	0
517.23		0.5567	0	0
517.24		0.405	0	0
517.25		0.2534	0	0
517.26		0.1294	0	0
517.27		0.0975	0	0
517.28		0.0657	0	0
517.29		0.0339	0	0
517.3		0.002	0	0
517.31		0	0.0283	0
517.32		0	0.0584	0
517.33		0	0.0886	0
517.34		0	0.1188	0
517.35		0	0.1489	0
517.36		0	0.1791	0
517.37		0.0062	0.2092	0
517.38		0.0608	0.2561	0.0168
517.39		0.1154	0.4335	0.164
517.4		0.17	0.6109	0.3113
517.41		0.2245	0.757	0.4585
517.42		0.2791	0.874	0.6057
517.43		0.3337	0.991	0.7529
517.44		0.3883	1.1081	0.9001
517.45		0.4428	1.2251	1.0473
517.46		0.4974	1.3421	1.1945
517.47		0.552	1.4591	1.3417
517.48		0.5396	1.5761	1.4888
517.49		0.485	1.5068	1.4496
517.5		0.4304	1.3294	1.3023
517.51		0.3759	1.1551	1.1551
517.52		0.3213	1.0078	1.0078
517.53		0.2667	0.8606	0.8606
517.54		0.2121	0.7133	0.7133
517.55		0.1575	0.5661	0.5661
517.56		0.1029	0.4189	0.4189
517.57		0.0484	0.2717	0.2717
517.58		0	0.1245	0.1245
517.59		0	0	0
517.6		0	0	0
517.61		0	0	0
517.62		0	0	0
517.63		0	0	0.0222
517.64		0	0	0.1575
517.65		0	0	0.2928
517.66		0	0	0.428
517.67		0	0	0.5632
517.68		0	0	0.6984
517.69		0	0	0.8336
517.7		0	0	0.9687
517.71		0	0	1.1038
517.72		0	0	1.2389
517.73		0	0	1.3739
517.74		0	0	1.3057
517.75		0	0	1.1704
517.76		0	0	1.0351
517.77		0	0	0.8999
517.78		0	0	0.7647
517.79		0	0	0.6295
517.8		0	0	0.4943
517.81		0	0	0.3592
517.82		0	0	0.2241
517.83		0	0	0.089
517.84		0	0	0
517.85		0	0	0
517.86		0	0	0
517.87		0	0	0
517.88		0	0	0
517.89		0	0	0
517.9		0	0	0
517.91		0	0	0
517.92		0	0	0
517.93		0	0	0
517.94		0	0	0
517.95		0	0	0
517.96		0	0	0
517.97		0	0	0
517.98		0	0	0
517.99		0	0	0
518		0	0	0
518.01		0	0	0
518.02		0	0	0
518.03		0	0	0
518.04		0.0328	0.0164	0.0328
518.05		0.1011	0.0505	0.1011
518.06		0.1693	0.0847	0.1693
518.07		0.2376	0.1188	0.2376
518.08		0.3058	0.1529	0.3058
518.09		0.374	0.187	0.374
518.1		0.4422	0.2211	0.4422
518.11		0.5104	0.2552	0.5104
518.12		0.5785	0.2893	0.5803
518.13		0.6467	0.3233	0.6938
518.14		0.7068	0.3534	0.7991
518.15		0.6385	0.3192	0.7761
518.16		0.5702	0.2851	0.7532
518.17		0.502	0.251	0.7302
518.18		0.4337	0.2169	0.7072
518.19		0.3655	0.1827	0.6842
518.2		0.2973	0.1486	0.6613
518.21		0.2291	0.1145	0.6384
518.22		0.1609	0.0804	0.6571
518.23		0.0927	0.0464	0.7397
518.24		0.0246	0.0123	0.7853
518.25		0	0	0.8744
518.26		0	0	0.9881
518.27		0	0	1.1018
518.28		0	0	1.2155
518.29		0	0	1.3292
518.3		0	0	1.4429
518.31		0	0	1.5566
518.32		0	0	1.6703
518.33		0	0	1.537
518.34		0	0	1.3779
518.35		0	0	1.2188
518.36		0	0	1.0598
518.37		0	0	0.9862
518.38		0	0	1.0045
518.39		0	0	1.0226
518.4		0	0	1.0408
518.41		0	0	1.0589
518.42		0	0	1.0769
518.43		0	0	1.1482
518.44		0	0	1.3252
518.45		0	0	1.5021
518.46		0	0	1.6789
518.47		0	0	1.8215
518.48		0	0	1.6442
518.49		0	0	1.467
518.5		0	0	1.2898
518.51		0	0	1.1126
518.52		0	0	0.9355
518.53		0	0	0.7585
518.54		0	0	0.5815
518.55		0	0.0471	0.4045
518.56		0	0.095	0.2276
518.57		0	0.1429	0.0507
518.58		0	0.1908	0
518.59		0	0.2387	0
518.6		0	0.2866	0
518.61		0	0.3345	0
518.62		0	0.3823	0
518.63		0	0.4302	0
518.64		0	0.4781	0
518.65		0	0.4737	0
518.66		0	0.4258	0
518.67		0	0.3779	0
518.68		0	0.33	0
518.69		0	0.2821	0
518.7		0	0.2342	0
518.71		0	0.1863	0
518.72		0	0.1384	0
518.73		0	0.0905	0
518.74		0	0.0427	0
518.75		0	0	0
518.76		0	0	0
518.77		0	0	0
518.78		0	0	0
518.79		0	0	0
518.8		0	0	0
518.81		0	0	0
518.82		0	0	0
518.83		0	0	0
518.84		0	0	0
518.85		0	0	0
518.86		0	0	0
518.87		0	0	0
518.88		0	0	0
518.89		0	0	0
518.9		0	0	0
518.91		0	0	0
518.92		0	0	0
518.93		0	0	0
518.94		0	0	0
518.95		0	0.0219	0.1097
518.96		0	0.0854	0.4272
518.97		0	0.1639	0.7446
518.98		0	0.257	1.0621
518.99		0	0.3502	1.4763
519		0	0.4433	1.8937
519.01		0	0.5364	2.3111
519.02		0	0.6295	2.7286
519.03		0	0.7226	3.146
519.04		0	0.8157	3.5634
519.05		0	0.9088	3.9808
519.06		0	0.8937	3.8571
519.07		0.0053	0.8526	3.6393
519.08		0.096	0.7594	3.4215
519.09		0.1867	0.6663	3.0873
519.1		0.2774	0.5731	2.6698
519.11		0.368	0.48	2.2522
519.12		0.4587	0.3868	1.8347
519.13		0.5493	0.2937	1.4172
519.14		0.64	0.2006	0.9997
519.15		0.7306	0.1075	0.5822
519.16		0.8212	0.0373	0.2794
519.17		0.9118	0.0077	0.1795
519.18		0.8859	0	0.0798
519.19		0.7951	0	0
519.2		0.7044	0	0
519.21		0.6137	0	0
519.22		0.523	0	0
519.23		0.4324	0	0
519.24		0.3417	0	0
519.25		0.2511	0	0
519.26		0.1604	0	0
519.27		0.0982	0	0
519.28		0.1208	0	0
519.29		0.2133	0	0
519.3		0.3057	0	0
519.31		0.3982	0	0
519.32		0.4906	0	0
519.33		0.583	0	0
519.34		0.6754	0	0
519.35		0.7677	0	0
519.36		0.8601	0	0
519.37		0.9525	0	0
519.38		0.8829	0	0
519.39		0.7904	0	0
519.4		0.698	0	0
519.41		0.6055	0	0
519.42		0.5131	0	0
519.43		0.4206	0	0
519.44		0.3282	0	0
519.45		0.2358	0	0
519.46		0.1434	0	0
519.47		0.051	0	0
519.48		0	0	0.1734
519.49		0	0	0.355
519.5		0	0	0.5366
519.51		0	0	0.7182
519.52		0	0	0.8997
519.53		0	0	1.0813
519.54		0	0	1.2628
519.55		0	0	1.4443
519.56		0	0	1.6257
519.57		0	0	1.8072
519.58		0	0	1.7892
519.59		0	0	1.6075
519.6		0.0439	0.0817	1.5227
519.61		0.2499	0.4596	1.8895
519.62		0.456	0.8373	2.2561
519.63		0.6619	1.215	2.6227
519.64		0.8678	1.5926	2.9891
519.65		1.0737	1.97	3.3555
519.66		1.2795	2.3474	3.7217
519.67		1.4853	2.7248	4.0878
519.68		1.691	3.102	4.4804
519.69		1.8967	3.4791	5.0277
519.7		2.1017	3.855	5.575
519.71		1.9652	3.6024	5.2493
519.72		1.7591	3.2245	4.7008
519.73		1.5531	2.8467	4.1526
519.74		1.3472	2.469	3.6044
519.75		1.1412	2.0914	3.0564
519.76		0.9353	1.7139	2.5085
519.77		0.7295	1.3365	1.9607
519.78		0.5237	0.9591	1.413
519.79		0.318	0.6231	0.9367
519.8		0.1123	0.3964	0.6429
519.81		0	0.3421	0.5783
519.82		0	0.4926	0.8318
519.83		0	0.643	1.0852
519.84		0	0.7935	1.3386
519.85		0	0.9439	1.592
519.86		0	1.0943	1.8453
519.87		0	1.2447	2.0986
519.88		0	1.3951	2.3518
519.89		0	1.5454	2.605
519.9		0	1.4502	2.4182
519.91		0	1.4049	2.2523
519.92		0	1.3739	2.0865
519.93		0	1.343	1.9206
519.94		0	1.312	1.7548
519.95		0	1.281	1.589
519.96		0	1.25	1.4232
519.97		0	1.219	1.2574
519.98		0	1.1879	1.0916
[truncated: 8,003 more rows]

## Sheet: Figure 4
Time (ms)	Set A	Set B	Set A U Set B	Fe I 528.04 nm	O I 557.73 nm	N2 560.80 nm	Fe I 583.46 nm
﻿-440	0.470877	0.383591	0.671267	2.01164	0.159013	0.953195	1.63394
-400	0.481112	0.393738	0.688926	1.15719	0.237844	0.693255	2.1837
-360	0.472017	0.420299	0.690615	1.69688	1.0513	0.172214	1.06525
-320	0.460398	0.415569	0.687638	2.01322	0.927726	0.238406	1.13945
-280	0.457028	0.421493	0.700084	1.21497	1.00706	0.26692	2.1735
-240	0.516636	0.432794	0.747307	1.20295	1.0464	0.100735	2.60949
-200	0.47121	0.363084	0.675407	0.863115	1.58761	0.213783	2.68072
-160	0.537702	0.405176	0.761685	1.5596	1.4743	0.441393	1.98102
-120	0.652643	0.438226	0.878807	1.12243	1.16356	0.547551	2.46695
-80	0.677085	0.427854	0.906594	1.02228	1.25447	0.345237	1.68821
-40	0.659465	0.421326	0.879	0.278703	0.98812	0.868825	2.19623
0	0.737872	0.479393	0.986042	0.922799	1.20371	1.31214	2.78584
40	0.758142	0.483341	1	1.73318	1.19737	1.64539	2.39595
80	0.614784	0.444871	0.873185	0.955757	0.946264	1.3093	1.67324
120	0.456074	0.489884	0.769221	2.94838	0.697518	1.21976	0.746583
160	0.446229	0.493388	0.767057	4.23694	0.581512	0.578376	0.570484
200	0.454809	0.536412	0.786452	3.86092	0.0658851	0.773871	0.96196
240	0.464552	0.552547	0.796577	4.01221	0.183582	0.634021	1.14594
280	0.443734	0.585311	0.814246	3.83133	0.134175	0.970595	1.29555
320	0.444392	0.588691	0.8417	3.9259	0.708699	1.11624	1.32262
360	0.446716	0.581538	0.809444	3.92564	0.613922	1.56916	1.50981
400	0.438589	0.549821	0.76476	2.88673	0.19909	1.3272	1.73645
440	0.41288	0.503129	0.721887	1.91044	0.567508	1.58142	1.41547
480	0.396086	0.446653	0.694463	1.04635	0.0895272	1.21335	0.509818
520	0.376027	0.394556	0.60844	2.03015	0.693633	1.74004	1.4084
560	0.361265	0.353533	0.580506	2.21885	0.197811	1.36781	1.17125
600	0.354249	0.349897	0.584319	0.467705	0.193119	1.57572	1.63203
640	0.378677	0.359784	0.596426	0.407499	1.00495	1.95983	1.91332
680	0.432901	0.354343	0.641401	0.677963	1.66207	1.42987	2.01851
720	0.387779	0.328656	0.561783	2.132	0.802592	1.90209	2.14003
760	0.41317	0.363929	0.623617	1.85946	0.94259	0.987568	1.47521
800	0.420191	0.362419	0.631861	2.85088	0.994341	0.940887	2.00287
840	0.383446	0.344997	0.578703	3.913	1.70264	1.8679	0.446525
880	0.418391	0.391789	0.646041	3.98081	0.81265	1.32223	0.374133
920	0.394885	0.356942	0.599312	2.87184	0.678648	0.687843	1.55116
960	0.417027	0.336305	0.600167	2.95551	0.57801	0.500966	0.553672
1000	0.430261	0.342692	0.62527	2.51791	1.12469	0.294351	0.471301
1040	0.409574	0.353619	0.632967	3.11643	0.893924	0.465948	0.474737
1080	0.415414	0.345615	0.629562	2.67038	0.85068	1.00377	0.746658
1120	0.427299	0.399697	0.676518	1.62404	0.113427	0.964935	1.3306
1160	0.410482	0.382067	0.650598	2.17434	0.0725545	0.62214	0.901589
1200	0.384321	0.39287	0.639275	1.20555	0.2026	1.56574	2.20688
1240	0.439501	0.4351	0.715953	0.752613	0.214802	0.9937	1.40171
1280	0.389595	0.393199	0.651212	0.245316	0.911294	1.24313	1.32984
